# Supplementary material for: Establishment and validation of a polygene prognostic model for clear cell renal cell carcinoma
Source: Front Genet. 2022 Oct 20;13:1021163. doi: 10.3389/fgene.2022.1021163 (PMC9630580; doi:10.3389/fgene.2022.1021163)
Supplement: Supplementary file 1 [file DataSheet1.ZIP]

Archive with 9 entries (8 files):
- Supplementary Files/
- Supplementary Files/Supplementary Figure 1.tif
- Supplementary Files/Supplementary Table 1.xlsx
- Supplementary Files/Supplementary Table 2.xlsx
- Supplementary Files/Supplementary Table 3.xlsx
- Supplementary Files/Supplementary Table 4.xlsx
- Supplementary Files/Supplementary Table 5.xlsx
- Supplementary Files/Supplementary Table 6.txt
- Supplementary Files/Supplementary Table 7.txt
