# Supplementary material for: Establishment and validation of a polygene prognostic model for clear cell renal cell carcinoma
Source: Front Genet. 2022 Oct 20;13:1021163. doi: 10.3389/fgene.2022.1021163 (PMC9630580; doi:10.3389/fgene.2022.1021163)
Supplement: Supplementary file 1 [file DataSheet1.ZIP › Supplementary Files/Supplementary Table 1.xlsx]

## Sheet: GSE12606
Gene.Symbol	logFC	adj.P.Val
KNG1	-11.3366	3.91e-05
UMOD	-11.0554	4.6e-05
ALDOB	-9.10809	9.03e-05
AQP2	-7.0296	0.000169136
CLDN8	-8.35323	0.000817791
SLC12A1	-10.3455	0.000857212
KCNJ1	-8.70417	0.000857212
NDUFA4L2	5.6585	0.00108261
SOSTDC1	-8.2339	0.00109121
PROM2	-5.51888	0.00113652
AGPAT9	-5.2695	0.00113652
TMEM52B	-6.15614	0.00143703
TMEM61	-6.20799	0.00155841
HRG	-6.16161	0.00168909
TCEAL2	-6.71256	0.00181161
CASR	-5.26282	0.0021532
SCARB1	4.26364	0.00224771
TMEM213	-5.86552	0.00226519
FXYD4	-8.15518	0.00247472
FLJ22763	-5.26078	0.00247472
HEPACAM2	-5.13837	0.00247472
LINC00982	-5.22802	0.00275067
FGF9	-5.31175	0.00283376
TMEM72	-6.04733	0.00289132
RALYL	-6.7148	0.00302132
ATP6V0A4	-5.85569	0.00302132
MFSD4	-5.75365	0.00302132
IRX2	-5.61881	0.00302132
PCDH9	-5.26678	0.00330586
SFRP1	-6.54157	0.00394234
ERBB4	-6.59098	0.00481705
KCNJ10	-6.76986	0.00490468
SPX	-5.51864	0.00490468
ANGPTL4	5.51612	0.00490468
PCP4	-5.31601	0.00490468
ASPM	4.8546	0.00490468
SUCNR1	-3.72398	0.00495551
DMRT2	-4.79225	0.00519773
HILPDA	4.1761	0.00528905
CTXN3	-6.80348	0.00557773
MAL	-6.26987	0.00557773
APELA	-5.76716	0.00557773
C3	4.81125	0.00557773
GSTM3	-4.48965	0.00557773
TSPAN8	-6.62455	0.00578591
PPFIA4	5.34371	0.00578591
GP2	-4.84176	0.00581516
FAM169A	-5.77558	0.00614708
KISS1R	5.65029	0.00614708
TMEM45A	5.36725	0.00614708
MTURN	-4.4574	0.00614708
UCMA	-4.37067	0.00614708
FABP6	4.17518	0.00614708
AGTR1	-3.63549	0.00614708
GIP	-3.6108	0.00614708
MST1L	-4.4561	0.00634151
GATA3	-3.85736	0.00634151
CALB1	-8.86717	0.00659625
LINC00645	-6.0983	0.00659625
LINC00551	-5.72549	0.00659625
EGF	-5.34693	0.00659625
PPAPDC1A	-4.43697	0.00659625
CDH3	-4.04216	0.00659625
DAZL	-3.28551	0.00659625
FREM1	-4.98096	0.006857
INPP5J	-3.59181	0.007035
OLFM3	-4.94879	0.00710038
SCD	3.9337	0.00740313
COL23A1	3.43843	0.00740313
IRX1	-4.20587	0.00747797
ERP27	-3.86632	0.0076908
MUC15	-7.92302	0.00794495
HMGCS2	-6.27621	0.00794495
RAB25	-5.8282	0.00794495
KCNE1	-5.47548	0.00794495
VTCN1	-5.33309	0.00794495
APOC1	5.23047	0.00794495
C16orf89	-5.13671	0.00794495
SHISA3	-4.44029	0.00794495
SSTR5-AS1	-4.38561	0.00794495
CLCA4	-4.07444	0.00794495
PRDM16	-3.51681	0.00794495
EPB41L4B	-3.26318	0.00794495
SLC4A11	-3.15413	0.00794495
ELF5	-4.72406	0.00811354
TMEM207	-4.4636	0.00811354
CES4A	3.83611	0.00811354
ENO2	3.77065	0.00811354
LOC101929040	-3.68251	0.00811354
VSIG1	3.63832	0.00811354
TFAP2B	-4.6358	0.00814482
NELL1	-6.29004	0.00815434
SIM2	-3.51006	0.00815434
TYRP1	-7.36892	0.00819114
LOC284578	-5.86318	0.00823543
DUSP9	-4.73451	0.00827571
HK2	4.73684	0.00832293
GGT6	-6.0633	0.00833064
UNC5D	-3.58982	0.00833064
GPR110	-3.22105	0.00833064
EGLN3	3.45056	0.00840577
CA9	3.44998	0.00840577
RALGPS1	-3.17885	0.00848556
SCNN1A	-7.61872	0.00860103
RNF150	-3.33043	0.00874106
PRIMA1	4.57907	0.00917749
CLCNKB	-6.60331	0.00923249
PCSK1N	-5.6992	0.00923249
SHROOM3	-4.90482	0.00923249
PIK3C2G	-4.73452	0.00923249
RHBG	-4.65648	0.00923249
TUBAL3	-4.46417	0.00923249
TCL6	-4.20591	0.00923249
SLC5A7	-3.83844	0.00923249
PRR15L	-3.74319	0.00923249
LOC101928047	-3.29945	0.00923249
COL4A4	-3.28915	0.00923249
ADAMTS7	-3.16398	0.00923249
LINC01104	-3.01006	0.00923249
CYS1	-4.78821	0.00937645
AFM	-4.68057	0.00940831
ACPP	-5.57221	0.00944357
NUF2	4.28501	0.00944357
MPPED2	-3.51669	0.00944357
SERPINA5	-6.48125	0.00953048
RP11-401P9.4	-4.24687	0.00953048
CLDN16	-3.78278	0.00953048
ENAM	-3.68976	0.00953048
LOC101929454	-4.02567	0.00994206
ENPP3	3.7085	0.00994206
RP11-728F11.4	-4.36765	0.0101257
S100A2	-4.43938	0.0101663
PRR15	-3.78487	0.0103374
PCK1	-6.2438	0.0103746
TREM2	4.4317	0.0103746
CLUL1	-4.6786	0.0109755
USP44	-3.60995	0.0110128
SLC7A13	-6.49819	0.0110381
SLC13A2	-5.51521	0.0111516
NTRK2	-4.60457	0.0111516
EFHD1	-4.07547	0.0111516
PLA2G2E	-2.82272	0.0111516
GPR98	-3.37934	0.0111741
TNMD	-4.19997	0.0113642
NPTX2	5.4092	0.0116473
AQP6	-4.38388	0.0116473
CDCA2	4.35689	0.0116473
LOC100506691	3.28678	0.0116473
EHF	-5.48569	0.0118703
AHNAK2	3.51479	0.0118703
OXGR1	-4.04967	0.0120009
FKBP10	3.84136	0.0120009
CENPM	3.43822	0.0120009
BUB1	3.2165	0.0120412
LINC00836	-3.01229	0.0120412
ADM	2.89784	0.0120412
FOLR3	-4.11826	0.0121396
CLCN5	-2.95326	0.0121396
CLIC5	-5.80281	0.0121581
SLC47A2	-5.7547	0.0121581
MDGA2	-3.57975	0.0121581
LOX	5.17337	0.0122855
RP11-44F14.8	-3.63124	0.0125124
DIO1	-5.96786	0.012654
RP11-999E24.3	-4.38612	0.0126955
ZNF385B	-4.22993	0.0126955
SCN2A	-5.25277	0.0127675
DNASE1L3	-3.33916	0.0130421
SMIM5	-4.54334	0.0131524
ZNF667-AS1	-2.71519	0.0131524
C2orf40	-4.40117	0.013372
ANKRD2	-4.04799	0.013372
PGBD5	3.44141	0.013372
RP11-210K20.4	-3.36782	0.013372
TPX2	3.3164	0.013372
SORCS3	3.20869	0.013372
NETO2	3.09746	0.013372
DPEP1	-5.87039	0.0135057
PTH1R	-4.09719	0.0135057
RAG2	-4.52323	0.0135687
LOC101929657	-3.25417	0.0135687
AGAP2-AS1	3.00147	0.0135687
NLRP2	-3.59054	0.0139394
CRHBP	-5.42842	0.0141039
KLHL14	-4.24145	0.0143378
RASSF10	-2.87707	0.0143378
ACOT12	-3.64676	0.0147719
WDR72	-2.87803	0.0147719
ATP6V1C2	-3.69602	0.0148186
C14orf37	-3.99689	0.0148541
RASL11B	-3.05186	0.0148541
SLC16A7	-3.58359	0.0149086
SAP30	3.10877	0.0149086
ATP6V1G3	-4.30297	0.0153379
LOC100506125	-4.00378	0.0154396
ENPP6	-4.83645	0.015478
CAPS	-3.4593	0.015478
PLG	-5.81762	0.0156577
PCDH15	-4.07742	0.0156577
LOC100505938	-3.88623	0.0156577
LOXL2	3.19581	0.0156577
KIAA0101	3.14953	0.0160372
TRIB3	3.58685	0.0160554
BSND	-4.28104	0.0162747
RP11-61L19.2	-3.55746	0.0166699
SH3GL2	-6.52216	0.0167111
LOC101927124	-3.72571	0.0167111
SHANK2-AS3	-2.91383	0.0167111
CAPSL	-4.40517	0.0167641
RLN1	-3.4158	0.0167641
ABCB1	-3.35363	0.0167641
CLDN19	-3.28171	0.0167641
SLC26A7	-4.85622	0.0167825
SCD5	-3.89752	0.0167825
CELA2B	-3.25418	0.0167825
FRAS1	-3.14929	0.0167825
SLC15A2	-2.97046	0.0167825
KL	-3.55439	0.0170332
C1orf145	-3.03002	0.0170332
CLDN10	-2.55737	0.0170652
HOXB8	-2.87123	0.0173076
COL4A6	-3.14277	0.0174052
FMO5	-2.70225	0.0174289
DTL	2.55688	0.0174289
BAMBI	-2.6775	0.0174733
ASB2	2.60659	0.0174733
LOC100505985	-4.36951	0.0175616
TLCD1	-3.32447	0.0175616
CLMP	-4.14064	0.0176724
ALDH6A1	-4.07552	0.0179062
BHLHE41	4.06954	0.0179062
CCL18	3.98689	0.0179062
SEMA6D	-3.73064	0.0179062
LOC101929480	-3.5313	0.0179062
RNASET2	2.99961	0.0179062
LOC101927839	-2.85673	0.0179062
TAGLN3	-2.69012	0.0179062
ESRRB	-2.509	0.0179062
SPZ1	-3.18876	0.0179339
ERO1L	2.6105	0.01851
HSPA2	-3.67473	0.0185266
CD300A	2.68712	0.0185804
KRTAP4-1	-3.48735	0.0190788
C1S	2.95546	0.0193326
KRT23	-2.6387	0.0193326
CWH43	-4.91196	0.0193715
SPAG4	4.13727	0.0193715
CCDC64	-2.86821	0.0193715
SEMA5B	3.72744	0.0194409
WT1	-4.08132	0.0199833
NR2E3	-2.84204	0.0200421
LMO3	-4.54028	0.0201223
SLC16A9	-3.74492	0.0201223
PP7080	-3.11702	0.0201223
FAM171A1	-2.77821	0.0201223
CLSTN2	-5.50405	0.0205552
SVOPL	-3.99102	0.0205552
DQ594366	-3.81297	0.0205552
CHRDL1	-3.08428	0.0205552
PSMB10	2.31912	0.0205552
PROC	-4.05906	0.0208566
TCF21	-4.03322	0.0209638
KIF20A	3.44422	0.0211322
SYNE4	-4.34465	0.0213589
GPD1L	-3.04493	0.0213589
RP11-96D1.11	-2.942	0.0213589
NOL3	2.4526	0.0213589
GK	-2.39504	0.0213589
FABP4	-3.79519	0.0214353
SCN3A	-4.32084	0.0220096
NPHS2	-7.27689	0.022278
HP	5.14363	0.022278
ATP8B3	4.72221	0.022278
C5orf46	4.44412	0.022278
SSUH2	-3.16702	0.022278
RP11-332H18.4	-3.06498	0.022278
HOXB-AS3	-2.9875	0.022278
TIMP1	2.82638	0.022278
FAM184A	-2.73056	0.022278
RARRES2	2.59333	0.022278
PNP	-2.40072	0.022278
TMEM116	-2.22146	0.022278
REEP6	-5.94171	0.0227019
TMEM178A	-3.38611	0.0227019
GAS2L3	3.29235	0.0227651
GAS1	-2.76975	0.0227651
GPC5	-6.35725	0.0230451
CYP2J2	3.78675	0.0230451
STAP1	-3.27859	0.0230451
LINC00608	-2.51375	0.0230451
ID1	-3.05858	0.0230741
MTCL1	2.63705	0.0231214
AMPH	-2.87656	0.0232588
ANLN	2.80929	0.0232588
SLC22A6	-5.57202	0.0232754
PAPPA2	-3.36374	0.0233353
CA10	-3.67969	0.0236393
TYMS	2.33794	0.0239449
LOC285556	-5.98675	0.0240762
SLC17A6	-3.44564	0.0245909
TMEM252	-2.58235	0.024639
PAQR5	-2.27589	0.024639
HORMAD2	-3.42837	0.0248612
ANK2	-2.58177	0.0251445
GRIK2	-3.64783	0.0252203
PFKP	2.4028	0.0255911
ALB	-6.23065	0.0259565
GAL3ST1	3.8465	0.0259565
NR0B2	-3.57275	0.0259565
LOC283112	-3.50762	0.0259565
MALRD1	-3.4246	0.0259565
TUBB2B	-3.17099	0.0259565
LOC400043	-2.73431	0.0259565
HYKK	-2.70811	0.0259565
DQ583756	-2.66028	0.0259565
GINS2	2.59849	0.0259565
SPINK13	2.52449	0.0259565
ZNF395	2.48881	0.0259565
TMEM245	-2.18523	0.0259565
CDCA7	2.10483	0.0259565
TFCP2L1	-6.02534	0.0260127
COL4A3	-3.44842	0.0261113
ABCG8	-2.79541	0.0263785
DDIT4	2.44255	0.0265984
NKG7	2.99646	0.0267417
ATP12A	-2.46128	0.0273296
L1CAM	-3.76907	0.0276037
TRPV6	-3.40171	0.0276388
LPPR1	-4.87737	0.0277002
BIK	-4.20032	0.0278989
RP11-456H18.2	-3.42569	0.0278989
ZNF582-AS1	-2.81037	0.0278989
ISPD-AS1	-2.76468	0.0278989
FAM3B	-5.34991	0.0280274
FOXI1	-2.77366	0.028261
PHYHD1	-2.73323	0.028261
SLC39A14	2.60377	0.028261
IDNK	-3.07465	0.0285357
MRAP2	-2.66346	0.0285357
UPP2	-5.05832	0.0287342
SLC4A1	-4.67601	0.0288443
TMCC1	2.77387	0.0288443
CNTN1	-3.19534	0.0288987
ENTPD3	-2.87872	0.0288987
MIR10A	-2.56208	0.0289792
RUNX1-IT1	3.25743	0.0290994
ATP6V0D2	-3.92625	0.0291093
TOX3	-5.22242	0.0291255
KLF14	-2.50561	0.0291255
ALOX5	2.6232	0.0293606
MARVELD2	-2.75037	0.0294458
LINC00887	4.51592	0.0295553
IL17RE	-2.73444	0.0296134
SLC6A3	2.59356	0.0296134
HSD11B2	-4.42116	0.0296159
SMIM22	-3.1842	0.0296159
PTPRD	-3.04808	0.0296159
SLC25A5-AS1	-2.26984	0.0296159
MPC1	-2.25002	0.0296159
LAMA4	3.02957	0.0298272
ATP6V1B1	-6.74058	0.0301619
MTTP	-4.15464	0.0301619
PLIN2	2.48381	0.0301619
GRM1	-3.5924	0.0301979
OR7A10	-3.78083	0.0304037
CENPE	3.13745	0.0305492
QRFPR	3.234	0.030696
TMEM30B	-4.87957	0.0307102
PHKA2	2.24948	0.0312062
IGF2BP2	-2.22243	0.0312062
C11orf92	-4.15574	0.0313493
GMPR	-2.21133	0.0313493
LOC101929591	-3.30169	0.0314998
LOC101929164	-2.90769	0.0315195
NUSAP1	2.18151	0.0315729
SLC9A2	-3.48758	0.0318233
COL28A1	-3.11597	0.0318233
RHCG	-3.47216	0.0321431
TNFAIP8L3	-3.04665	0.0321431
AP000462.1	-2.69291	0.0321431
ERICH4	-2.89327	0.0321794
SEZ6L2	3.01526	0.0322935
ZSWIM2	-2.69897	0.0323313
SMOC1	-2.60595	0.0323445
NR3C2	-3.03166	0.0325794
CCDC160	-2.75901	0.0325794
SLC15A4	2.75288	0.0325794
CEP55	3.46893	0.0326017
KLC3	-2.89043	0.0326017
CHST15	2.71154	0.0326017
LINC00347	-2.69865	0.0328668
SCN7A	-4.09374	0.0328812
PAK6	-2.18607	0.0332187
CXCL13	4.29004	0.0332999
RP11-304C12.3	-2.78005	0.0332999
NEDD4L	-2.11099	0.0332999
SCIN	-2.81517	0.033583
IL32	2.68285	0.0338758
LINC00973	2.35796	0.0340561
SLC22A13	-4.2139	0.0341645
BTN1A1	-2.64386	0.0341645
FPR3	2.40025	0.0341645
LINC01187	-2.36075	0.0341645
FABP5	2.76161	0.0342737
IL12A	-2.93292	0.0343245
PAPPA	-3.03504	0.034505
AC112198.1	-2.47783	0.0345945
B3GALT2	-2.81524	0.0345969
EGFEM1P	-2.58682	0.0347607
LOC100289019	-2.05237	0.0351267
FABP1	-7.28911	0.0352209
KCNJ13	-4.58601	0.0352209
HPGD	-4.41675	0.0352209
PAQR4	3.09757	0.0352209
NPR3	-2.57652	0.0352209
SLC22A7	-5.55336	0.0354809
BSPRY	-2.47194	0.0359775
LUZP2	-3.00908	0.0364541
RP11-272D12.1	-2.63282	0.0364541
KCNMB2	-3.24223	0.0365717
DUOXA2	-2.475	0.0365717
KCTD1	-2.37182	0.0365717
PLXDC1	2.1164	0.0368763
LOC102659288	3.85226	0.0369459
KRTAP19-1	-2.75394	0.0369701
RAB3C	-3.10773	0.0372579
APBB1IP	2.65234	0.037687
F2	3.92888	0.0377575
IYD	-4.87028	0.037834
CTHRC1	3.90001	0.037834
SERPINA4	-3.75973	0.0381231
IGSF11	-3.28326	0.0381231
STC2	3.13911	0.0381231
ADAMDEC1	3.05578	0.0381231
ZNF503	-2.16836	0.0381231
PLTP	2.02675	0.0381231
CXCR4	2.58483	0.0381453
HIST1H4G	-2.47392	0.0381453
CTSS	2.74129	0.0381506
LIPH	-2.21301	0.0381506
LGALS1	2.07655	0.0383803
C9orf84	-2.86445	0.0384747
RAD51AP1	2.36073	0.0384747
RP11-96H17.1	-2.34728	0.0384747
LAPTM5	2.10165	0.0384747
NRK	-6.35144	0.0388285
OLFML2B	2.2446	0.0388285
CNGA1	-2.16488	0.0388285
ABAT	-2.99259	0.0390741
PLA2G7	2.6765	0.0390741
SCG5	2.52931	0.0390741
BAG1	-1.98725	0.03941
HAO2	-4.38114	0.0394204
INHBB	3.72754	0.0394204
FCER1A	-2.51296	0.039451
HIST1H3I	-2.41572	0.039451
SIRPA	1.93508	0.039451
IGFBP3	2.42946	0.0395277
FECH	-1.90248	0.0395277
GPC3	-3.36419	0.039943
SLC25A25	-2.51363	0.039943
FLRT1	-2.18909	0.039943
TMEM140	2.04567	0.039943
GCGR	-2.31942	0.0402911
ARHGEF7-AS2	-3.17439	0.0404282
THRB	-3.03601	0.0404282
PRAM1	2.0124	0.0404282
LOC149703	-4.25397	0.0405288
LOC101929289	-3.31567	0.0405288
IQCF5	-2.75881	0.0405288
LOC102724156	-2.66006	0.0405288
SLC16A5	-2.61832	0.0405288
BC048997	-2.60905	0.0405288
OTC	-2.53335	0.0405288
CMTM4	-2.35256	0.0405288
PYGL	2.04204	0.0405288
RAB42	2.97345	0.0410391
P4HB	2.76539	0.041154
CCR8	-2.29721	0.0413661
TEDDM1	-2.39909	0.0415042
PIP5K1B	-2.30433	0.0415042
PROM1	-5.49959	0.0422299
C4orf6	3.97591	0.0422299
LIX1	-3.71689	0.0422299
TDRD1	-3.5822	0.0422299
BIN2	2.9589	0.0422299
GABRB2	-2.48136	0.0422299
FOXJ3	2.01904	0.0422299
HLA-DQA1	3.50241	0.0424168
RP11-210M15.2	-2.40163	0.0424168
KCND1	2.61402	0.0424777
TBC1D4	-2.17638	0.0425225
OLIG2	-3.55396	0.0426071
C21orf62	-3.43719	0.0426071
XKR4	-3.28332	0.0426071
CD300LF	3.10642	0.0426071
GABARAPL1	-1.94712	0.0426071
IKBIP	2.33987	0.0426112
SHISA6	-2.95259	0.0427526
LOC643549	-2.91701	0.0427526
LOC100130278	-2.86202	0.0427526
LINC01094	2.21119	0.0427526
SLAMF8	2.12527	0.0427526
LOC101928651	-2.11995	0.0431966
ADH6	-4.35545	0.0432289
ROR1-AS1	-2.97498	0.0432289
LINC00557	-2.78628	0.0432289
C16orf74	2.6678	0.0432289
MPP7	-2.65423	0.0432289
LINC00671	-4.24267	0.0433213
ADH1C	-4.23334	0.0433213
LINC00955	-3.90285	0.0433213
KCNJ15	-3.26631	0.0433213
C1QB	2.87785	0.0433213
IRF6	-2.70343	0.0433213
DEFB1	-3.9661	0.0434565
CDC20	2.19946	0.0434565
RP11-573N10.1	-2.58759	0.043529
GATA2	-1.94541	0.043529
OIP5	3.27412	0.0438813
RP11-1260E13.2	-2.29157	0.0440869
PF4V1	2.81636	0.0443599
COL4A1	1.78622	0.0443599
ADH1B	-4.99964	0.0444826
RNF212B	-3.81263	0.0444826
RP11-757F18.5	-2.98497	0.0444826
FAM64A	2.59175	0.0448658
PRG2	2.7759	0.0451041
LOC100130452	-2.20459	0.045215
TRAF3IP2	2.00617	0.0455356
ZSCAN1	-3.25827	0.0458737
UBXN7-AS1	-3.11208	0.0458737
CHD5	-3.08573	0.0458737
CCK	-2.7996	0.0458737
CADPS2	-2.50741	0.0458737
CTDSPL	-2.05367	0.0458737
FAM26F	3.75408	0.0459517
PRRG2	-2.72569	0.0465696
LHFPL3-AS2	-3.03349	0.0467627
LZTS3	-2.57156	0.0470236
LINC00323	-4.33145	0.0472024
TULP1	-3.22093	0.0472024
COL6A2	2.16083	0.0472488
RP11-539G18.2	-2.93432	0.0473404
SLC6A19	-4.86322	0.0480334
PSMB8	1.89757	0.0485928
GBA3	-2.94757	0.0491436
ZNF132	-2.53148	0.0491436
CDH18	-2.39163	0.0491436
HADH	-2.35716	0.0491436
MYF5	-3.59882	0.0494771
TDRD5	-2.26672	0.0494771
ADAM33	-2.48868	0.0495637
PRO2214	-2.14982	0.049647
TYROBP	2.10304	0.049647
BDH2	-1.94816	0.049647
PLXNB1	-3.03884	0.0496897
SEMA3G	-2.44909	0.0496897
WLS	-2.36	0.0496897
FRMD3	-2.01738	0.0496897
EYA4	-4.00771	0.0497259
BEST4	3.41071	0.0497259
SLC14A1	-3.24835	0.0497259
STK39	3.13175	0.0497259
MT1G	-3.00269	0.0497259
PROX1	-2.86806	0.0497259
SLCO1B1	-2.75438	0.0497259
OCM2	-2.45873	0.0497259
TMPRSS2	-2.34858	0.0499453
ADAMTS16	-2.7095	0.049952
KCNJ2	2.17922	0.0501369
PLEKHB1	-3.20396	0.0502049
CD33	2.22768	0.0502488
LOC101927237	-3.33765	0.0505445
AIF1L	-3.49453	0.0505786
C1QA	2.76332	0.0505786
DNALI1	-2.41198	0.0505786
KSR1	1.80904	0.0505786
HLA-DRA	1.78001	0.0505786
EGFR	2.18267	0.0506302
ATF3	-2.68459	0.0507316
CCR6	3.42473	0.0508469
FAM198A	-2.61087	0.0508469
NLGN1	2.22615	0.0508469
SLC6A13	-2.1949	0.0508469
TMEM180	1.97864	0.0508469
LOC101927081	-2.98813	0.0513523
LRRC41	2.1009	0.0515696
LGI4	3.51553	0.0524227
RP11-307O13.1	2.59822	0.0524227
HAPLN1	2.53939	0.0526148
SPC25	3.08916	0.0527685
LPCAT1	4.21363	0.0528269
TRDN	-3.13901	0.0529076
RP11-433A10.3	-2.50198	0.0529076
C9orf3	-1.85871	0.0529076
AL132709.8	-2.08467	0.0529318
PARM1	-2.4278	0.052949
SUCLG1	-2.35138	0.052949
DDX53	-3.84399	0.0529915
GS1-279B7.1	-2.98453	0.0529915
JAK3	1.81088	0.0529915
IGSF10	-2.90532	0.0531152
ABCA4	-1.73909	0.0531152
LOC100505920	2.11697	0.0536333
IFNB1	-3.14111	0.0536724
RP1-263J7.2	-2.80741	0.0539009
SLC12A3	-3.90669	0.0540174
IL17RD	-2.36954	0.0540174
TMEM72-AS1	-2.23879	0.0540174
ST8SIA4	2.21647	0.0540174
CYFIP2	-2.16879	0.0540174
OSMR	1.92563	0.0540174
KLF5	-2.92376	0.0540658
GPNMB	2.20626	0.0542918
BC034788	1.87587	0.0542918
AGBL4	-2.32881	0.0543143
ABCA8	-4.58307	0.0543372
LOC400684	-3.11044	0.0543403
FERMT1	-2.5294	0.0543403
DLK1	-2.34667	0.0543403
RP11-402D21.2	-2.19443	0.0543403
BMP6	-2.14017	0.0543403
MPL	-2.38436	0.0543889
SUSD4	-3.6307	0.0545672
HOXB6	-2.2849	0.0545672
FLJ30403	-1.79139	0.0547325
CRTAM	3.09406	0.0549709
PPP1R3C	2.03971	0.0549709
DDX25	-2.80403	0.0550646
EAF2	-1.96196	0.0550872
MAGI2-AS3	-2.43696	0.055352
ZNF99	-3.07964	0.0555048
MYCN	-3.01208	0.0555776
FGF1	-4.57527	0.0557702
PLLP	-2.43986	0.0557702
LOC90246	-2.17357	0.0557702
MAP3K7CL	3.21948	0.0566909
HOXB4	-2.13539	0.0566909
LOC101929073	-2.76432	0.0567237
ACAT1	-2.13972	0.056881
KBTBD12	-2.65657	0.0570827
DUXAP10	4.72611	0.0571096
PACSIN3	-3.1833	0.0571096
NAT8L	-2.08018	0.0573586
PRLR	-2.80147	0.0574018
HIGD1A	-1.85196	0.0574018
LY96	2.45819	0.0575996
PFKFB4	1.99679	0.0575996
SNX10	2.13687	0.0577438
PLXNA4	-2.64299	0.0577638
REG1A	5.05249	0.0580525
PPM1E	-3.57191	0.0580641
KRT14	-2.84781	0.0580641
SPATA31C2	-2.72833	0.0580641
TUBB7P	-2.58014	0.0580641
FMN2	-2.37737	0.0580641
PLCL1	-3.18423	0.0583046
RRM2	2.33243	0.0583046
CDC6	2.30567	0.0583046
ENDOG	-1.98213	0.0583046
CAND2	-1.87715	0.0583046
DYNLRB2	-1.84737	0.0583763
MAD2L1	1.73557	0.0585003
LINC01127	3.97879	0.0585571
XXyac-YX155B6.7	-2.86084	0.0585571
PNMA2	2.69072	0.0585571
RN7SKP150	-1.7734	0.0585571
RIMKLA	2.16179	0.0586295
SLC22A12	-5.13719	0.0586591
T	-3.26694	0.0586591
LOC101928731	-3.32021	0.0587849
CTD-2297D10.2	-2.80399	0.058813
ADORA3	2.61573	0.058813
ANXA9	-2.42604	0.058813
SCUBE3	-2.29886	0.058813
COLCA2	-2.2022	0.058813
AKAP3	-2.11766	0.058813
COX7A1	-1.92335	0.058813
LOC101927330	-2.3521	0.0593024
CA4	-3.61965	0.0593376
MAP6	-3.04251	0.0593376
EHD2	2.69123	0.059605
SLC2A12	-2.80411	0.0598718
CD37	3.90665	0.0604639
SOST	-4.5679	0.0606185
DNAH11	2.60984	0.0606185
ANXA4	1.6944	0.0607415
LOC283731	-3.60477	0.0607792
CAPZA3	-4.03778	0.0609643
EDDM3A	-3.53242	0.0609643
TTK	2.51307	0.0609643
ZNF844	-2.31475	0.0621011
DAW1	-3.31288	0.0622583
NINJ2	2.83764	0.0622583
AGMAT	-2.48886	0.0622583
REXO1L1P	-1.97392	0.0622583
HS6ST2	-4.35434	0.0626163
BRE-AS1	-2.84604	0.0626163
PCSK6	3.41706	0.0627339
LETM2	-2.46212	0.0628017
MAL2	-3.736	0.0628144
FAM159A	-2.32882	0.0628144
CNKSR1	-2.08964	0.0628144
DDN	-4.11813	0.0630388
GALNT16	-3.53731	0.0630388
KLHL3	-2.59275	0.0630388
OLAH	-2.17657	0.0630388
C1R	2.14682	0.0630388
CYP11B1	-2.11744	0.0630388
LOC102724511	-2.05923	0.0630388
KLHDC7A	-1.94322	0.0630388
HOXD8	-1.94292	0.0630388
VSNL1	-1.91126	0.0630388
SIX6	-2.49321	0.063442
KIF17	-2.38675	0.063442
ATP1A1	-1.90077	0.063442
FGF14-AS2	-2.36539	0.0636713
C2orf73	-2.46867	0.0638571
LYPD6B	-2.07426	0.0638571
LOC154761	1.83703	0.0640447
RGS9BP	-3.3832	0.0641634
RBP2	-2.38197	0.0647223
BC079832	-2.22021	0.0647223
MDH1B	-1.68797	0.0647223
OR7E14P	-2.68534	0.0651276
ZIC1	-2.02125	0.0651276
LAD1	-2.96365	0.0651968
CEACAM8	-3.14434	0.065309
XPNPEP2	-5.08641	0.0654396
RNF152	-2.03307	0.0654396
FAM71F1	-2.00554	0.0654396
HOGA1	-3.07903	0.06553
LOC219688	-2.70295	0.06553
DUSP15	-1.832	0.06553
LOC389332	-3.07464	0.0656266
ADAMTS15	-2.89519	0.0656266
EIF4EBP1	2.08796	0.0656266
ZNF667	-2.06101	0.0656266
TULP2	-2.14976	0.0656298
CHRNA9	-2.89094	0.0661227
SIM1	-5.34591	0.0663295
INHBE	3.38914	0.0663295
LOC101929279	-3.07906	0.0663295
RNF133	-1.90595	0.0663295
LOC101927244	-4.02067	0.0669035
C1orf180	-3.73761	0.0669035
C9orf66	-2.591	0.0669035
LOC101927720	-1.89412	0.0669035
PEG3	-2.67419	0.0669082
TGFBI	3.25401	0.0672255
PEG3-AS1	-2.30253	0.0673489
SIAH3	-2.08722	0.0673489
SPSB1	1.89653	0.0673489
LINC01098	-2.82324	0.0684309
TMEM25	-2.59447	0.0686735
KIF9	-1.73887	0.0686735
ITGB2	2.83497	0.0688954
WDR63	-2.46636	0.0689446
LL22NC03-N14H11.1	2.73659	0.0689566
RMST	-5.32838	0.0689996
TACSTD2	-4.97304	0.0693332
MCOLN3	-2.47213	0.0696896
CAGE1	-2.5104	0.0701228
TMEM45B	-3.41846	0.0707094
WFDC9	-2.10487	0.0707939
CXCL12	-2.15276	0.0708613
C1orf226	-2.04155	0.0708613
TRPV2	2.05503	0.0709234
LOC100652824	-3.23291	0.070989
TOP2A	3.04812	0.070989
HYDIN	-1.78822	0.070989
PEX7	-1.58494	0.0710572
ADAM18	2.09045	0.071185
LOC400891	-3.02936	0.0717219
PDK1	2.81219	0.0717219
RPL3L	-2.6497	0.0717219
OVOL2	-1.70761	0.0722799
SFTA2	-3.53897	0.0723148
RNF148	-3.08998	0.0723148
KIT	-2.05775	0.0723352
COBLL1	-2.92945	0.0724588
LOC100505824	-2.18731	0.0724588
NUDT1	2.2054	0.0724858
STMN3	2.19175	0.0724858
LOC101927495	-2.15125	0.0724858
HIST1H1A	-2.51596	0.0725046
MS4A4A	2.52891	0.0725158
MS4A6A	2.27943	0.0726745
FOXD3-AS1	-2.11132	0.0726745
PRKCDBP	2.11083	0.0726745
ZBED6CL	1.86938	0.0726745
FBXO2	-1.82679	0.0726745
MRO	-2.2954	0.0727466
EGR1	-2.89542	0.0727881
CENPV	-3.66551	0.0732722
LINC00624	-3.01869	0.0732722
LINC00462	2.86929	0.0732722
PRO1483	-2.85388	0.0732722
ZNF114	2.76	0.0732722
RTKN2	-2.59992	0.0732722
CA8	-2.30781	0.0732722
RP11-384L8.1	-2.28833	0.0732722
TRPM3	-2.23682	0.0732722
LAIR1	1.99411	0.0732722
LINC01159	-1.83726	0.0732722
HTATSF1P2	1.78131	0.0732722
MYLPF	-3.02324	0.0732945
TRNP1	-1.98244	0.0732945
TAS2R13	-2.65087	0.0733953
MLF1	-2.29304	0.0733953
LINC00703	2.11961	0.0738922
CD14	1.64339	0.074578
PMEL	-1.91683	0.0746278
SLC43A3	1.9829	0.0747794
F9	-1.86713	0.0748855
RP11-672L10.6	-2.88535	0.0750383
CHGB	-2.95917	0.0750774
FZD7	-1.72346	0.0750774
TUSC8	-2.73045	0.0752144
CP	4.33011	0.0752355
ANO5	-3.73482	0.0752355
APOH	-3.33697	0.0752355
PDZRN4	-3.13331	0.0752355
OR6W1P	-2.27009	0.0752355
B4GALNT2	-2.25392	0.0752506
HMX2	-2.2873	0.075371
MFSD3	-2.01905	0.075371
LINC01362	-2.10251	0.0761164
NPC1	2.61387	0.0762622
LOC100287877	-2.44205	0.0763811
SPO11	-3.84485	0.0763946
LCN1	-3.05489	0.0763946
HJURP	2.58007	0.0763946
SPTSSB	-2.57735	0.0763946
FAM209B	-2.50563	0.0763946
C11orf54	-2.15552	0.0763946
LOC100631378	-1.96872	0.0763946
LOC400794	-1.94668	0.0763946
ABHD17C	-1.93212	0.0763946
PRDX4	1.74457	0.0763946
AK5	-3.18554	0.0764473
LOC101926916	-2.69472	0.0764473
ERMP1	-2.09538	0.0764473
LRRIQ1	-2.02067	0.0764473
LRRK1	1.68208	0.0764473
SH3BP4	-2.01357	0.0764582
FBXO40	-2.07699	0.076561
TTC9	-3.65571	0.0766103
PDE10A	2.55678	0.0767132
SYBU	2.81162	0.0767814
CAV1	2.14212	0.0767814
SRR	-1.52985	0.0771799
CYTL1	-1.76358	0.0773559
ZNF503-AS2	-2.14325	0.0777238
LOC101927552	-1.71469	0.0780422
FLJ35700	-3.34622	0.0781222
SH3PXD2B	2.12242	0.0781222
ZBED5-AS1	-1.87708	0.0781222
HAGLR	-1.78077	0.0781222
FOXC1	-2.91408	0.0781616
KCNK3	2.64822	0.0781616
LOC101927331	-2.40106	0.0781616
INSRR	-2.19055	0.0781616
ARPC1B	1.80832	0.0781616
HAND2	-1.76299	0.0781616
PLD5	-4.20109	0.0782582
NAT8B	-3.44453	0.0782582
SLC30A8	-3.3238	0.0782582
SUCLG2-AS1	-2.88229	0.0782582
RP5-1031D4.2	-1.99047	0.0782582
TREML5P	-1.96759	0.0782582
FCGR1B	1.92394	0.0782582
CYP4X1	-1.76052	0.0782582
TTC39B	-1.84561	0.0783698
SOX6	-1.65541	0.0785596
TMEM8B	-1.96268	0.0785816
RP11-116O18.1	-3.21495	0.0789711
GM2A	1.96173	0.0790722
GABRB1	-2.99609	0.0792661
KCNK10	-2.84731	0.0792661
CCDC181	-2.59662	0.0792661
OVOL1	-2.27106	0.0792661
C11orf71	-2.14637	0.0792661
TOB1	-1.79992	0.0792661
HIST1H2BK	1.73385	0.0792661
GPR135	-2.38435	0.0794765
RP11-327J17.2	-2.15734	0.0796113
LOC100128993	-2.64132	0.0797043
SSX3	-2.13781	0.0797043
DACH1	-2.21371	0.0800726
SLC35G3	-2.36734	0.0801637
FRMD7	-2.45737	0.0802156
NPPA	-2.34453	0.0803679
SYTL5	-2.43596	0.0803918
REEP2	-3.08182	0.0806757
SOWAHA	-5.37232	0.0807448
RERGL	-3.96855	0.0807448
ICAM1	2.10886	0.0807448
BHLHB9	-2.0342	0.0807448
MTA2	-1.94656	0.0807448
SLC25A4	-1.649	0.0807448
FAM200B	-1.51496	0.0807448
ABCA12	3.23823	0.0809236
CLEC4A	1.79757	0.0809236
ICAM5	-2.35547	0.0810438
C8orf12	-3.32163	0.0812832
LINC00327	-2.96036	0.0812832
SLC25A33	-2.03016	0.0812832
OR51E1	1.6131	0.0812832
LIPA	1.61263	0.0812832
ZNF556	-1.81198	0.081325
LINC01343	-1.89314	0.081353
FAM222A	-2.7593	0.0815296
RP4-675G8.2	-2.6585	0.0815296
STEAP1B	2.63594	0.0815296
GJB3	-1.64881	0.0815296
SLC22A8	-5.51621	0.0820359
RP11-748H22.1	-3.48753	0.0821255
RP11-402G3.5	-3.45024	0.0821255
PHGDH	-2.30926	0.0821255
C15orf54	-2.18798	0.0821255
MUCL1	-1.84992	0.0821255
RAP1GAP2	-2.11644	0.0821849
ZNF853	-2.97397	0.0822664
PBLD	-2.13945	0.0822664
FAM217A	-1.99176	0.0822664
MTHFD2L	-1.80327	0.0822664
CD247	2.34521	0.0823872
MRGPRF	-2.30618	0.0823872
CDC14B	-1.76608	0.0823955
CDO1	-3.00648	0.0824006
CAV2	2.284	0.0824006
CTD-2256P15.2	-2.10484	0.0824006
HSPB8	1.99179	0.0824006
LOC100507656	-1.65626	0.0824006
SIX4	-3.5846	0.0824984
PRTG	-2.57738	0.0824984
LOC441454	-2.28134	0.0824984
TCF24	-2.2503	0.0824984
BOLA3-AS1	-2.05742	0.0824984
AGR2	-1.96102	0.0824984
PYCARD	1.8712	0.0824984
CENPU	1.76238	0.0824984
FAM46B	-2.25695	0.0829449
MC3R	-2.13481	0.0830696
TXNDC2	-2.63379	0.0831092
OGG1	-1.96362	0.0832065
BC042374	-1.73906	0.0832065
AFMID	-2.13723	0.0835703
GSG1	-2.48347	0.083609
RNF39	-2.87807	0.0836461
RLN2	-1.84103	0.0836461
DUSP5P1	3.01212	0.0837492
GGACT	-2.81017	0.0837492
SH3BGRL3	1.9745	0.0837492
KRBA1	1.72691	0.0837492
HMMR	1.71759	0.0837492
GRHL2	-3.80026	0.0837939
C1QC	2.55331	0.0837939
NR1I3	-3.20387	0.0839
LYZ	3.05404	0.0839
KCNG3	-2.53525	0.0840045
SPARC	1.80493	0.0840045
CYP4A11	-4.02201	0.0840455
LOC286058	-3.01614	0.0840455
NXPH2	-4.04965	0.0840854
CSTF3-AS1	-3.62163	0.0840854
FAM83B	-3.47841	0.0840854
TTC36	-3.04299	0.0840854
CTD-2281E23.2	-2.47465	0.0840854
CLMN	-2.12962	0.0840854
IL1RAPL1	-2.04813	0.0840854
LGALS3	2.0311	0.0840854
CDH11	1.86363	0.0840854
PTPN3	-1.55527	0.0840854
POU2F3	-2.15621	0.0841687
LINC01342	-2.11057	0.0841687
SKA1	2.96071	0.0841697
ZDHHC2	-1.80093	0.0842583
PINLYP	-1.55372	0.0842583
PSMB9	1.77792	0.0843713
RIMBP2	-3.37912	0.0844236
SPTBN2	-2.92985	0.0844236
LOC101930541	-2.92766	0.0844236
SLFN11	2.71448	0.0844236
DRP2	-2.49802	0.0844236
CCNT2-AS1	-2.46485	0.0844236
C1QTNF7	-1.88674	0.0844236
UQCRFS1	-1.53563	0.0844236
HLA-G	1.91692	0.084542
HINT2	-1.82743	0.084542
LINGO1	2.03402	0.0845501
LOC101929335	-2.15444	0.084592
RANBP3L	-4.75972	0.0850875
PROS1	2.07915	0.0850996
PON3	-2.37825	0.0851848
NUDT6	-1.62943	0.0851848
TMCC2	-2.4361	0.0863486
PTN	-1.83253	0.0865375
PGM5-AS1	-2.76906	0.0866769
RP11-314N13.3	-2.66596	0.0867071
LOC101928516	-2.51543	0.0867071
ASXL3	-2.46751	0.0867071
PLA1A	2.40047	0.0867071
SLC27A6	-1.97395	0.0867071
RP11-465B22.8	-1.81949	0.0867071
EVC	-1.81621	0.0867071
MAGI3	-2.36856	0.0869084
NOS1AP	-1.79656	0.0869084
ENPP1	-1.87729	0.0869341
TACC3	2.44217	0.086999
PROZ	-2.46904	0.0876663
NCOA7	-1.96642	0.087803
CACNA1B	-2.36816	0.0878797
TMEM27	-2.90789	0.0882256
LOC642426	-2.85719	0.0882256
APOD	-3.19931	0.0882451
MTFR2	1.68147	0.0882451
CORO1A	1.84044	0.0884274
RP11-38P22.2	4.13852	0.0885917
LEMD1-AS1	-1.8805	0.0885917
STEAP3	2.39547	0.0886169
IGF2BP3	3.07038	0.0887159
SLIT2	-2.93731	0.0888306
OSCP1	-1.55842	0.0888306
KLHL13	-1.90087	0.0888643
VSIG10L	2.89624	0.0888883
DSC3	-2.38271	0.0888883
ANKRD31	-2.00819	0.0888883
CYBB	1.58796	0.0888944
DCD	-2.79368	0.0889048
AX747261	-2.10692	0.0889048
CCDC109B	1.67904	0.0889048
FAM57A	1.66433	0.0889048
LINC00560	-3.3232	0.0890294
FGF10-AS1	-2.46885	0.0890294
ERVMER34-1	-2.45886	0.0890294
SCGB2A2	-2.40288	0.0890294
PBX1	-2.37258	0.0890294
ARNT2	-2.31951	0.0890294
LOC100132005	-2.31217	0.0890294
COL9A3	-2.29413	0.0890294
RP11-400N9.1	-2.01103	0.0890294
CDK2AP2	1.92129	0.0890294
ADCY7	1.85142	0.0890294
LINC00675	-1.73266	0.0890294
SEC61G	1.68189	0.0890294
DAPL1	-1.67606	0.0890294
GRIK3	1.76392	0.0891106
GABRP	-3.53189	0.089139
LRRC74	-1.70769	0.089139
LOC100240734	-1.58023	0.0893166
RP11-320H14.1	-5.12614	0.0894312
CTD-2118P12.1	-3.65199	0.0894312
SLC2A1	1.84017	0.0894312
GJA1	1.80421	0.0894312
NR4A1	-3.32217	0.0894735
RAC2	2.12915	0.0894735
AGXT	-3.63537	0.0894947
SEMG1	-3.22154	0.0894947
LOC645321	-3.46929	0.0898908
DACH2	-1.6501	0.0899318
BPIFC	-2.64668	0.0899933
ABCC3	2.52935	0.0899933
LOC101928989	-2.21909	0.0899933
WNK3	-1.92479	0.0899933
OLFM4	-4.72659	0.0906342
LOC101927972	3.9912	0.0906342
LAMB4	-3.30714	0.0906342
LOC100506472	-2.28611	0.0906342
OXCT1	-2.26058	0.0906342
HLA-DMA	1.65506	0.0906342
CCDC13	-3.10846	0.0909472
C10orf10	2.04011	0.0909472
COL1A1	1.91708	0.0909472
LOC286359	-2.64624	0.0909822
BST2	1.55532	0.0909822
HSPB7	-3.53701	0.0910799
BTC	-2.89465	0.0910799
LINC01095	-2.72788	0.0910799
FGFR3	-2.34094	0.0910799
KIAA1661	-2.16304	0.0910799
RNF126P1	-1.60371	0.0910799
KRBA2	-1.58075	0.0911317
PREX2	2.66768	0.0913456
ANKRD30B	-3.09325	0.091425
ACSF2	-3.87261	0.0915746
BRIP1	3.07988	0.0915746
TMEM262	-1.97146	0.0915746
AQP1	-3.80804	0.0922678
LYPD6	-3.10782	0.0922678
RGS18	1.68779	0.0922678
RP11-498E2.7	-2.76944	0.0924208
LOC102723864	-1.81247	0.0924208
PPM1K	-1.94116	0.0926072
ZNF750	-3.64851	0.0926181
LINC00460	3.29321	0.0926181
ETNPPL	-3.2684	0.0926181
ANKS6	-2.49898	0.0926181
VAT1L	-2.04038	0.0926181
FOXA3	-1.642	0.0926181
HLA-DPB1	1.90285	0.0929088
CDCA7L	1.6917	0.0932034
CHSY3	2.60795	0.0933073
EMX2OS	-1.77655	0.0933073
LINC01254	-1.64175	0.0933073
TAS1R2	-2.53401	0.0935709
CD163	2.40518	0.0937329
CYP39A1	-1.76998	0.0937329
PIGR	-4.959	0.0939945
LOC100129603	-2.82484	0.0939945
FOXE1	-2.60358	0.0939945
FLJ26850	-2.44703	0.0939945
DKFZP434H168	-2.08211	0.0939945
AC013463.2	-2.02831	0.0939945
ADAL	-1.8091	0.0939945
LOC102724362	-1.76356	0.0939945
POU5F1P4	2.02236	0.0942098
NPCDR1	-1.8486	0.0942824
LAT2	1.61379	0.0942824
PPP1R36	-2.32265	0.094355
DCN	-3.01306	0.094701
EPN3	-2.41688	0.094701
RGS7	-3.83295	0.0947445
ZNF300P1	-2.92383	0.0947445
MYZAP	-1.81029	0.094827
UHRF1	2.31038	0.0948582
FAM167A	-1.88711	0.0948582
HLA-F	1.74749	0.0948582
RP11-532F12.5	-1.62429	0.0948582
FAM81A	-1.61431	0.0948582
GXYLT2	2.24939	0.0950349
COX20	-1.64645	0.0950349
GS1-24F4.2	-3.03827	0.0953237
PANK1	-1.96763	0.0953643
GS1-164F24.1	-1.57895	0.0953643
ITGA5	2.04822	0.0956666
CRYAA	-4.46457	0.0958814
TRIM17	-2.64688	0.0958814
ALDOC	1.72152	0.0958814
RGS1	3.68264	0.0959129
RNF157-AS1	-3.57564	0.0959129
ANGPT2	3.18044	0.0959129
HRASLS2	-2.95726	0.0959129
TNNC1	-2.88016	0.0959129
PTGER1	-2.65146	0.0959129
MT1E	-2.37702	0.0959129
SLC4A9	-2.35004	0.0959129
AP1M2	-2.31299	0.0959129
WDFY3-AS2	-2.27736	0.0959129
ACKR3	2.24966	0.0959129
TOLLIP-AS1	-2.21439	0.0959129
RP4-633H17.2	-2.17219	0.0959129
IGFBP2	-2.16369	0.0959129
PPP1R3B	2.13286	0.0959129
CASP14	-2.0169	0.0959129
LOC101927098	-2.01542	0.0959129
LIN28A	-1.99541	0.0959129
ACADSB	-1.93251	0.0959129
SEMA4B	1.92904	0.0959129
C9orf24	-1.897	0.0959129
LOC283856	-1.83978	0.0959129
CD109	1.7637	0.0959129
ZNF334	-1.7585	0.0959129
C15orf59	-1.68216	0.0959129
EMILIN2	1.65793	0.0959129
MOCOS	1.64232	0.0959129
NINL	-1.59642	0.0959129
C9orf43	-1.5785	0.0959129
RP11-339B21.15	-1.57475	0.0959129
PDHB	-1.52	0.0959129
LHFPL2	1.4931	0.0959129
VIM	1.45284	0.0959129
CLDN14	-1.96986	0.0959734
C11orf63	-2.62633	0.0960384
FLJ13744	-2.57047	0.0962892
AFAP1L1	1.86873	0.0962892
LOC101928554	2.73438	0.0966798
FMO1	-2.16354	0.0969475
LGI1	-1.96396	0.0971099
IL4I1	3.97412	0.0971398
XXYLT1	2.65327	0.0971544
HES1	-2.01818	0.0971544
LOC100129476	-1.87252	0.0971544
TK1	1.61518	0.0971544
AFAP1L2	-1.55822	0.0971544
LOC147791	-2.10188	0.0971547
FAP	2.81666	0.0971725
OAT	-1.6172	0.0971725
ZYG11A	-3.079	0.0971844
SERPINE1	2.21506	0.0971844
TMEM179	-2.0179	0.0971844
KIAA2022	-1.72065	0.0971844
CELSR3-AS1	-1.70522	0.0971844
LOC101928806	-1.56407	0.0971844
RP1-28O17.1	-2.68202	0.0980742
NPNT	-2.09362	0.0980742
SHISA7	-1.76745	0.0980742
EXOSC5	1.66265	0.0980742
RAP2B	1.58265	0.0980742
GMFG	1.53221	0.0982245
LOC101928937	-2.46726	0.0984379
RP1-35C21.2	-3.10795	0.0985288
KCNC2	-2.28786	0.0986344
RBPJL	-2.17998	0.0986344
EPHA4	-1.64996	0.0986344
SYT3	-2.30316	0.0987856
EFCAB4B	2.36835	0.0989184
LINC00910	-2.24127	0.0989878
TRIP13	2.06343	0.0990348
APOL1	1.57951	0.0990348
CDS1	-2.24077	0.0992384
CSN2	-2.4243	0.0993147
C5	-1.80748	0.0993147
FAM132B	-2.24104	0.0995756
CRISP2	-3.56274	0.0996115
SERPING1	1.78253	0.0996115
HTRA4	3.45796	0.0997447
LINC01114	2.53785	0.0997804
PKM	1.74633	0.0997804
SOX9	-2.0774	0.0999439
CSMD3	-1.64863	0.0999439
MT1F	-2.35528	0.0999525
AK055981	-2.09183	0.0999525
VWDE	-2.08073	0.0999525
CDRT15L2	-2.11283	0.0999804
LOC100130691	-2.5053	0.100029
RP11-140I16.3	-1.58625	0.100029
KCNF1	-2.12456	0.100086
TSPAN33	-1.59102	0.100089
ZFP42	-2.14322	0.100584
LOC101929078	-2.92685	0.100884
ID4	-2.67446	0.100884
CYP4F2	-4.27905	0.100952
CNDP1	-3.30551	0.100977
NPHS1	-3.09617	0.101163
RP11-63A11.1	-2.149	0.10133
TEX13A	-2.56048	0.101958
PRC1	2.40446	0.101958
MATN1	-1.69738	0.101971
C7	-3.01794	0.102057
SDS	3.01427	0.102057
LOC100506107	-2.93817	0.102057
LOC285419	-2.76656	0.102057
WNT4	-2.40071	0.102057
NPY2R	-2.3877	0.102057
DLST	-1.67615	0.102057
RP11-254F7.1	-1.59477	0.102057
SEL1L3	1.66087	0.102779
PCCA	-1.63316	0.102779
SOCS2-AS1	-3.15978	0.102961
TMEM238	-2.911	0.102961
S100A14	-2.46246	0.102961
LINC01426	3.59598	0.102985
SLC6A18	-3.52485	0.102985
MTCP1	2.55168	0.102985
AUH	-1.70186	0.102985
PAG1	1.66856	0.102985
LINC01281	-1.57839	0.102985
SOX8	2.36599	0.103348
ESYT3	-2.01153	0.103348
SCNN1B	-4.0449	0.103396
BACH2	-1.44477	0.103653
HYAL1	-2.15819	0.103713
ITM2C	-1.55815	0.103723
OR11A1	-2.18034	0.104046
DDB2	1.96334	0.104109
RP11-420K14.2	-3.189	0.104275
ABCA1	2.18094	0.104275
PXK	-1.41807	0.104275
COL8A1	2.57604	0.104331
KIF5A	-1.85533	0.104331
USP2	-2.46328	0.104416
CD84	2.14959	0.104416
LOC100506885	-1.81485	0.104416
MT1H	-2.41212	0.104568
KIF2A	2.10882	0.104568
LINC01220	-1.85703	0.104568
LOC101929529	-1.61776	0.104568
SDHD	-1.36905	0.104568
E2F8	3.6546	0.104748
RBCK1	1.91918	0.104989
ATRNL1	-1.62582	0.105407
LOC152225	-2.94764	0.105453
IL20	-1.70768	0.105453
NEGR1	-3.11168	0.105512
DPT	-2.04297	0.105649
CLGN	1.934	0.105742
HYALP1	-2.76461	0.106034
EPSTI1	1.55138	0.106034
KRT2	-1.79691	0.106158
MMP20	-1.59543	0.106158
KRT7	-3.36713	0.106277
FBP1	-2.90904	0.106277
MYCBPAP	-2.74751	0.106277
LOC255177	-2.58347	0.106277
NICN1	-1.8842	0.106277
WEE2-AS1	-1.87441	0.106277
CHST13	1.79165	0.106277
PAX8	-1.61881	0.106277
RAD51B	-1.51629	0.106277
TJP2	-1.36355	0.106277
LOC100506860	-2.58328	0.106465
FBXO6	1.59673	0.106465
SPAG6	-1.49691	0.106465
AMN	-1.62135	0.106616
LOH12CR2	-1.64956	0.10674
SULT1E1	-2.5262	0.107155
LINC01118	-1.6362	0.107262
LRRN1	-2.82141	0.107316
SLC34A1	-3.54989	0.107408
RBM12B-AS1	-2.79203	0.107408
LRRC19	-2.77458	0.107408
LOC101927735	-2.19403	0.107575
RDH10	-1.60783	0.107575
ZDHHC3	-1.69276	0.107586
MECOM	-2.43744	0.107769
ZC3H12B	-2.84563	0.10794
CHRM3	-2.2224	0.10794
LOC400548	-2.07036	0.10794
TINAG	-1.90078	0.10794
GPHN	-1.74256	0.10794
LOC101927059	-2.17718	0.107946
IRF2BPL	-1.44991	0.108402
LOC284661	-2.75639	0.108443
MSR1	2.30033	0.108443
TAP1	1.55047	0.108443
DUSP26	-2.4688	0.108644
LINC00968	-2.14284	0.108645
NTN4	-2.80573	0.10871
ANO1	2.07311	0.108713
COL18A1-AS1	-2.64375	0.108721
RP11-753A21.1	-2.36121	0.108721
MIOX	-5.5229	0.108859
BNC1	-2.65458	0.108859
ANKRD45	-2.56928	0.108918
LINC00970	-3.49401	0.108937
PCDHAC2	-2.43018	0.108937
LINC01268	2.04791	0.108937
PKP3	-1.6469	0.108937
TGFBR3	-1.57597	0.108937
CORO1C	1.40858	0.108937
TLE4	-1.33729	0.109094
CAMK2N2	2.24035	0.109158
VWF	3.23374	0.109256
PDZRN3	-2.07237	0.10929
IL1RL1	-2.84465	0.10929
UGT2B4	-3.67654	0.109434
BC042366	-3.17034	0.109465
LOC284632	-2.31719	0.109518
PRKAR2B	-1.8804	0.109518
NPY	-2.47526	0.109807
LINC01186	-1.48621	0.109814
AQP9	3.5964	0.109851
FLJ45825	-2.2959	0.109851
ACSBG2	-2.25605	0.109851
ANGPT1	-1.81408	0.109851
LRP1	1.80931	0.109851
SLC27A2	-2.64558	0.109856
GYPE	-2.56012	0.109856
RELT	2.14965	0.109856
LOC101928767	-2.26911	0.109898
DANCR	-1.73777	0.109898
IMPG1	-3.63294	0.109953
LY6E	2.49739	0.109953
BCL2A1	3.26254	0.110766
C10orf55	-2.12406	0.110766
RPTOR	2.09978	0.11117
LOC102724387	-1.79945	0.11117
LYPD4	-1.88627	0.111188
C3orf30	-2.28762	0.111209
RAPGEFL1	1.88483	0.111209
LOC439911	-1.39518	0.111423
TST	-2.16124	0.111647
LOC101928386	-2.49597	0.11183
LOC285095	-2.34675	0.11183
LOC101930114	-2.27688	0.11183
OCLN	-2.25926	0.11183
RP1-78O14.1	-2.10423	0.11183
HSF4	1.78047	0.11183
SERPINA12	-1.74653	0.11183
LIN28B	-2.24474	0.111951
LINC00276	-2.78682	0.112036
DHRS11	-2.13684	0.112617
LINC01111	-1.51286	0.112617
LOC101927760	-2.27108	0.112649
EMC3-AS1	-1.94793	0.112649
ZFP28	-1.69104	0.113093
RP11-410L14.2	-1.63997	0.113093
GATA3-AS1	-3.65771	0.113372
CCR5	2.78571	0.113372
RP1	-2.72296	0.113372
CXCL17	-2.10865	0.113372
STC1	2.0033	0.113372
SMIM3	2.00131	0.113372
PHLDB1	-1.98024	0.113372
LOC100506489	-1.9713	0.113372
HPCAL1	1.66926	0.113372
CCNB1	1.63884	0.113372
TSPY26P	-1.62926	0.113372
TMED6	-1.55255	0.113372
MAGEA8	-1.97437	0.113536
FBLN5	-2.49733	0.11369
MIR210HG	1.8885	0.113793
AEBP1	1.52202	0.113793
APOO	-1.40769	0.113793
ASB5	-3.46643	0.113819
FAXC	-3.19965	0.113819
OGDHL	-2.42082	0.113819
LOC100128239	-2.19764	0.113819
LOC101929180	-1.97992	0.113819
C11orf85	-1.79909	0.113819
DMRTA1	-1.78661	0.113819
GJC1	1.74511	0.113819
DOC2B	-1.68501	0.113819
HOXB3	-1.57194	0.113819
SERP2	-1.45854	0.113868
DHRS4-AS1	-1.86984	0.113917
HIST1H2BO	-2.36192	0.113938
HOXC-AS3	-1.37276	0.113938
LOC101928152	2.05107	0.11433
ATG9B	1.96727	0.11433
FLJ38576	-2.03156	0.114512
P4HA1	1.88798	0.114514
C3orf67	2.91391	0.114661
COL4A5	-2.11055	0.114661
PHOSPHO1	-2.05155	0.114661
VEGFA	1.58817	0.114661
HIPK1-AS1	-1.54347	0.114661
ZNF552	-1.33662	0.114661
PSAT1	-3.00742	0.1147
LOC100506235	-2.90219	0.1147
F12	2.17355	0.1147
CYP2E1	-1.56068	0.1147
MYH8	-3.77585	0.114705
SYPL2	-1.49414	0.114705
LINC01314	-1.82707	0.115154
LINC00472	-2.44459	0.115571
LOC100505774	-1.44907	0.115571
SLC13A1	-4.83935	0.115629
COPG2IT1	-2.56695	0.115629
TBC1D24	-2.27146	0.115629
IFNA7	-2.09827	0.115629
AP006216.10	-2.00124	0.115629
PGM5	-1.97783	0.115629
CHODL	-1.79028	0.115629
SULF2	1.76471	0.115629
PARD6A	-1.49909	0.115629
HOXA4	2.26767	0.115971
USP46-AS1	-1.4731	0.115971
TFDP2	-1.32744	0.115971
DUSP2	-2.0745	0.116172
PRKCQ	-1.77247	0.116172
LOC101928303	-1.64679	0.116172
BEX5	-1.55228	0.116172
TRIM9	2.99197	0.116237
CCR10	2.85836	0.116237
ISG20	2.58155	0.116237
TLR2	2.36667	0.116237
LOC642980	-2.20525	0.116237
LAMB3	2.16109	0.116237
SOX21	1.93822	0.116237
ABCG1	1.5235	0.116237
AURKA	1.50616	0.116237
TPTE2P5	-1.39568	0.116237
CATSPER1	1.99772	0.116594
EMR2	1.83784	0.116594
PEX11G	-1.60797	0.116594
SLC17A1	-3.78378	0.116711
POU5F1B	1.85398	0.116711
LOC401463	-3.22229	0.116809
CLDN10-AS1	-2.44761	0.116809
CTD-2611O12.6	-2.37809	0.116809
ANKS1B	2.14324	0.116809
CCKBR	-1.86512	0.116809
HTATIP2	1.6203	0.116809
CPS1	-1.5413	0.116809
IER2	-1.39421	0.116809
CYP1A1	-2.52898	0.11687
ZNF732	-1.99868	0.11687
FCGR2A	1.68649	0.116996
LCN12	-1.7652	0.117993
RP11-442O18.2	-2.23169	0.118317
STXBP5L	-3.17134	0.118365
LOC101929225	-2.35618	0.118365
ZNF542P	-1.92278	0.118365
LOC100507283	-1.38332	0.118365
DTX1	-2.71452	0.118735
RBP4	-4.25758	0.118786
LOC101929762	-1.50458	0.118786
EPB41L5	-1.62642	0.119267
LDLRAD4-AS1	-2.20661	0.119336
ARL4D	-1.77417	0.119344
PLXNC1	1.69157	0.119592
FCGR2C	1.62151	0.119592
IL36B	-2.49555	0.119624
HLA-DOB	2.46945	0.119624
HOXD4	-1.7848	0.119651
CTH	-1.39484	0.119651
KIAA0509	-2.5378	0.119714
ABCC1	1.42652	0.119724
CD2	1.82683	0.119831
DCLK1	1.97902	0.119888
DCXR	-2.59318	0.120006
IL27	-2.52199	0.120006
FGF16	-2.39977	0.120006
NKIRAS1	-1.65992	0.120006
LOC101927377	-1.59547	0.120006
VSIG4	1.44743	0.120006
LOC101929549	-2.43628	0.120239
TLR3	2.00004	0.120568
LOC727944	-4.02197	0.120584
MAMDC2-AS1	-2.55424	0.120584
BNIPL	-2.51312	0.120584
DUSP21	-1.70329	0.120584
PNKD	-1.35766	0.120584
PRX	-3.31868	0.12069
ADD3-AS1	-2.3631	0.12072
POLD1	2.13102	0.12072
ZNF205-AS1	-1.7812	0.12072
MARCKS	1.50936	0.12072
KLKB1	-2.74756	0.120796
ST6GALNAC2	-2.39776	0.120808
LOC100126784	2.37094	0.120808
RP11-480D4.6	-1.71701	0.120808
ASB9	-1.59813	0.120808
TMEM254-AS1	-1.86865	0.120836
SCNN1G	-6.40775	0.120878
KLK6	-2.93722	0.120921
TGFA	1.38233	0.120921
SLC35D3	-2.36063	0.121059
TNFRSF4	-2.15361	0.121059
LOC101927380	-2.1795	0.121372
C9orf37	-2.54674	0.121558
MAP7D2	2.86814	0.121795
SLC1A3	1.75606	0.121795
CPNE9	-1.50468	0.121795
NIM1K	2.5911	0.121937
CD53	1.5106	0.121969
KCNS1	-1.89019	0.121988
CHRND	-2.05638	0.122009
RNF182	-1.53809	0.122073
CAB39L	-1.67013	0.122204
HKDC1	1.66065	0.122688
LOC100507006	1.5335	0.122688
BC048420	-3.14617	0.122885
RP11-304L19.4	2.52605	0.122885
CLU	1.65541	0.122885
UBE2QL1	-1.54334	0.122986
SMIM24	-2.78327	0.123001
SLC4A3	-2.51547	0.123001
LYNX1	-1.89624	0.123001
IPO11	-1.68333	0.123001
LOC101927499	-2.25218	0.12306
APOA4	-1.82473	0.123152
SLC25A29	-1.61166	0.123152
MKX	-3.44698	0.123418
COQ10A	-1.38423	0.123423
MDH1	-1.29278	0.123423
OR1C1	-2.84274	0.123635
GULP1	-2.46703	0.123635
SSX2B	-2.11543	0.123635
LOC221814	-1.94304	0.123635
RNASEH1-AS1	-1.73065	0.123635
LINC01431	-1.69527	0.123635
LARS2	-1.37589	0.123635
TMEM261	-1.27181	0.123635
GRIP2	-2.26507	0.123856
SUGCT	-2.10348	0.123856
MAMDC2	-1.82773	0.123956
PRR19	-3.00563	0.124152
HSD3B7	2.79614	0.124179
CBR3-AS1	-2.36704	0.124179
ITM2A	-1.49669	0.124181
LOC100132207	-2.22996	0.124374
KERA	-2.05293	0.124374
ANKRD60	-1.7451	0.124374
SLITRK3	-1.85802	0.12451
ADCY8	2.58657	0.124588
LOC101927534	-1.87035	0.124588
MFHAS1	-1.45835	0.124588
XK	-2.14773	0.124613
KLHDC9	-1.60471	0.124655
TPO	-2.15858	0.124727
ACAA1	-1.82597	0.124727
LURAP1	-1.48508	0.12475
TUB	-3.4244	0.124857
C9orf135-AS1	-3.38284	0.124857
IL18RAP	2.10438	0.124857
LGALS3BP	1.96508	0.124857
TTYH1	-1.65536	0.124857
NEK6	1.62554	0.124857
TMEM120B	-1.4862	0.124857
FAM84B	-1.40511	0.124857
GPR37L1	-1.38178	0.124857
SPG20OS	-1.26004	0.124857
SELENBP1	-1.96038	0.125078
LOC101929413	-2.5665	0.125139
SLC25A35	-2.20355	0.125139
FCER1G	2.02713	0.125154
MAGI2	-1.75249	0.125409
RP11-665C16.8	-2.6362	0.125544
TMEM35	-1.57787	0.125544
MAGEA12	-2.61966	0.125661
RP11-806L2.2	-2.95309	0.125835
FCAMR	-2.05827	0.125835
MAGEE1	-1.75291	0.126068
COL5A2	2.15033	0.12608
GIT2	1.5413	0.12608
CYP51A1-AS1	-1.87372	0.126159
BHMT	-2.40366	0.126543
MEST	-2.36727	0.126543
LOC283693	-1.65382	0.126543
CECR2	-1.67855	0.126601
AF131215.8	-2.54754	0.126665
LRTM2	-2.48811	0.126665
RAD9B	-1.9898	0.126665
HLA-DQB1	1.88715	0.126665
HIST2H2BE	-2.08234	0.126808
UBAC2-AS1	-1.41664	0.126808
THAP4	-1.36771	0.126808
SLC16A1-AS1	2.44987	0.126865
TAL2	1.47866	0.126865
ELAVL3	-2.71099	0.1269
SNTG2	-2.16398	0.1269
LINC01227	-2.00527	0.1269
GIMAP2	1.99538	0.1269
TMEM91	1.8844	0.1269
AK3	-1.64743	0.1269
FN1	1.64255	0.1269
RP11-416N2.4	-1.57353	0.1269
CHEK1	-1.57253	0.1269
SUCLG2	-1.35601	0.1269
DLGAP5	3.23225	0.127011
CACNB4	-2.08248	0.12706
ALAD	-1.9931	0.12722
CTC-527H23.4	-1.87794	0.12722
NME7	-1.54334	0.12722
BTN3A2	1.41518	0.12722
FOXM1	2.97843	0.127327
HHIP	-2.10001	0.127327
HLX	1.69056	0.127327
HCLS1	1.96682	0.127379
GALNT2	1.91991	0.12797
GZMA	1.43178	0.128123
TUBA8	-1.93504	0.128226
ASPHD1	1.95511	0.12855
ZNF781	-1.55955	0.128561
RNASE6	1.85728	0.128953
RP6-24A23.7	-3.20349	0.128996
ARC	-3.46438	0.12903
CCBE1	-2.36357	0.12903
SYNPO	1.91162	0.12903
HABP4	-1.44276	0.12903
LOC283887	-1.2648	0.12903
SPRY2	-1.47058	0.129149
SMTNL2	-2.9096	0.129359
SOX3	-2.6646	0.129359
LOC101928403	-2.33028	0.129359
HAS3	-1.91494	0.129359
CCDC148-AS1	-1.71023	0.129359
PCDH17	1.57428	0.129359
GNB5	-1.55704	0.129359
ENTPD1	1.43896	0.129359
AMFR	-1.40488	0.129359
LOC101929148	-3.07995	0.12949
LOC729164	-2.60849	0.12949
CTD-2194D22.4	-2.3898	0.12949
RASD1	-2.02394	0.12949
TBC1D21	-1.79579	0.12949
CBLN2	-1.71586	0.12949
SYT1	-1.70272	0.12949
PELI2	-1.57877	0.12949
SLC30A10	3.70679	0.129521
CDH13	2.63619	0.129521
SLC19A2	-1.72398	0.129593
LY86	1.40062	0.129621
LOC100506374	-2.47709	0.129627
OSBP	-1.44853	0.130331
GSTO2	-1.64827	0.130352
CARTPT	-1.55282	0.130486
RDH13	1.60456	0.130516
SIGLEC7	1.41727	0.130539
C15orf56	-3.02115	0.130767
IQCF2	-1.4772	0.130767
DLGAP2	-2.59119	0.130805
CNTN5	-2.26095	0.130805
GPR132	2.06599	0.130805
PDE8B	-1.60106	0.130807
TTC39A	1.52773	0.130826
CROT	-1.56548	0.131001
CYP17A1	-3.51643	0.131088
PPP2R2B	-1.55494	0.131094
CPOX	1.67531	0.13114
LINC00326	-1.67771	0.131172
SIRPB2	2.48624	0.131511
C6	-1.77034	0.131511
FERMT3	2.18066	0.131616
NNT	-1.42344	0.131616
UCHL1	-2.34105	0.131934
HPCAL4	-2.1428	0.132035
RAB43	2.12431	0.132063
GPC4	-2.51306	0.132129
LOC100287221	-2.4127	0.132467
TM4SF4	-1.56355	0.132467
SAMD13	-1.52019	0.132467
SC5D	-1.3707	0.132588
CHAF1B	2.01042	0.132805
CYP4F3	-2.55267	0.13292
WDR88	-1.87501	0.13292
RAB40C	1.50251	0.13292
STXBP4	-1.34114	0.13292
ADAMTS13	-1.48578	0.133167
MAFB	1.58791	0.13382
KRT6A	-1.85725	0.133878
C1orf204	-1.48987	0.133878
KIAA0930	1.41197	0.133901
FNDC8	-2.19816	0.13403
RDH12	-3.55476	0.134462
TIGIT	2.71785	0.134462
SLC10A4	-2.40233	0.134462
TNNT2	-2.30854	0.134462
HLF	-1.9054	0.134462
LDLR	-1.82316	0.134462
RP11-357G3.1	-1.59899	0.134462
CYSTM1	-1.64646	0.134665
PCDH19	-2.07928	0.134723
DOCK10	1.96883	0.134723
LOC101929988	-1.70188	0.134723
HLA-J	1.66076	0.134723
LOC283335	-1.62378	0.134723
CSTA	1.63692	0.134952
SEMA3D	-1.84061	0.134978
PTTG1	2.44377	0.135051
KCNE3	1.51327	0.135419
TAC1	-4.38078	0.135699
PLK5	-2.78322	0.135699
FOXL2	-2.49749	0.135699
PACRG	-1.80524	0.135699
MCM5	1.7949	0.135699
MAGI1	-1.73169	0.135699
SPAG8	-1.64881	0.135699
ST6GAL2	-1.62774	0.135699
SORT1	-1.56897	0.135699
SGCE	-1.52763	0.135699
MYH10	-1.4651	0.135699
THSD4	-1.44189	0.135699
LOC101928725	-1.33393	0.135699
TNFSF8	1.31514	0.135699
TNFSF13B	2.64223	0.135737
GLYAT	-2.71552	0.135765
BMP5	-2.53452	0.135765
OGFRP1	-1.52418	0.135951
DKFZP761C1711	-1.53738	0.136039
LRRC16A	-1.54521	0.136176
BCL2L10	-2.09204	0.136237
BNIP3	1.41919	0.13643
CCL20	3.06858	0.13658
IQCA1	-1.86542	0.13658
TMEM200C	-1.68862	0.13658
COL15A1	1.42771	0.13658
LECT1	-3.42464	0.13664
BMPR1B	-2.65734	0.13664
GPR62	-1.98242	0.13664
EMCN	-1.86866	0.13664
NID1	1.39823	0.13664
NBEAL1	-1.33749	0.13664
SLC5A12	-2.82234	0.136885
C21orf15	-2.45207	0.136911
ENTPD5	-1.76155	0.136911
GYLTL1B	-1.75027	0.136911
CRABP2	-1.51207	0.136911
EVL	1.49884	0.136911
LOC101927648	-1.62626	0.137009
CDKL1	-1.4411	0.137481
AC018766.6	-2.265	0.137549
TM7SF2	-2.08177	0.137588
VWC2	-2.47231	0.13762
PSCA	-2.18435	0.13762
LRRC37BP1	-1.86454	0.13762
BRINP1	-1.80469	0.13762
LOC101929584	-1.76645	0.13762
C1orf95	-1.74522	0.13762
DOK3	1.61746	0.13762
FOS	-1.78839	0.137624
FER1L6-AS1	-2.23452	0.137767
SLMO1	2.14577	0.137767
CDK18	2.14352	0.137859
IFI16	1.94407	0.137933
DOC2A	3.45076	0.137993
TLR7	2.33714	0.137993
SFRP5	-2.28946	0.137993
HS3ST5	-1.61562	0.138218
LDLRAD3	1.49024	0.138218
SORD	-1.96571	0.138409
MNX1	1.89246	0.138409
PTGER3	-2.09337	0.138719
MEG3	-1.66867	0.138719
PHF21B	-3.17587	0.138752
LOC441179	-1.67605	0.138918
CDCA3	1.40838	0.138918
RBSG3	-3.1768	0.139141
RP11-998D10.7	-1.88346	0.139204
FBXO10	-1.55618	0.139204
CCND1	1.86214	0.139231
NMUR2	-1.83147	0.139231
LOC101928000	-1.2418	0.139231
RP11-443B7.1	-1.88558	0.139464
FRMPD4	-2.18625	0.139512
SERPIND1	-1.92273	0.139725
AC012065.7	-1.53647	0.139759
CCL1	-1.98695	0.140017
ZNF483	-1.40262	0.140227
KIF12	-3.29697	0.140834
ASIC4	-2.424	0.140834
CDKN1C	-2.32041	0.140834
ACHE	-1.42831	0.140834
KCNS3	1.38383	0.140834
IGSF6	2.91721	0.140882
LOC100128164	-2.66933	0.140882
CDSN	-2.40377	0.140926
BCMO1	1.43928	0.140926
WASF3	-1.29467	0.140926
VASH2	-1.39203	0.140959
F11	-2.84565	0.140991
LINC00102	1.95206	0.140991
RP11-1007O24.3	-1.51404	0.140991
CENPF	1.56971	0.141087
PLOD2	3.19889	0.141138
DIRC3	2.13296	0.141285
RP3-406C18.2	-2.50227	0.141309
KCNIP1	-2.35006	0.141309
ZNF790-AS1	-1.79881	0.141309
DEPDC1	1.78618	0.141309
TIMM10B	-1.51909	0.141309
BATF	1.33571	0.141309
ADAM15	1.44284	0.141739
LINC01267	-2.28852	0.141829
MASP2	-2.05657	0.141829
IRS2	1.62815	0.142047
GALNT3	-3.00773	0.142074
PMP2	-2.85395	0.142074
TRIM59	2.03425	0.142074
PI16	-1.99501	0.142267
C8orf4	-2.99846	0.142299
LEF1-AS1	-1.59896	0.142299
MYOZ1	-1.59148	0.142299
LINC00687	-1.58911	0.142299
ASB16	-1.54025	0.142299
ARHGDIB	1.43306	0.142299
DNMBP	-1.35095	0.142299
CMC4	1.58336	0.142561
C4orf22	-2.23028	0.142891
LOC102724975	-2.05081	0.142891
LOC728061	-1.70455	0.142891
HDHD3	-1.5444	0.142891
MAB21L3	3.69693	0.143023
PBK	1.37487	0.143023
HABP2	2.91943	0.143184
WFDC13	-1.99566	0.143216
ASPH	1.97453	0.143216
PPP1R32	-2.47288	0.143509
PLP1	-2.94769	0.144048
LINC01354	-2.90082	0.144048
AC005838.2	-2.77487	0.144048
KDF1	-2.82735	0.144077
LAMC2	-2.54208	0.144216
PHYHIP	-2.34653	0.144216
C2	1.98202	0.144238
QSOX1	1.7927	0.144238
PIK3CG	1.26176	0.144356
GJA5	-1.65581	0.144477
LOC286370	-2.70792	0.144574
EPHX2	-2.60861	0.144574
LOC101928335	1.8826	0.144574
GAGE1	-1.71286	0.144574
LINC00605	-1.67176	0.144574
DNAI1	-1.42519	0.144574
NTRK3	-1.57242	0.144786
CDH2	1.19619	0.144914
SHISA2	-3.62197	0.144994
CD8A	1.91043	0.145046
RP11-803D5.4	1.60126	0.145046
HIST1H2AL	-2.91797	0.145336
EPHA5-AS1	-2.25785	0.145336
FOXE3	-1.90307	0.145336
LOC100287210	-1.7951	0.145336
RP11-329B9.5	-1.44054	0.145336
LOC101929340	-1.65256	0.145342
TPRG1	2.04244	0.145533
PTPN4	-1.53153	0.145533
SLC16A1	2.23528	0.145652
SLC6A14	-2.69848	0.14599
U47924.27	-1.71336	0.146101
ZNF134	-1.58348	0.146106
TGFB1	2.04733	0.146166
LINC00682	-2.88164	0.146478
NEFL	2.13866	0.146478
ATP5A1	-1.16691	0.146478
RP11-360K13.1	-2.74697	0.146763
CCDC96	-2.26287	0.146763
MAG	-2.18071	0.146763
LOC101929747	-1.73753	0.146763
HCK	1.6769	0.146763
CACNB2	-1.46322	0.146763
GPBAR1	-2.22423	0.146809
ARHGAP24	-2.04792	0.146942
LINC00458	-1.89411	0.146942
MAST1	-1.77044	0.146942
LOC101929243	-1.20045	0.146942
NFASC	-2.07969	0.147024
AMT	-1.93712	0.147024
LINC00845	-1.65688	0.147024
SUSD5	-2.42013	0.147056
SERPINB3	-2.02385	0.147056
LOC101928668	-1.85645	0.147056
KRT72	-1.64604	0.147056
SRGAP3	-1.61871	0.147056
LOC101926907	-1.57154	0.147056
HPS3	1.31762	0.147056
PDE11A	2.38658	0.147066
JPH2	2.59624	0.147222
LOC100507391	-2.48582	0.147222
BTBD17	-2.34773	0.147222
OMD	-2.04851	0.147222
FAM66D	-2.03524	0.147222
TCTA	-1.73365	0.147222
P2RX7	2.95097	0.147314
AOX1	-2.9186	0.147314
RP11-416I2.1	-2.30366	0.147314
LINC00313	-2.25996	0.147314
NUDT9P1	-2.25629	0.147314
NUPR1	2.24158	0.147314
NSUN7	-2.20645	0.147314
BTG4	-1.98656	0.147314
PDGFRL	1.94447	0.147314
BPHL	-1.86521	0.147314
MNDA	1.85632	0.147314
CEBPB	1.69851	0.147314
CTSD	1.5437	0.147314
RCN1	1.53036	0.147314
TNNC2	-1.48509	0.147314
NLRC5	1.4687	0.147314
MCTP2	2.23952	0.14762
ARL14	-3.05209	0.147955
LTF	-2.94499	0.147955
TNFRSF25	1.99871	0.147955
COL4A2	1.51241	0.147955
NAP1L2	-2.7395	0.148004
TRPV5	-2.40369	0.148004
LOC102723932	-2.21078	0.148004
IQCD	-1.52642	0.148004
PRDM1	1.32662	0.148004
CALCA	-2.83909	0.148079
EPHA1	-2.56057	0.148079
NHLH2	-1.42867	0.148079
ABHD10	-1.21975	0.148079
CHEK2	1.77075	0.148151
AX746823	2.56114	0.148249
PRO2012	-2.44933	0.148249
CEP250	2.09782	0.148249
R3HDML	-2.04001	0.148249
ELAVL4	-1.67981	0.148249
LAMP3	2.68826	0.148293
ASS1	-2.63258	0.148293
CD70	2.08499	0.148293
NPBWR1	-1.51295	0.148293
TMEM80	-1.41648	0.148293
ALLC	-3.14006	0.148293
MT1M	-2.3401	0.148293
IDO2	-1.38766	0.148293
ZC3HAV1L	1.37141	0.148293
RP11-318A15.2	-2.53273	0.148294
RP1-305G21.1	-1.98163	0.148302
GNAT3	-2.59951	0.148489
RP11-274H2.5	2.48066	0.148489
SLC5A2	-2.31728	0.148489
IQCH	-2.29517	0.148489
SPIN2A	-2.22165	0.148489
ZNF540	-2.15134	0.148489
RNF11B	-2.03816	0.148489
MROH7	-1.79744	0.148489
NUP62	1.75232	0.148489
RP13-238F13.5	-1.63148	0.148489
CTSH	-1.60796	0.148489
HIBCH	-1.50462	0.148489
CASP1	1.47727	0.148489
LETM1	-1.43052	0.148489
CYP1A2	-1.41195	0.148489
ZNRF3	-1.36721	0.148489
C9orf9	-1.29739	0.148489
DNMT3L	-3.69681	0.148781
RP4-798A10.7	-1.48939	0.148781
APTX	-1.2247	0.148822
RP11-559M23.1	-1.68511	0.148984
BRCA2	2.40398	0.149
SIRT5	-1.28595	0.149
PRICKLE1	-1.30414	0.149483
[truncated: 19,656 more rows]

## Sheet: GSE15641
Gene.Symbol	logFC	adj.P.Val
SLC12A1	-7.17358	4.1211e-29
UMOD	-5.61096	4.24535e-40
BHLHE41	4.72605	3.85007e-31
VIP	-4.4256	5.9509e-23
NPTX2	4.13003	2.03311e-12
CSGALNACT2	4.12478	6.89037e-38
BTC	-4.01411	6.64594e-18
KCNE4	3.91046	1.43113e-38
POLH	3.82178	5.13839e-35
C1QB	3.78855	1.08493e-25
KNG1	-3.78278	1.77567e-29
DIRAS2	3.78268	2.01868e-18
RACGAP1	3.75986	1.45784e-30
C3	3.72994	1.33178e-22
CAV1	3.71347	1.58149e-28
NDUFA4L2	3.71095	1.44076e-13
ALDOB	-3.68089	7.07297e-16
ANGPTL4	3.67838	9.27489e-21
PDE12	-3.67745	2.75867e-31
SCARB1	3.6596	1.52607e-32
MMP14	3.58316	1.51701e-50
AGER	3.5433	3.33311e-40
RNASET2	3.54111	1.36626e-29
SCD	3.54023	3.33566e-23
MAD2L1	3.53648	4.28307e-33
ZNF674	3.52358	2.0912e-21
HILPDA	3.49442	2.16207e-19
RAB3GAP2	-3.48333	4.64477e-25
CXCR4	3.47633	7.98713e-26
RP4-560B9.4	3.45065	2.57807e-37
OR2B6	-3.44252	2.31342e-35
TGFBI	3.43946	1.17139e-17
SNHG17	3.37208	3.43352e-48
ORAI2	-3.33082	7.62878e-31
OR2F2	-3.31536	1.59716e-38
PLEKHA2	3.30896	3.45692e-38
PLCH1	3.29819	3.96574e-41
RGS1	3.22647	2.60795e-16
FAM89B	3.22264	1.99646e-51
SNTG1	-3.20475	1.21848e-30
DNAH3	3.20013	2.28284e-33
PDC	3.18228	8.78958e-38
NIN	-3.18163	5.43119e-24
LAMA4	3.17114	3.7121e-23
BIRC3	3.16888	4.30022e-19
PLOD2	3.15981	4.06387e-21
TMEM45A	3.15626	1.9854e-13
IGFBP3	3.15148	5.56535e-27
ADIPOQ	-3.14941	3.03365e-29
ENO2	3.14148	2.34428e-21
ZNF804A	-3.14117	1.92357e-29
VCAN	3.1366	1.56436e-14
ACPP	-3.13313	2.04928e-36
CCHCR1	3.13038	2.71948e-47
CSTA	3.11936	6.39314e-29
PIGA	-3.09459	1.19192e-26
FABP7	3.0848	4.351e-07
LPCAT1	3.05173	2.88237e-24
GPR65	3.03524	3.61643e-38
PTPRR	3.03404	2.14827e-34
PCK1	-3.03109	2.71242e-09
FABP5	3.01838	3.15378e-20
PFKP	3.00496	1.96065e-23
CALB1	-2.99933	4.83879e-15
DSTNP2	2.99144	3.78667e-24
LUZP2	-2.9898	6.23369e-33
CAV2	2.97642	3.80323e-26
HSD11B2	-2.97446	2.27314e-18
IMPACT	2.97121	2.11163e-32
CST7	2.96968	1.04465e-33
TACSTD2	-2.96905	1.29407e-12
GTF2H3	-2.94528	2.50317e-27
LOC100130741	2.93911	9.07348e-35
LGALS1	2.93221	9.50931e-23
SEZ6L2	2.92245	7.59312e-41
C8orf4	-2.91095	1.06083e-09
TRMT61A	2.90456	2.99902e-45
TIAM1	2.8998	1.0913e-38
RAB27B	-2.89873	8.04139e-28
TYROBP	2.89101	1.1388e-22
MSLN	2.8886	1.22918e-24
SYCE1L	2.88759	2.28284e-33
IFNAR2	2.88616	1.45129e-31
SLC6A3	2.8679	6.74774e-11
PSMB9	2.862	7.64913e-23
CEP97	-2.86098	4.02633e-32
INPP4B	2.86072	4.39986e-23
INHBB	2.85956	2.15268e-15
SLC13A1	-2.8446	3.68665e-09
TBL2	2.84429	4.88923e-35
S100A9	2.83918	9.47563e-24
TIMP1	2.83479	1.25531e-22
C10orf10	2.8344	1.16505e-22
FAM169A	-2.82093	1.94606e-21
ALOX5	2.81234	2.41168e-16
ATF2	2.80731	2.56478e-26
EGF	-2.80566	1.68289e-19
ZNF407	-2.80341	8.53688e-34
CYP4F3	-2.78071	1.88152e-14
DDIT4	2.77222	9.40169e-20
GZMB	2.77101	1.66709e-31
EGLN3	2.76558	1.43112e-18
ALB	-2.76269	4.28289e-13
LOXL2	2.75715	1.90868e-16
TGM4	2.75195	1.0913e-38
TRIM58	-2.75089	4.21935e-14
HK2	2.75001	1.72156e-17
NAP1L2	-2.74482	4.56489e-17
COL1A1	2.74213	2.94479e-14
TAF13	2.74095	1.16766e-26
HEY1	2.73601	1.73356e-36
NLGN4X	2.72312	3.72873e-26
SCNN1A	-2.71383	8.73408e-18
MYH9	2.67472	5.4388e-25
CELSR3	2.66892	1.33497e-39
CALCB	-2.66863	5.74517e-35
PCDH11X	2.65742	1.25124e-27
CLDN8	-2.65403	8.98413e-27
SPATA7	2.64512	1.86847e-29
FN1	2.64029	9.23973e-21
UFD1L	2.63571	3.77458e-38
MCM3AP-AS1	2.62965	2.57807e-37
ALAD	-2.62237	3.24563e-29
TNFAIP6	2.62149	2.6001e-13
ACKR3	2.61515	6.07498e-17
SAP30	2.61031	5.52366e-21
LOX	2.60873	6.3626e-11
SMEK2	2.60558	9.42694e-18
USP34	2.60452	1.76126e-29
PRDX4	2.59924	3.95819e-27
LAMA5	2.58671	1.08438e-24
ITGB2	2.58435	4.16471e-26
C1QA	2.58158	1.28121e-19
C19orf54	2.57688	4.97807e-43
ZNF395	2.57195	2.01926e-20
GFPT2	2.57052	5.01668e-36
NNAT	-2.56945	2.37755e-29
HSF2	-2.56788	4.24646e-19
KRTAP4-7	-2.56544	2.02333e-27
DEFB1	-2.5557	3.74377e-10
LY96	2.54982	4.75685e-16
TMEM100	2.5465	2.85553e-26
SERPINA5	-2.54603	4.10248e-25
MTUS2	2.53082	4.77433e-30
MYH1	2.5307	1.46024e-23
SPATA20	2.5306	4.719e-26
RPGR	-2.52914	1.76576e-27
VIM	2.52815	3.98068e-17
LAPTM5	2.52722	6.46794e-15
LHCGR	2.52273	5.00224e-28
TYRP1	-2.51757	2.03026e-24
KLHL21	-2.51622	4.89143e-27
CD27	2.51397	4.75187e-33
IL26	2.51369	1.5038e-23
PLIN2	2.51366	8.43313e-18
TRIB3	2.51302	1.16552e-17
PITX2	-2.50481	1.11727e-13
YWHAH	2.49595	1.65023e-28
BTN3A2	2.49515	6.91708e-14
PI3	2.49114	4.28337e-25
NOL3	2.48865	1.81035e-21
ALDH6A1	-2.48675	6.06358e-17
SCIN	-2.48254	4.3694e-28
RP11-403P17.4	-2.47833	1.75287e-23
FGF9	-2.47627	2.16084e-25
NXT2	2.47337	1.93554e-35
TAP1	2.46546	2.76873e-20
CA6	2.45774	7.24831e-32
ZIC4	2.45577	1.0913e-38
LYZ	2.45351	2.06119e-12
IFI16	2.45183	2.12768e-24
HLA-DQB1	2.45093	4.24038e-15
POMT2	2.44194	2.07061e-26
RNASE2	2.44098	3.15333e-31
HIST1H1D	2.44	3.39733e-35
IL32	2.43477	1.10023e-12
RAD51AP1	2.43156	1.5637e-29
G6PC	-2.42471	5.9582e-15
FABP1	-2.42431	1.85117e-11
SNAPC3	2.424	1.17453e-21
CHORDC1	-2.4141	9.46726e-29
C16orf71	2.414	1.24842e-40
PLK2	2.41057	8.70077e-18
RIPPLY3	-2.40767	1.0484e-31
SCG5	2.40104	5.59062e-27
VWF	2.38425	3.70307e-16
DEDD	2.38211	1.04e-35
IFI27	2.38075	1.86151e-16
B3GALT2	2.37576	4.29384e-24
ISG15	2.35895	7.89785e-18
BTN2A3P	2.35756	1.10783e-32
AF070581	2.35612	3.33261e-18
SMG7-AS1	-2.34996	1.79166e-29
CLIC2	2.34976	4.51209e-34
OGG1	-2.34579	8.34416e-27
GEMIN8	-2.34524	4.88923e-35
IL4R	2.3412	1.01623e-25
PPP2R4	2.3379	8.71724e-29
CCNO	-2.33642	1.09359e-31
MOCS1	2.33634	9.76201e-25
HCLS1	2.33526	8.36882e-25
SFRP1	-2.33365	9.22801e-29
ADD1	2.32985	4.67182e-29
LINC00328	-2.32924	2.6068e-16
AHNAK2	2.32848	1.00248e-16
TGM2	2.32758	1.07902e-15
NXN	2.32457	2.37614e-30
PSMC4	2.32393	4.44578e-33
CDK18	2.32318	5.10396e-17
C1orf109	-2.32314	1.42411e-22
CD163	2.32079	2.13477e-12
TGFB1	2.31193	4.2542e-09
NETO2	2.31135	8.08937e-15
NUPR1	2.30827	2.11275e-15
TNN	-2.30506	1.27253e-31
DSCAM	2.3003	4.38473e-30
CPNE1	2.29674	7.94955e-30
MTCL1	2.296	1.49456e-29
ADM	2.29485	3.03436e-16
HPD	-2.29323	2.27696e-10
L1TD1	-2.27664	2.84686e-28
ACSF2	-2.27343	4.86382e-28
CD14	2.27026	5.10905e-19
MAL	-2.26878	1.82787e-16
CCL18	2.26653	7.55825e-13
CCDC64	-2.26601	3.02322e-32
PGK2	-2.26012	1.4677e-32
PRDM5	2.25927	1.05775e-34
HOXB3	2.25616	4.1134e-35
EIF2AK2	2.25503	9.38537e-35
METTL13	2.25133	3.69481e-38
SEL1L3	2.24341	6.34874e-21
SYCP1	2.24326	4.74498e-32
CSF2RB	2.2412	3.36035e-31
PDCD6	2.24077	4.27312e-22
OLFM4	-2.24019	2.6211e-17
CCND1	2.23697	1.67263e-13
SPARC	2.23377	1.24465e-25
DIP2A	2.23075	1.708e-19
GJA1	2.22789	2.47536e-15
LRP5L	-2.22427	4.76834e-30
SLC12A3	-2.22217	6.07658e-13
TMSB10	2.21557	4.96533e-31
C16orf70	2.21403	7.62878e-31
TUBA1A	2.21239	9.73571e-20
COL3A1	2.21148	2.57031e-10
LLGL2	2.21146	1.58124e-28
MTMR7	2.20994	1.81576e-18
HOXB9	2.20666	7.72567e-30
RBCK1	2.19705	6.84832e-20
PSMB8	2.19453	1.2754e-16
IBA57	2.19395	1.50764e-28
LPPR1	-2.19102	4.76506e-17
AC068039.4	-2.18929	3.66227e-23
ZNF197	-2.18489	6.4822e-35
RB1	2.18271	1.60444e-19
CACNA2D1	-2.17921	3.50819e-33
HLA-DPB1	2.17392	1.64956e-18
CYP2C19	-2.17145	5.53953e-33
COL6A2	2.16647	2.24207e-08
AHR	2.16559	1.17379e-11
ITGA3	2.16451	5.81491e-14
LMAN1L	2.16279	4.38473e-30
POU3F4	2.15875	1.85735e-31
SYNGR3	-2.15796	5.11873e-36
HLA-DQB2	2.15474	3.53314e-29
POTEKP	2.15274	4.88358e-14
LINC00472	-2.15251	5.18782e-19
MGC4859	2.15112	2.10373e-20
ABAT	-2.14704	4.35465e-09
PECAM1	2.14501	1.3745e-16
DEGS1	2.14213	1.134e-19
HSPB8	2.13919	2.2998e-19
COL1A2	2.13238	3.49807e-12
PTPRC	2.13214	8.23085e-14
LDHA	2.13156	4.33185e-19
GPNMB	2.13035	1.3565e-11
TAPBP	2.12625	8.17251e-19
TRAF3IP3	2.12548	4.46967e-26
GMDS	-2.1217	1.76391e-32
ALMS1	-2.12155	1.80201e-18
SEC61G	2.11622	3.66115e-25
FKBP11	2.11407	1.58723e-17
HLA-DMA	2.11401	5.19773e-15
LHFPL2	2.11261	7.14993e-21
S100A2	-2.11215	1.3831e-11
EMP3	2.10904	7.30701e-12
APOC1	2.10495	3.16785e-16
C6orf10	-2.1047	5.75069e-27
KIF5C	2.10317	6.05153e-27
AGMAT	-2.10181	3.10796e-06
IKZF5	2.10025	6.32244e-31
LINC00588	-2.09849	4.74796e-30
CA9	2.09469	1.07371e-13
MLXIP	2.0917	1.716e-24
POLR2C	2.08952	1.01716e-32
TLR7	2.08699	8.03488e-16
SLC39A14	2.08688	2.90814e-16
KRT8	2.08591	4.36747e-17
TFAP2B	-2.08465	7.72567e-30
COL5A2	2.0846	4.27186e-18
CP	2.08372	2.56713e-06
PDE5A	-2.08149	1.87346e-26
CD36	2.08017	4.1934e-12
IRF7	2.07808	3.23702e-17
ACTN1	2.07145	3.89134e-21
GZMA	2.07058	1.15153e-12
CLCNKB	-2.0703	1.31545e-16
GLTSCR1L	2.0691	2.56016e-25
SEMA3E	-2.0685	2.53081e-16
RAB5C	2.06435	2.89831e-20
FABP6	2.06399	1.75128e-13
LOC57399	-2.063	4.64477e-25
COL6A3	2.06251	2.2185e-10
TUBB6	2.06226	3.90317e-22
POSTN	2.06197	1.03398e-09
HIST1H3G	2.06051	4.44599e-32
KIAA1024	2.05999	1.60485e-19
CYP2J2	2.05592	8.58281e-10
MET	2.05207	9.30551e-18
CD96	2.05155	5.01534e-27
OGDHL	-2.0501	2.33194e-10
HLA-DPA1	2.04972	2.16041e-22
ANKRD34C	2.04813	3.65332e-23
MICALL2	2.04395	3.38419e-20
SLC22A6	-2.04368	2.28022e-08
SNX29P2	-2.04356	5.55473e-15
SPAG4	2.0431	4.45603e-20
PLCL1	-2.04243	8.96355e-18
SIRPA	2.04117	6.85774e-23
SERPINA2	-2.04044	4.15329e-26
HIST1H2BB	-2.03982	1.02151e-26
TUBB2B	-2.03943	1.53433e-15
ATP6V1B1	-2.03925	1.07145e-21
SLC2A8	2.03913	8.42872e-29
RUFY3	2.03908	8.22761e-27
FCGR3B	2.0381	1.4751e-17
ELOVL4	-2.03787	4.73086e-20
P4HB	2.034	3.5091e-08
STC2	2.03366	8.88614e-11
RAB31	2.02896	3.10339e-19
PAX3	-2.0285	5.71459e-29
RAI14	2.02649	2.16084e-25
PTHLH	2.02588	1.47242e-06
ENDOU	2.02516	2.3324e-24
SOSTDC1	-2.02419	1.49861e-18
P4HA1	2.02418	3.26805e-23
RAP2B	2.0227	7.13422e-26
C1S	2.01587	6.36151e-13
RPL36	2.01486	3.0969e-19
PNMA2	2.01442	9.8876e-14
DNAJC4	-2.01259	4.94269e-36
RPS19	2.01258	1.52916e-17
CD99	2.01108	3.82874e-26
M6PR	2.0102	8.04567e-20
GAL3ST1	2.005	1.65699e-14
HTATIP2	2.00407	4.81227e-18
HLA-DRB6	2.00386	5.97119e-11
AZGP1	-2.00208	4.64629e-08
ZNF350	1.99799	1.76391e-32
DUSP9	-1.99734	1.95128e-16
TFF2	1.99252	8.49255e-24
ARHGDIB	1.99139	2.16145e-29
KIF1C	1.99042	3.51077e-33
VEGFA	1.98952	6.47623e-17
TYMS	1.98929	2.60879e-16
DIO1	-1.98795	2.81429e-12
APOL1	1.98635	3.51136e-13
RABEP2	-1.98597	3.41047e-33
HLA-F	1.98378	1.21561e-15
SLC22A3	-1.98267	2.42453e-07
SLC4A7	1.98217	1.51557e-13
NUBP2	1.97917	1.49456e-29
HIST1H2AJ	-1.97786	1.9661e-28
SHC1	1.97615	2.58383e-22
CLEC2B	1.97588	7.56984e-18
CHST15	1.97034	5.85406e-19
SBNO1	1.97008	1.91717e-29
FCER1G	1.96838	2.31921e-13
RCN1	1.96823	5.52762e-16
ZNF593	1.96807	7.20401e-19
KCNV2	1.96365	1.11854e-25
C1R	1.96206	1.57577e-10
CEBPB	1.96074	3.40306e-15
BNIP3	1.95526	8.33909e-19
LRRC19	-1.95298	4.4272e-07
OAZ3	1.95271	1.62923e-29
S100A8	1.95193	1.08487e-06
ASB9	-1.95125	5.96224e-26
HLA-DRA	1.95023	2.2883e-08
ZNF234	-1.9457	1.68442e-24
BTG1	1.94376	5.32059e-14
SLC2A1	1.9407	3.68446e-20
ANXA4	1.94032	6.60724e-17
ZNF93	1.93785	2.8384e-29
PP14571	1.93747	3.85844e-24
HLA-J	1.93661	6.035e-15
OLFML2B	1.9348	1.32587e-16
TMCC1	1.9345	5.53526e-19
ABCB11	1.93021	1.00668e-29
NOL8	1.92658	1.62907e-29
CRISP2	-1.92208	9.75908e-24
EVI2A	1.92143	1.11328e-14
SLC6A8	1.92055	4.10534e-10
MBIP	1.92037	4.8891e-16
PWAR5	-1.91942	1.85617e-07
TBXAS1	1.9168	2.36385e-24
C7	-1.91642	4.5468e-08
CLSTN2	-1.91547	1.14805e-26
RGS10	1.91315	2.18337e-21
PHEX	1.90968	2.21957e-28
GJA4	1.9079	9.21267e-16
MCAM	1.90721	1.85814e-18
TFF1	-1.90714	4.36502e-20
SHMT2	1.90319	1.62708e-23
COL4A2	1.90307	2.95561e-17
NMB	1.90291	3.95766e-12
RGS5	1.90156	6.15186e-11
ADCYAP1	-1.89974	3.51489e-32
SUV39H2	1.89911	5.86512e-28
TRPC4AP	1.89786	4.00156e-34
HSPB3	1.89634	4.28349e-29
COL4A1	1.89521	7.05225e-16
ARL4C	1.893	8.49687e-14
PROS1	1.88996	4.59798e-12
LOC730101	1.88897	2.53045e-24
PSMB10	1.88797	8.2217e-19
HDAC7	1.88714	8.42324e-26
GNAT2	1.88531	5.80317e-25
ZSCAN31	1.88404	8.78461e-27
RGCC	1.88295	2.18887e-14
SPTLC3	-1.8809	1.97913e-22
TLR3	1.88051	3.87455e-12
HPCAL1	1.87949	1.14525e-16
SIGLEC8	1.87644	9.67836e-28
EOGT	1.87432	1.64635e-15
RRAD	1.87379	2.86745e-07
TCF7	1.8736	5.85173e-19
IGLC1	1.87247	5.45966e-05
CD93	1.86946	1.52918e-16
CD44	1.86883	1.69557e-13
CALB2	-1.86585	5.80317e-25
ATP6V0A4	-1.86359	1.40551e-24
HLA-E	1.86353	1.66664e-16
CELF2	1.859	1.45844e-19
HLA-G	1.85729	1.94711e-11
ELTD1	1.85678	1.17213e-15
RARRES2	1.85542	1.55582e-19
CLEC5A	1.85246	9.88916e-20
EXTL1	-1.85137	2.28284e-33
RP4-781L3.1	-1.85046	1.01637e-20
EIF4EBP1	1.85032	1.57841e-17
SULF1	1.84954	1.01996e-13
TGFA	1.84925	8.88761e-15
NT5DC2	1.84733	1.65108e-23
ADCY7	1.84682	2.64524e-14
GP6	1.84621	1.26233e-21
SNX10	1.84522	1.5539e-16
CKAP4	1.84492	1.09351e-14
SLC38A1	1.84254	4.68874e-13
PAPOLB	-1.84051	4.4878e-26
LIPA	1.84034	2.08152e-15
CPE	1.83848	3.54357e-11
CEP55	1.83696	1.19743e-19
UCN	1.83469	2.40832e-27
CFB	1.83301	1.6131e-10
TMPRSS2	-1.83192	1.43191e-28
PRIM2	1.83131	3.59116e-22
NTSR2	-1.82709	4.67182e-29
ABCC3	1.82687	2.54674e-12
THPO	-1.82309	2.53045e-24
CDH6	1.82108	3.17789e-11
AQP2	-1.82033	9.8876e-14
CENPJ	1.81887	3.27493e-27
ABCD2	1.81811	9.17606e-22
RETN	-1.81516	1.90549e-27
SEC24D	1.81303	1.06071e-14
LATS1	1.81106	1.55243e-23
AMBN	-1.81058	2.35475e-27
TMED9	1.80737	1.87167e-23
APOLD1	1.80703	2.031e-08
VASH1	1.8066	5.16954e-19
ZNF471	-1.80479	8.95712e-28
WWC3	1.80342	1.04269e-19
ZNF155	-1.80321	1.47729e-26
FAM129A	1.80245	1.30891e-16
TNFAIP3	1.80181	1.56236e-17
UBE2L6	1.80029	9.65029e-21
GALNT2	1.79801	1.25305e-12
RARRES3	1.79744	1.04366e-10
PKM	1.79568	2.75474e-13
PROL1	1.79364	9.15354e-28
PPP1R3C	1.79339	1.0852e-12
DPEP1	-1.79153	6.12189e-09
DDB2	1.79007	2.68677e-22
DGKD	1.78899	5.773e-24
TRPM1	-1.78852	2.27572e-18
PRKCDBP	1.7881	7.29221e-22
IGLV1-44	1.78705	0.000110698
MASP1	1.78677	3.71287e-21
DDC	-1.78612	1.52517e-05
CCL5	1.7858	7.34238e-12
NUCB2	1.78536	1.29227e-15
PCP4	-1.78285	2.78252e-12
SLC13A3	-1.78103	1.12437e-09
OSGIN2	1.7809	6.06013e-28
HMOX1	1.78065	5.08944e-13
TMEM177	-1.77991	6.34651e-26
LY6E	1.77907	1.69539e-10
PDLIM1	1.77907	8.80777e-23
AKR1B1	1.77803	3.94745e-10
HLA-B	1.77803	2.6923e-15
MTDH	1.77678	1.0045e-23
TMEM184C	1.77601	1.73841e-25
LILRA3	1.77398	3.5092e-29
LGALS3	1.77202	1.53174e-15
HAUS6	-1.77162	1.95933e-22
TSPAN13	1.77065	3.76294e-13
SLC15A1	-1.77033	1.7715e-21
SERPINH1	1.76806	2.12893e-14
ABLIM3	1.76469	1.78615e-12
ANXA2	1.76392	1.12002e-21
RNASE6	1.76215	1.2714e-16
VKORC1	1.76131	1.52795e-18
CHODL	-1.76123	1.40944e-23
DCAF6	1.76075	2.2538e-18
ZNF552	-1.75785	4.99664e-16
FBL	1.7568	4.93082e-25
XPNPEP2	-1.75472	3.46285e-14
WIPF1	1.75454	6.64298e-14
XCR1	-1.75164	2.37416e-29
PLOD1	1.75144	2.04613e-13
TFPI2	1.74997	2.96164e-06
MAN2B1	1.74936	5.97913e-22
GSC2	1.7476	2.913e-22
TNFAIP8	1.74741	1.38767e-17
MFSD7	1.7472	1.39581e-27
MTHFD2	1.74717	1.0852e-12
KIAA0895	1.74654	3.49225e-15
GMFG	1.74455	1.47859e-18
CSF1R	1.74332	2.63359e-19
CD47	1.74316	4.36502e-20
TMEM246	1.74232	7.5313e-22
NPHS2	-1.74211	2.00842e-11
MARCKSL1	1.74194	1.31814e-21
EHD2	1.74168	7.58107e-20
HTRA1	1.74051	8.1107e-14
MIF	1.74033	1.29836e-09
TYMP	1.73959	2.55365e-11
DDX41	1.73879	9.18344e-18
CLEC7A	1.73705	1.27167e-17
TUBB	1.73557	3.73705e-20
IRF1	1.73492	5.09242e-14
SYNPO	1.7337	6.31132e-17
CEP41	-1.7321	6.34651e-26
CCNB2	1.73123	6.01229e-22
TSPAN8	-1.73043	2.01565e-08
C19orf10	1.72919	6.732e-25
COA4	1.72919	2.69619e-18
GNG11	1.7283	8.78268e-21
YBX3	1.72747	3.35623e-21
UBE2NL	1.72688	1.34548e-28
COL4A5	-1.72568	9.85742e-18
C2orf44	1.72523	3.0508e-26
IFNA8	-1.72512	4.29244e-21
KLK6	-1.72475	5.59062e-27
ST8SIA1	1.72417	4.37069e-17
TAGLN2	1.72406	2.52914e-08
ELAC1	1.72274	5.57884e-21
ACLY	1.72175	3.60527e-19
ICOS	1.72065	3.06178e-21
UCP2	1.72019	7.41505e-16
BST2	1.71927	7.39235e-08
TRHDE	-1.71891	1.05913e-10
EPCAM	-1.7186	2.11677e-09
CCDC91	1.71804	9.60454e-10
SIRT5	-1.7157	2.28787e-22
NDRG1	1.71546	2.72674e-21
PTGDR	1.71381	1.20958e-23
PLEKHO1	1.71358	1.90542e-16
TUBA1B	1.71308	1.81592e-25
RYR1	1.71098	1.48565e-18
MYOF	1.70936	1.07529e-13
TPM2	1.70739	6.89288e-10
ITPR3	1.70658	3.65175e-15
TNIP1	1.70597	5.95782e-21
MAGEA6	-1.70445	4.59579e-18
TRA2A	1.70397	1.77392e-23
STK39	1.70238	5.22936e-11
DPYSL3	1.70037	1.11646e-13
LOC643733	-1.69999	6.23174e-26
CUX2	-1.69788	7.04179e-25
RP5-1118D24.2	1.69664	1.38163e-13
RBP4	-1.69654	0.000550224
CEP152	-1.69539	4.47212e-22
ARPC1B	1.69515	6.19703e-22
MKRN3	1.69418	5.27997e-25
BCL6	1.69307	7.60138e-15
RNF32	-1.69289	6.66305e-18
YEATS2	1.69115	3.75004e-19
TP53	1.69109	1.35639e-20
SCG3	-1.69046	4.19462e-16
S100A11	1.68826	1.32094e-10
KANSL1L	1.68752	2.58383e-22
GTF2H2B	-1.68605	2.26784e-18
UBA3	1.68592	3.75718e-20
CDKN1A	1.68519	6.2266e-14
SSR4	1.68382	1.05519e-18
GPX1	1.68142	8.94256e-12
TUBA1C	1.68113	4.63395e-20
CARS	1.68102	2.23221e-19
NLGN1	1.68093	9.03363e-10
THEMIS2	1.67813	5.3269e-18
IGJ	1.67722	0.000236056
SUMO4	1.67522	4.20895e-22
ZFP30	1.67521	3.15633e-24
CYP2C9	1.67422	3.06167e-28
MALL	1.67373	9.03652e-11
SMPDL3A	1.67269	1.97617e-11
TMEM140	1.67238	3.49268e-17
ASH1L	1.67212	4.26877e-24
UPK3A	1.66934	1.52607e-22
ANXA1	1.66833	4.10563e-10
STMN1	-1.66783	5.21207e-21
IL10RA	1.66734	1.5719e-16
CCL20	1.66723	3.63417e-07
STX4	1.66711	4.35228e-20
SH3BGRL3	1.6668	5.52804e-09
TRPC3	1.66648	8.85635e-20
EVL	1.66573	2.90498e-14
MOCOS	1.66551	2.29361e-17
SIGLEC1	1.66462	3.18074e-27
ZNF528	1.66204	4.47632e-21
CLIC1	1.65901	3.68068e-17
CORO1C	1.65859	4.35957e-20
CENPA	1.65235	3.15657e-31
CSTB	1.65076	2.35511e-11
ICAM5	-1.64902	3.67028e-26
PXDN	1.6478	6.16529e-11
IGLL3P	1.64653	6.55469e-06
EP400	-1.64377	1.47401e-27
TCF21	-1.64316	1.00839e-14
FTO	1.6427	5.57669e-17
DERL1	1.64148	2.40541e-16
STEAP3	1.64001	7.74637e-07
TGM1	1.639	2.41962e-26
BRD7P3	-1.63838	1.9329e-28
BTN3A3	1.63721	1.97757e-15
PDE3B	-1.6371	4.09205e-27
PHLDA2	1.63631	5.43924e-09
ZNF335	1.63503	2.51157e-30
ERN2	1.6337	3.03655e-24
CCND2	1.63089	5.86739e-14
TRIM9	1.63054	1.44638e-10
RPS6KA6	-1.62935	3.50203e-22
MMP9	1.62888	4.21866e-06
RBP1	1.62847	8.9825e-22
FBN1	1.62708	1.13335e-10
SLC25A21	-1.62651	8.55502e-16
S100A10	1.62642	1.55867e-20
DOC2A	1.62574	2.16179e-22
DCC	1.62407	2.09505e-19
DSG1	-1.62343	4.4303e-21
FAM57A	1.62232	2.45892e-13
TCIRG1	1.62126	5.64795e-16
SEC23A	1.62029	9.64879e-14
VSIG4	1.61951	2.6198e-12
KIAA0101	1.61817	1.0723e-14
APOL2	1.61792	8.63513e-14
NOTCH3	1.61743	4.8715e-13
WRAP53	1.61666	2.28284e-33
IGFBP4	1.61626	4.82097e-12
PCDH17	1.61573	4.16425e-16
SAMSN1	1.61492	2.28111e-10
TOX3	-1.61331	5.76559e-10
ETNPPL	-1.61324	5.10921e-18
CAMK4	-1.61296	1.76126e-29
DPYSL2	1.61294	6.84984e-21
ARPC2	1.61197	5.9716e-28
HK1	1.61123	1.73313e-18
ARHGEF17	1.61121	8.71247e-20
SLC25A30	1.61014	2.25892e-26
GAPDHS	-1.60975	3.86135e-26
GLUL	1.60902	1.98728e-18
MGLL	1.60879	3.74841e-19
INPP5J	-1.60876	6.56065e-31
CARS2	1.60849	6.98208e-22
PGK1	1.60828	3.952e-16
FCGR1B	1.60822	4.32125e-15
PBXIP1	1.60807	7.71093e-22
CPA1	-1.60772	8.52452e-13
RFTN1	1.60683	7.19405e-15
TFPI	1.60602	2.13856e-08
THBS2	1.60513	3.61063e-07
CMC4	1.60479	4.28827e-14
TNFAIP2	1.60447	3.00232e-21
HMGCS2	-1.60366	1.43273e-06
RAC2	1.60352	1.90137e-17
TCF4	1.60345	3.31016e-16
CACNG5	1.60329	2.04636e-18
LRP1B	-1.60311	2.85352e-15
B3GNT4	1.60049	2.38191e-27
PLOD3	1.60042	6.71392e-21
NAMPT	1.59992	1.97356e-15
MAFB	1.5998	3.86036e-11
BRS3	1.59926	4.74681e-20
PTRF	1.59849	1.60993e-18
PLA1A	1.59673	2.63189e-09
ZNRF4	-1.59529	5.59062e-27
TNNI3	1.59479	4.192e-27
THAP10	1.59367	1.06467e-25
CHAD	-1.59242	1.93136e-30
C1RL	1.59163	7.4326e-14
VOPP1	1.59036	7.8806e-19
C17orf62	1.59011	8.28251e-22
EFNA1	1.58717	3.19465e-11
GNAT1	-1.58507	1.68304e-29
BNIP3L	1.58491	2.86115e-14
OR12D2	1.58275	1.78649e-24
MYO1F	1.58204	8.03472e-20
ANGPT2	1.58187	9.54086e-12
PHLDA3	1.58109	5.17196e-16
GTF3A	1.58092	1.48054e-19
PAK1	-1.58073	1.57026e-25
ERV3-2	1.5792	7.26328e-12
SCN4A	-1.57691	4.28337e-25
NKG7	1.5769	3.62991e-11
POLE2	1.57685	1.37005e-29
YTHDF3	1.57612	3.65661e-23
PRICKLE3	-1.57534	1.18597e-25
REM1	-1.57488	6.16975e-27
AKR1C3	1.57464	6.65462e-10
IRAK1	1.57312	5.99726e-16
TPI1	1.57266	2.2222e-25
PFN1	1.57217	1.56668e-14
EFHD2	1.57179	5.10009e-19
CDK5R2	-1.57074	1.48016e-24
HLA-A	1.56852	1.62071e-20
FEN1	1.56593	1.33803e-17
PCDHGA1	-1.56545	1.62708e-23
MAGI2	-1.56531	2.23605e-16
FOXJ3	1.56495	1.55396e-10
ITGA5	1.5647	3.2632e-20
LPGAT1	1.56435	8.42418e-17
CHD5	1.56279	2.31011e-28
CTSZ	1.56123	1.10015e-06
PGAM1	1.55611	2.38063e-23
MNX1	-1.55485	1.70761e-23
ALDOA	1.55455	3.11643e-27
MCM5	1.5534	1.16405e-19
GNA14	-1.55306	2.32051e-22
CWH43	-1.55305	1.65616e-24
C2	1.55138	1.56975e-08
TECTA	1.55018	1.18416e-15
IGFBP1	1.54965	0.00045962
MYC	1.54873	2.65386e-07
ABHD17A	1.54866	4.25435e-14
ADAM9	1.54724	2.21885e-10
SPARCL1	1.54668	2.2941e-10
PHKA2	1.54575	9.21341e-20
GM2A	1.54543	1.33236e-24
IFNGR2	1.5453	5.68929e-24
CORO1A	1.54394	1.60012e-13
TRAF3IP2	1.54127	2.71499e-18
CKLF	1.54081	5.33917e-17
KIF18A	1.54052	2.98653e-15
GAL3ST4	1.5388	3.66216e-15
GPI	1.53854	5.42331e-09
CDH2	1.53825	8.33627e-09
MFSD10	1.53816	8.76748e-17
AOX1	-1.53661	1.07292e-05
LAMC1	1.5358	2.09712e-16
ERC2	-1.53493	1.3107e-25
PEA15	1.53473	7.92538e-26
SNRPD1	1.5339	4.90166e-17
MADCAM1	1.53277	3.00631e-28
MAGEB3	-1.53273	3.88127e-28
DRAM1	1.5326	1.0487e-21
HLX	1.53171	8.36485e-16
NUP62	1.53161	1.00998e-20
NAP1L1	1.53115	2.67366e-22
HAO2	-1.52983	1.30676e-10
PCK2	-1.52901	6.51663e-09
MMP1	1.5287	1.04624e-06
LGALS9	1.52832	1.29031e-16
SQRDL	1.52804	2.27472e-21
SRGN	1.52676	3.6649e-16
SSR2	1.52669	6.86511e-19
PLXDC1	1.52631	8.97424e-14
PDE4A	1.52511	2.03319e-19
NEFL	1.52334	2.72384e-06
IRF5	1.52328	3.07625e-20
AXL	1.5225	2.11972e-17
STAT1	1.52147	4.51636e-12
PLP2	1.52111	3.97523e-13
MPO	-1.521	8.73408e-18
PLA2G16	1.51932	1.9117e-13
TBX1	-1.51899	5.89609e-30
SERPINB1	1.51891	5.56303e-19
FSTL3	1.51879	9.50686e-10
ARHGAP1	1.51765	7.63701e-24
ABCA1	1.51752	2.315e-21
RP4-710M16.1	1.51536	5.54833e-30
SERPINE2	1.51506	4.55201e-08
NCK1	1.515	8.67353e-20
EFHD1	-1.51498	1.55997e-14
NTAN1	1.51278	1.64522e-16
THRB	1.5119	5.13839e-35
C4orf29	-1.51112	2.97574e-27
HSPB1	1.51039	7.92074e-06
NMI	1.50971	7.93062e-14
DARS	1.50893	9.05364e-24
FXYD5	1.50829	1.42236e-14
KRT18	1.50687	4.39634e-11
FHL1	1.50669	3.28612e-09
TUBG1	1.50555	1.24119e-14
TMEM258	1.50507	1.62659e-22
GUCY1A3	1.50107	3.79931e-14
INHBA	1.50105	4.40679e-09
FAM120C	1.49966	4.26999e-24
RP11-429B14.4	-1.49899	6.48694e-23
KRT8P12	1.49844	3.33474e-19
STC1	1.49777	1.96543e-08
CD70	1.49764	9.89595e-09
ZNF160	-1.4966	4.16177e-13
NAG18	1.4961	1.55952e-14
ERBB4	-1.49577	3.75527e-19
MARCKS	1.49562	6.70268e-19
HN1L	1.49561	1.99539e-18
2022-09-09	1.49529	8.62264e-25
VAMP5	1.49502	7.09105e-17
HYI	1.49496	7.44981e-18
TMEM206	-1.49434	1.03336e-22
SLC1A3	1.49361	2.05121e-19
LSM5	1.49205	2.36477e-16
CASP4	1.49119	9.94282e-20
NR3C1	1.48968	1.80438e-21
ELK3	1.4888	2.74345e-16
CD151	1.48866	2.29463e-19
FLNA	1.48856	3.61603e-09
KPNA2	1.48835	4.89457e-18
VCAM1	1.48712	4.83187e-06
CX3CR1	1.48671	2.92745e-08
RPS3	1.48668	2.88268e-10
ETV2	1.48609	3.88127e-28
FRZB	1.48581	3.985e-06
ZNF204P	-1.48541	1.06886e-14
SERPINA1	1.48518	4.79287e-08
SERPINE1	1.48518	9.60509e-06
CORO2B	-1.48496	9.24016e-18
SQSTM1	1.4849	4.05532e-15
FRMPD1	-1.48468	1.69023e-23
CKS2	1.48375	2.74548e-10
RP2	-1.48177	5.74433e-07
INPP5D	1.48099	3.47911e-20
PLA2G7	1.47918	9.79527e-17
POP7	1.47909	1.64245e-18
CXCL9	1.47861	2.52553e-07
NRBF2	-1.47856	4.96712e-11
ASS1	-1.47834	2.91694e-07
SERPINB6	1.47832	1.60958e-18
MBL2	1.47725	1.27613e-19
CACNB1	-1.47655	1.72421e-22
TNFRSF10B	1.47644	2.68057e-13
HLA-C	1.47284	1.25633e-23
AP2S1	1.47082	4.33185e-19
GNRH2	1.47033	3.73314e-25
MBNL1	1.46962	4.45751e-17
APRT	1.46908	3.05089e-18
KDELC1	1.46876	1.9519e-13
NR1H4	1.46869	1.92124e-11
S100A4	1.46669	9.45992e-13
PBOV1	-1.46646	3.60156e-17
ARPC3	1.46603	2.10457e-15
BBOX1	-1.46254	0.00400746
LEPROTL1	1.46151	2.83813e-12
MXI1	1.46112	7.17523e-14
RNF187	1.46052	5.14352e-17
HMHA1	1.45936	1.79651e-16
DCXR	-1.45933	1.00603e-10
SND1	1.45884	8.3907e-23
RRM1	1.45884	8.70077e-18
SLCO2B1	1.45855	1.84113e-09
KCNK3	1.4563	1.35312e-06
MXRA7	1.45562	3.1705e-10
GBP1	1.45504	5.75664e-13
SPAG6	-1.45466	8.62357e-23
LGALS4	-1.4543	1.90536e-05
CKS1B	1.45377	2.34697e-16
HIST1H2BK	1.45374	1.66218e-15
GNG10	1.4533	6.4179e-27
QPCT	1.45258	1.4646e-06
WWTR1	1.45153	1.04958e-14
C5AR1	1.45141	9.06326e-13
CD74	1.4495	2.38455e-15
NUP62CL	-1.44837	1.00929e-14
ELOVL5	1.4479	9.05556e-14
CD53	1.44686	4.90166e-17
VAT1	1.44584	3.04426e-22
ATP6V0A2	1.44542	2.02578e-15
CTSS	1.44451	1.83613e-08
BAZ1A	1.44359	1.10326e-13
GS1-111G14.1	1.44331	1.6087e-17
RPS9	1.44058	4.10803e-21
BGN	1.44002	4.03588e-13
ISG20	1.43909	7.42834e-19
KLF6	1.43782	8.01716e-08
C3AR1	1.43696	4.06202e-18
KCNJ2	1.4369	1.20191e-09
CCK	-1.4368	2.14743e-23
SERPING1	1.43535	1.21645e-09
MPP5	-1.43527	1.71064e-17
PSMD13	1.43523	3.06765e-16
LYN	1.43477	4.8544e-17
DYRK3	1.43344	2.13899e-13
LMAN2	1.43307	1.7115e-14
PNLIPRP2	-1.431	1.13248e-18
TMEM204	1.43037	5.34574e-10
FAM13A	1.42997	7.39934e-11
RPA1	1.42963	3.58472e-20
TSC22D3	1.42866	8.60639e-12
XKR8	1.42815	5.18978e-26
GPT	1.42744	3.25094e-13
PPT1	1.42664	4.18103e-22
HSPBP1	1.42635	1.76813e-32
PMS2P1	1.42631	3.4111e-21
PACRG	-1.42563	7.90968e-21
TMEM2	1.42531	2.738e-15
MS4A4A	1.42525	4.29468e-09
MTM1	-1.42481	1.95933e-22
BCKDK	1.42472	4.00949e-23
KIR3DL1	-1.42359	1.20852e-23
CDHR1	1.42318	1.35742e-17
GUSBP11	1.42314	1.64023e-05
KIR2DS5	-1.42267	1.07611e-20
C1QL1	1.42258	1.56824e-09
FZD1	1.4215	3.71805e-14
TPM1	1.42103	4.23897e-15
RFX3	-1.42087	1.56254e-20
FSTL1	1.42084	8.67535e-13
CDKN2C	1.41982	1.43518e-17
NCOR2	1.4195	6.87498e-19
TNFRSF1B	1.41933	7.57982e-17
PARP12	1.41916	2.36294e-15
IFNGR1	1.41825	4.94264e-12
CHD2	1.41707	4.63543e-20
HCFC1R1	1.41704	8.96355e-18
VSTM4	1.41662	1.4549e-18
TXNDC15	1.41642	1.65229e-19
ERO1LB	-1.41578	1.5221e-19
PMP22	1.41518	9.48024e-21
KRT20	-1.415	7.18274e-23
NFKBIA	1.41497	2.19088e-12
NPY1R	-1.41468	0.000174237
SYNDIG1	1.41372	3.13665e-19
ADAM3A	1.41237	1.20006e-16
APOC3	-1.41154	2.32884e-15
DOCK2	1.41076	1.59156e-18
ALDOC	1.41061	7.54434e-15
MAGOHB	-1.41034	3.47114e-21
PDIA6	1.40978	2.93449e-16
AP1AR	-1.4096	1.33936e-14
AP3S1	1.40947	1.25659e-19
GLYAT	-1.40922	1.77741e-06
ID2	1.40887	1.15919e-07
PYCARD	1.40833	8.44257e-14
ERAP2	1.40758	9.42817e-06
CLU	1.40721	0.000112087
ENPP2	1.40713	1.18292e-06
GYS1	1.40697	1.70506e-16
GIMAP4	1.40692	4.77012e-15
H2AFZ	1.40672	2.92842e-20
SHFM1	1.40669	6.46264e-24
FHL2	1.40667	1.8535e-09
TSPO	1.40555	1.67663e-12
SACS	1.40505	4.15639e-14
NCK2	1.40488	6.6266e-23
SORD	-1.4042	1.12671e-07
CDH11	1.404	6.62329e-09
MPPED2	-1.40387	2.07012e-21
RECQL	1.40364	4.58047e-18
TF	1.40342	0.000277829
RPN2	1.40245	1.43721e-23
ACIN1	1.40218	4.1343e-20
CD82	1.40212	1.04643e-16
TRIM5	1.40201	6.01015e-16
PLAGL1	1.40158	4.03673e-10
ITPKA	1.40102	8.74327e-23
CHSY1	1.40086	1.15062e-11
ACTA2	1.40037	9.81056e-12
PXDC1	1.39934	3.1953e-14
DGCR11	-1.3965	2.01077e-25
MAP4K4	1.39617	4.11321e-22
GIMAP6	1.39611	4.72916e-10
CD63	1.39354	3.14182e-22
APCS	1.39335	1.39853e-13
CDK19	1.39293	7.44425e-14
PGRMC2	1.39235	5.91288e-15
DMRT1	1.39223	2.34647e-16
FKBP9	1.39217	1.9085e-16
MBD4	1.39206	1.36435e-11
HSPG2	1.39026	8.89073e-08
EDNRA	1.38958	2.69134e-14
GUSB	1.38858	2.91477e-19
CEP85	-1.38736	2.39508e-26
CAMLG	1.38696	2.53606e-18
ARL6IP5	1.38639	2.32138e-18
PDGFA	1.38637	3.75098e-12
ARHGEF6	1.38636	1.21725e-15
CYP2A7	-1.38612	1.92144e-18
NFKBIE	1.38555	1.73783e-15
KIAA1462	1.3852	7.08536e-09
HEXB	1.38443	4.52344e-13
KCTD3	1.38423	8.84226e-08
BUD31	1.38412	8.63292e-13
KIAA0930	1.38385	2.38193e-18
KCNS1	1.38252	5.15545e-22
PRSS23	1.38173	2.54549e-12
DNAJB14	1.38156	3.21082e-12
MSN	1.38128	4.34246e-08
UBE2D2	1.38094	5.483e-15
TOR4A	1.38025	7.50598e-16
IL10RB	1.37991	4.01645e-17
CYP2D6	-1.3794	1.8755e-26
MCTS1	1.37846	1.04855e-15
RPL18	1.37766	9.31547e-11
IFITM1	1.37762	3.46853e-13
PFDN4	1.37759	4.80659e-14
TMEM57	1.3771	6.44254e-26
PLG	-1.3769	1.80777e-08
CYP24A1	-1.37675	0.000873802
SH3TC2	-1.37612	6.96087e-22
HIST1H1C	1.37592	1.0019e-08
CCT5	1.37526	1.46361e-16
UPP1	1.37482	6.67714e-09
SNRPD2	1.3747	3.38587e-20
DCLK1	1.3745	5.89057e-11
TCEB2	1.37284	7.05992e-16
RP3-507I15.1	1.37213	1.54487e-18
BCL2A1	1.37153	3.24558e-13
GRB10	1.37032	2.23193e-11
TNFSF10	1.36991	1.63951e-09
COL15A1	1.36931	4.03567e-08
CCT8	1.36927	9.22649e-23
SEC14L3	-1.36927	3.49149e-22
RHOG	1.36914	1.11982e-19
ACTR3	1.36886	7.84063e-19
RNF130	1.3685	4.53302e-09
LDLRAD4	1.36846	2.75928e-18
CDH16	-1.36832	1.49211e-06
RUNX3	1.3683	6.81244e-13
IGKC	1.36765	0.00179894
XBP1	1.36692	3.25668e-18
UBE2S	1.36672	3.6471e-10
ANGPTL2	1.36617	3.29765e-15
S100A13	1.36613	7.88741e-14
GUK1	1.36502	2.03617e-05
EIF3B	1.36425	1.63581e-15
MGRN1	1.36397	2.33262e-19
CAPG	1.3639	1.94604e-07
ADAP2	1.36338	1.80554e-13
UBE2I	1.36247	1.11191e-24
PTPRN	1.36219	4.73514e-14
BCAP31	1.36162	4.25396e-13
ANP32B	1.36149	2.86479e-19
HCK	1.36148	5.02693e-20
CYBA	1.36142	0.000259188
PTP4A2	1.36041	7.36001e-21
TTC39A	1.36008	2.84919e-06
TRAM1	1.35973	1.57997e-16
RPS5	1.35937	1.08054e-10
RPLP0	1.35861	5.57861e-22
SLC43A3	1.35838	8.55376e-13
SERTAD2	1.35762	8.07846e-18
KCNJ15	-1.35715	7.79612e-06
WARS	1.35684	2.77871e-12
AARS	1.35658	1.44555e-21
AF090939	-1.35656	8.8847e-19
TSPAN4	1.3561	6.23565e-25
PGLS	1.35549	1.82713e-19
GCGR	-1.35544	2.082e-25
DGCR5	1.35503	2.2263e-09
BLVRA	1.35495	2.17402e-15
CCL4	1.35451	1.5778e-10
KIF2A	1.3543	3.89126e-09
HDAC3	1.35415	8.49092e-30
KL	-1.35347	6.62847e-05
LEPREL1	1.35324	4.41858e-07
SLC34A1	-1.35274	3.88322e-08
CXCL2	1.35251	1.4325e-07
KPNB1	1.35173	1.01214e-18
TBCC	-1.35142	1.448e-20
THRA	-1.35134	2.28787e-22
CD97	1.34954	2.21894e-18
ADCY2	1.34918	9.01516e-11
PLIN3	1.34876	1.02397e-14
PON2	1.34824	1.33977e-10
RPL35A	1.34689	2.20167e-16
FAU	1.34656	5.12191e-27
PHF21A	1.3463	2.34144e-20
CCDC170	-1.34609	4.96292e-23
MEF2C	1.34527	4.43446e-17
SLITRK5	1.3447	1.50845e-20
ERCC5	1.34468	1.24193e-13
TNPO1	1.34448	7.31092e-10
HLA-F-AS1	1.34398	9.36504e-16
DOCK4	1.34356	2.04629e-14
SOX12	1.34293	2.24004e-12
COL4A3	-1.34245	3.76602e-05
ATP13A3	1.34082	9.81405e-14
SLC15A3	1.34056	1.08499e-15
GBP2	1.33928	3.77699e-14
TMEM87A	1.33902	8.69825e-18
DUSP14	1.33888	1.31028e-11
CALD1	1.3387	3.7744e-16
COL21A1	1.33827	2.00568e-08
HCP5	1.33795	1.33092e-11
ABCA8	-1.33669	1.57022e-07
CYB5R3	1.33658	2.69811e-23
DCLRE1C	1.33651	1.72584e-15
XPOT	1.33597	1.70112e-14
RAB40C	1.3348	4.53783e-24
DKK3	1.33417	1.45775e-09
ERC2-IT1	1.3335	4.26174e-20
MAPK8IP1	1.33226	1.0045e-23
PPARGC1A	-1.33124	8.41311e-08
ENTPD1	1.33096	3.22578e-17
GRAMD4	1.32891	9.7843e-10
MVP	1.32874	1.52987e-17
MADD	-1.32847	1.12433e-27
CHIC2	1.32824	1.42883e-14
RP5-882O7.1	1.32816	3.85844e-24
ZNF267	1.32798	2.68302e-10
TPD52L2	1.32699	3.64498e-18
SLC38A10	1.32692	2.5178e-16
GBAP1	1.32661	1.69557e-13
CHRNA3	1.32649	5.98495e-22
LOC103344931	-1.32647	2.47635e-24
FLT1	1.32626	4.8663e-08
LMNA	1.32589	4.59228e-12
LINC00837	-1.32561	8.47107e-20
SPI1	1.32546	1.09351e-14
FAM50A	1.32544	1.55785e-11
CBFB	1.32464	3.99695e-15
ARPC5	1.32437	1.09558e-13
NFASC	-1.32436	9.42694e-18
NRAP	1.3236	5.31445e-16
PDIA4	1.32343	2.76798e-09
ZHX2	1.3232	4.03797e-16
C6orf62	1.3232	4.64205e-17
PRPF40A	1.32313	2.79273e-13
SCO2	1.32243	5.59193e-17
PTPN6	1.32222	1.19743e-19
PWP1	1.32109	2.91869e-13
CALU	1.32094	2.6436e-18
TAF15	-1.32093	1.47676e-22
TNFRSF1A	1.32042	8.3204e-17
CHL1	-1.3204	2.00239e-13
ITGB1	1.3203	1.91621e-21
CD2	1.31994	3.66851e-12
CSK	1.31927	3.43794e-18
ARMCX6	1.31855	1.18878e-16
PTPRE	1.31729	1.39386e-20
C14orf132	-1.31698	1.4836e-13
CAP1	1.31658	1.84458e-21
ZMYM5	-1.31646	2.13637e-24
TIPARP	1.31477	9.34695e-08
CCT7	1.31393	9.78938e-13
PPIB	1.31342	6.77683e-10
PTPRK	1.31252	3.31776e-13
PELO	1.31234	1.35938e-15
NOTCH2NL	1.31192	1.44075e-14
ORAI3	1.31084	1.006e-20
PSMA7	1.31078	4.50802e-20
FAM216A	1.31036	2.95088e-12
APOO	-1.30981	5.7453e-16
TMED3	1.30941	2.60067e-12
ICAM2	1.30941	2.08371e-13
KLF1	1.30779	9.72533e-25
MAGEA4	-1.30731	8.24821e-20
CRIP1	1.30686	1.94217e-11
TPP1	1.30682	9.06556e-14
PNLIP	1.30664	1.09963e-17
GNA15	1.30662	7.77682e-15
SYNGR2	1.30478	8.85576e-10
ENO1	1.30388	1.22126e-13
TMEM243	1.30291	8.06734e-11
GSTO1	1.30273	9.35867e-17
TFRC	1.30263	4.21941e-10
SH2B3	1.30245	7.52996e-17
ATF4	1.29965	1.61819e-20
WDR13	1.29919	9.88692e-12
SLC16A1	1.29884	9.14603e-16
AMPD2	1.29878	8.8649e-17
PKN1	1.29741	3.84417e-13
SERPINB9	1.29683	1.04144e-14
LOC100506603	-1.29529	2.20925e-21
SLC27A3	1.29512	8.38843e-17
EEF1D	1.29489	2.25977e-18
LASP1	1.29424	4.87333e-26
PTTG1IP	1.29417	6.00457e-18
LY86	1.29313	1.30455e-14
CDK2AP1	1.29295	1.43568e-21
LOC101930405	1.29236	0.0119745
GALNT14	1.2923	2.74004e-11
AGT	1.29173	4.27532e-08
AVPR1B	1.29021	9.99392e-23
MST1L	-1.28976	2.03486e-11
PVALB	-1.28902	2.42934e-12
C9orf40	-1.28867	2.97183e-18
TMEM184B	1.28851	1.60993e-18
ZNF839	-1.28777	4.75025e-25
ABCC1	1.28762	2.85252e-14
GLIPR1	1.28722	6.53211e-08
RPN1	1.28719	2.69554e-16
HRG	-1.28639	6.74937e-13
VIPR1	1.28595	2.79786e-22
YWHAQ	1.285	1.61819e-20
MUC5B	-1.28483	1.55582e-19
CECR1	1.28433	1.68697e-12
RPS15A	1.28413	2.46222e-22
ATP2A2	1.28401	1.05499e-13
NIPAL2	1.28294	2.08112e-13
TACR2	-1.28281	1.85556e-21
UXT	1.28257	2.57691e-15
OSTM1	1.28241	2.90202e-09
C1orf54	1.28199	4.89399e-18
SLC2A5	1.2815	4.86039e-05
NUSAP1	1.28096	2.03326e-12
AZI2	-1.28062	2.60017e-20
CFD	1.28025	9.91095e-10
TLR2	1.28023	2.46292e-17
STOM	1.28008	2.78035e-17
HSPA13	1.27972	1.66621e-14
RPS15	1.27746	3.52999e-22
LXN	1.27694	2.54411e-12
STAG3L4	-1.27643	1.33837e-18
CPOX	1.27609	2.00525e-15
POLR2E	1.27606	5.95782e-21
CTDNEP1	1.2759	6.34651e-26
DCTN2	1.27406	5.52246e-27
SEMA3B	1.27381	5.38015e-11
PDZRN3	-1.27365	4.57205e-05
ASNS	1.27289	3.00075e-10
EFEMP2	1.27206	1.01937e-11
RND3	1.27194	1.82784e-10
ANKZF1	1.27167	2.93784e-18
PFKFB3	1.2713	8.93879e-10
TMED2	1.27124	1.06983e-21
SMC4	1.27055	8.3332e-13
PTP4A3	1.2702	8.29392e-12
ANK2	-1.27001	6.58289e-06
MX1	1.26977	3.01887e-09
ITGB7	1.26974	3.72713e-15
CXCL8	1.26961	2.19455e-05
EIF3F	1.26944	5.64528e-21
AVEN	1.269	1.62484e-20
PLAC8	1.26839	7.61039e-10
RALGDS	1.26833	4.96417e-19
CYSLTR2	-1.26792	4.57235e-17
EIF3D	1.26779	1.50371e-21
ARHGEF10	1.26533	6.65025e-15
HCFC1	1.26522	3.1529e-17
IL36RN	1.2652	7.25808e-19
HAUS7	1.26486	4.93218e-07
RRAS	1.26458	2.5568e-14
ESYT1	1.2642	1.21028e-16
GSN	1.26418	1.45467e-15
UBE2C	1.26336	2.73071e-14
ARPC1A	1.26336	5.09343e-12
UBA52	1.26326	2.02786e-25
FAM114A1	1.26272	1.76528e-18
MORC2	1.26233	3.34404e-19
INSL5	-1.2614	1.16732e-19
BIRC2	1.26126	1.03307e-18
GREM2	-1.26046	1.50982e-23
KIF20A	1.26034	1.2259e-10
GSTM3	-1.26029	5.75472e-08
SAE1	1.25944	2.99882e-15
CCDC144A	-1.25918	3.00167e-16
RIMS3	-1.25916	2.88237e-24
TUBA4A	1.25906	6.02736e-11
BACH1	1.25874	3.94414e-12
PMM2	1.25866	1.87743e-15
RAB33A	-1.25815	1.3687e-13
ERAP1	1.25734	1.82693e-09
PLXND1	1.25724	6.12187e-16
MLEC	1.25678	1.23175e-13
ICAM3	1.25668	1.15037e-14
ZNF669	-1.25616	5.21411e-23
KDELR2	1.25613	7.16619e-16
MFSD1	1.25582	5.38515e-12
NAIP	1.25444	2.85773e-12
PLTP	1.25389	5.41198e-08
PSMD2	1.25374	8.61208e-17
IFITM2	1.25312	5.20298e-09
RSU1	1.25251	3.46136e-16
DAZAP1	1.2512	1.33738e-19
GARS	1.25119	1.53556e-11
PPP1R14B	1.25095	8.63165e-09
TAF11	1.25063	1.38579e-12
PTTG1	1.25052	3.38097e-17
SCNN1G	-1.25031	1.3433e-16
BMP2K	1.2502	1.40316e-16
NID2	1.24973	6.29127e-09
ATHL1	1.24915	1.06736e-08
ZPR1	1.2487	1.95487e-16
SH3GLB1	1.24817	2.58558e-18
TRPC1	1.2476	9.12389e-11
KARS	1.2473	2.91219e-17
NMRK2	-1.24718	4.91349e-19
IFI6	1.24665	5.17753e-10
DPYS	-1.24628	0.000137824
SLC44A4	-1.24595	3.97265e-11
NSUN5	1.24593	9.20217e-17
PCCA	-1.24572	1.93786e-08
TWISTNB	-1.24558	1.05352e-12
CCDC109B	1.24511	8.87562e-13
NOTCH2	1.24455	1.25079e-17
ATP5G2	1.24429	5.59329e-16
DBF4	1.24397	9.90386e-10
GRAP	-1.24361	1.87442e-18
C11orf24	1.24338	5.47678e-23
BASP1	1.2425	1.21197e-06
UGCG	1.24232	7.59656e-07
DNMT1	1.24174	5.46813e-13
MIOS	1.24108	2.98118e-11
TPM4	1.24101	2.88069e-08
RTP4	1.24089	1.88067e-11
KXD1	1.24055	6.09534e-22
NME1	1.24018	2.80363e-13
BID	1.23829	1.09361e-17
OPN3	1.23828	1.4406e-11
SLC2A3	1.23803	1.26576e-13
BMP8B	-1.23801	5.4249e-17
CYBB	1.23749	1.62741e-10
DSC1	-1.23747	5.67727e-20
KNTC1	-1.23677	4.10963e-21
ZCCHC24	1.23671	1.11627e-12
COLEC12	1.23664	1.55375e-09
CRELD2	1.23604	1.18287e-16
CASP1	1.23595	2.79067e-22
PRC1	1.23533	1.86151e-16
MID1	1.23516	6.65559e-08
ECT2	1.23508	2.36621e-11
ABCA3	1.23397	9.78198e-13
RUSC2	-1.23349	3.0519e-20
STK17A	1.23302	8.08261e-10
MEA1	1.2328	4.87928e-17
POLD2	1.23194	8.53274e-11
PHTF2	1.23138	1.57515e-15
SNUPN	1.23106	5.1841e-18
CASP8AP2	-1.23002	2.01112e-11
PSMA1	1.22872	1.20561e-16
CCDC30	-1.2276	5.50809e-23
ARG2	-1.22747	2.18366e-13
RPS25	1.22717	1.48054e-19
KDM3A	1.22655	3.55559e-12
AQP8	-1.22605	9.56508e-25
SSR1	1.2258	3.34404e-19
MCM7	1.22559	1.83297e-14
YIPF3	1.22546	1.62674e-13
DENND5A	1.22532	1.43303e-17
PSMD8	1.22505	2.58373e-11
LST1	1.22498	1.78152e-17
LRRC6	-1.22497	3.80424e-20
ABI3BP	-1.2248	4.5762e-11
KIAA1654	1.22441	5.94921e-19
IFI35	1.22352	2.779e-12
PSMB1	1.22349	2.44032e-19
ALDH8A1	-1.22329	0.00374659
AP2M1	1.22307	1.43273e-06
RPS27L	1.22264	1.28935e-17
SCN1A	-1.22251	6.97476e-13
IAPP	-1.22249	3.34623e-20
STAB1	1.22095	1.42818e-14
NDUFAF7	-1.2209	4.05268e-15
COL6A1	1.22089	4.79386e-11
GATA3	-1.22054	1.66118e-18
PFDN5	1.22008	8.06614e-20
MNDA	1.22003	3.80673e-09
MSC	1.22001	7.26421e-08
GNPTAB	1.21994	6.03383e-14
TMEM134	1.21907	4.84399e-16
PPP1CC	1.21814	1.46196e-16
SIL1	1.21761	1.92302e-13
SERPINF1	1.21745	2.02947e-08
EDN1	1.21672	6.09629e-08
NXPH3	1.21618	5.79101e-17
SYN3	-1.21602	8.64008e-20
NUDT3	1.21549	2.15268e-15
SEC24A	1.21448	1.15388e-17
GNG3	-1.21445	5.10469e-27
EFNA3	-1.21427	2.80664e-19
SWAP70	1.21422	7.68554e-14
ST3GAL2	1.21357	7.04063e-17
MYL4	-1.2135	4.94724e-23
OPTN	1.2133	3.7044e-16
CAPZB	1.21302	4.1343e-20
LEPREL4	1.21301	1.8656e-10
TRMT112	1.21288	2.21486e-19
FCGR2B	1.21286	6.381e-10
KCNQ1	1.21261	2.68497e-20
CAMKK2	1.21215	2.15525e-10
PPP1R1A	-1.21214	0.00947624
SCGB2A1	-1.21064	7.67123e-07
SEPW1	1.21062	2.54577e-16
RBM15	1.21031	5.45681e-14
ST3GAL1	-1.21031	1.13885e-16
CBX3	1.21001	1.21725e-15
GYG1	1.20971	4.22615e-15
PYGL	1.20929	3.06178e-21
GSK3A	1.2089	5.45873e-21
ST8SIA4	1.20868	9.63518e-15
TRAPPC2L	1.20842	1.68608e-14
MDFIC	1.20814	5.9392e-18
NID1	1.20749	4.33117e-11
PELI1	1.20731	8.99604e-11
C1QTNF1	1.20717	7.76217e-10
ST3GAL5	1.20693	3.31069e-19
LPP	1.20691	5.49e-17
COPS6	1.20658	2.97873e-21
EDEM3	1.20649	2.76613e-15
TGFB1I1	1.20605	5.25125e-09
ALOX5AP	1.20603	1.56552e-12
JAK1	1.20503	5.2924e-16
SNRPE	1.20486	1.00606e-16
RP11-209A2.1	1.20472	4.01251e-08
CXCL10	1.20445	1.75794e-08
DIAPH2	1.20429	9.31302e-17
CCDC85B	1.20419	6.39701e-10
PLEKHA1	1.20411	2.74648e-07
OR10J1	-1.20313	1.84502e-23
NFIL3	1.20174	1.24245e-09
MGAT1	1.20163	4.32433e-21
RPL39L	1.20142	4.37998e-12
CCPG1	-1.20139	5.38515e-12
SOAT1	1.20094	1.35196e-07
LPAR2	1.20077	9.88273e-18
IFI44	1.20045	1.92124e-11
HS2ST1	1.20041	1.82865e-17
UBA2	1.19974	6.70118e-22
RUVBL2	1.19916	8.3907e-23
SMYD2	1.1987	1.00043e-17
DDX39A	1.19806	7.02408e-13
POMP	1.19754	1.02951e-18
SP140L	1.19707	1.95447e-12
MANF	1.19676	9.86165e-15
ERO1L	1.19638	8.1177e-17
SLC5A12	-1.19623	0.000110255
SP3	1.19601	9.37874e-15
NECAP2	1.196	1.65615e-16
ADAMTS5	1.19549	2.27034e-07
SARAF	1.19544	8.57494e-14
GNB3	-1.19528	4.65058e-25
CHST1	1.19512	3.70385e-10
SRI	1.19487	3.79522e-16
PSMD4	1.19484	1.05132e-20
NPC2	1.19411	6.95327e-14
TPBG	1.19385	8.14407e-11
TREM2	1.19372	3.19889e-19
LAIR1	1.19361	8.25039e-22
CROCC	-1.19348	1.12202e-21
DNAJB9	1.19307	1.59242e-10
C3orf52	-1.19256	1.95868e-13
ZNF292	1.19251	1.06276e-09
PDLIM3	1.19236	1.74498e-07
NHP2	1.19171	1.81277e-19
ADRM1	1.19059	1.68031e-19
MRC2	1.19047	7.26374e-16
CCND3	1.19025	1.70598e-19
ANKRD12	1.19014	4.13555e-21
TAB1	-1.19	1.2354e-22
GRB2	1.18965	5.16781e-16
CSNK1A1	1.18931	2.78532e-11
NSMAF	1.18922	1.71896e-18
RPS10L	1.18916	8.91006e-13
STXBP3	-1.18908	1.66349e-09
WFDC2	-1.18895	1.61806e-06
GRN	1.18794	3.39892e-11
PRRC2C	1.18766	5.26874e-15
C14orf93	-1.1875	4.80078e-22
VHL	-1.18715	3.20908e-05
EZH2	1.1871	2.23081e-11
FAM117A	-1.18633	9.94289e-20
BARD1	1.18543	3.37301e-14
TENM1	1.18514	4.60704e-05
PIGT	1.18499	1.00043e-17
RASSF8	-1.18489	5.47507e-17
SLC7A1	1.18452	2.62138e-10
ABCG5	-1.18381	2.09945e-16
SAP30BP	1.1838	4.9176e-18
NPC1	1.1835	4.14625e-08
MAPK3	1.18343	6.89175e-21
RRAGC	1.18324	1.08054e-17
PA2G4	1.18292	7.17429e-19
SPON1	1.18272	2.53009e-08
PAM	1.18269	1.3501e-11
XPNPEP1	1.18196	6.26116e-14
RPS21	1.18131	2.33335e-20
ITGB4	1.18102	8.29635e-18
PGM1	1.18099	3.43955e-12
CCDC132	1.1809	2.93941e-14
KLK7	-1.18005	1.07622e-28
HSPA2	-1.17925	2.14427e-08
FDXR	1.17923	3.01913e-13
GDF3	-1.17873	5.77028e-24
DDRGK1	1.17862	2.5178e-16
RNF113A	1.17859	4.47812e-19
HDLBP	1.17831	3.58398e-19
PDGFRB	1.17813	1.83086e-09
HOMER3	1.1766	8.22198e-12
RPRD1A	-1.17654	1.23724e-19
WBP1L	1.17633	2.38269e-13
RPL27	1.17619	5.29951e-24
SCN1B	1.17608	1.07534e-14
ANK3	-1.17601	0.000270192
PANX1	1.17395	1.08681e-11
MS4A6A	1.17348	9.42694e-18
UFC1	1.17346	3.27738e-14
C1orf216	1.17337	2.26963e-19
BCL9	1.17299	1.77582e-24
BANF1	1.17257	2.60017e-20
AGRN	1.1725	3.56095e-07
PRKAR2A	1.17228	1.02031e-12
PABPC3	1.17186	2.03974e-09
TAF10	1.17142	1.6336e-16
MPG	1.17137	3.7838e-22
LAMTOR2	1.17132	1.77731e-15
CHMP1A	1.17064	2.63905e-15
TMEM176A	1.17028	9.33751e-07
TP53I11	1.17018	1.70156e-12
LPAR6	1.17016	2.55824e-09
OSBPL11	1.16996	9.24606e-13
CBLB	1.16995	1.14866e-12
TBC1D2B	1.16945	2.38155e-20
TMEM132A	1.16927	1.41023e-11
PADI2	-1.1691	3.87921e-14
CCT4	1.16852	2.48377e-19
FTH1	1.16763	3.02257e-13
OS9	1.1666	1.88073e-22
TES	1.16632	7.58864e-16
CABP2	-1.16497	6.81373e-27
CST3	1.16469	4.91288e-06
MYCNOS	-1.1642	1.35843e-22
NACA2	1.16395	6.22727e-11
NCF2	1.16363	3.3354e-17
GAPDH	1.16319	1.55927e-26
RNF128	1.16308	4.33388e-06
HLA-DMB	1.16294	7.0516e-11
C19orf24	1.16279	2.29321e-16
RBM3	1.16268	6.12854e-10
NBL1	1.16257	5.18821e-13
KHSRP	1.16229	2.22156e-12
GDNF	1.16151	9.02085e-25
PSMF1	1.1609	4.05031e-15
CHMP2A	1.16082	1.90389e-15
LRP5	-1.15994	7.73838e-16
H2AFY	1.15969	8.44175e-14
KLHDC10	1.15962	1.89215e-12
COL4A3BP	1.15931	6.34264e-15
SIRT4	-1.15894	4.71968e-18
PLA2G4C	1.15874	2.33288e-10
GDI1	1.15843	2.75605e-16
NAB1	1.15843	6.95201e-11
SEMA3F	1.15841	3.49085e-13
2022-09-07	1.15788	2.14904e-20
PAPD7	1.15707	3.18718e-15
VEGFB	1.15682	5.85893e-08
LY75	1.15643	6.30073e-07
CLNS1A	1.15602	2.20303e-18
GTPBP2	1.15568	9.3307e-13
DESI2	1.15542	3.82002e-15
FGF1	-1.15508	4.83139e-08
FRRS1L	-1.15492	7.84972e-20
BHMT	-1.15469	0.00109973
TAF1D	1.15453	8.41239e-11
SREK1IP1	1.15451	7.81027e-08
UBE2B	1.15441	2.92184e-17
GFPT1	1.15422	1.11706e-13
CYLD	1.15398	5.50319e-14
CNKSR1	-1.15358	1.98779e-19
MGAT3	-1.15304	4.2496e-18
ETV4	-1.152	4.12926e-19
PLVAP	1.15117	5.44001e-05
CNTNAP1	1.1507	4.59585e-17
C1GALT1	-1.15062	1.36276e-11
ZNF232	-1.15055	4.45603e-20
RAB40A	-1.15054	7.48366e-22
PRRG1	-1.15033	8.09352e-16
CD69	1.15002	1.92408e-05
CREG1	1.14956	6.17782e-11
MCL1	1.14865	3.49041e-15
RAB32	1.14847	6.95076e-21
DOK4	1.148	6.40391e-09
RSL1D1	1.14717	2.4647e-15
DDX58	1.14683	1.08868e-12
DUSP22	1.14655	1.44843e-13
ARHGDIA	1.14621	2.11597e-10
OLA1	1.14592	1.13694e-19
VPS53	-1.14576	5.2621e-20
ELAVL3	-1.14575	5.4105e-18
MGAM	-1.14497	0.00118594
GSE1	1.14487	6.74284e-19
RARS	1.14444	1.51145e-10
SSBP1	1.14429	9.15536e-09
RPL8	1.14342	4.20497e-12
RRAGA	1.14312	4.3375e-15
TFE3	1.14293	9.72162e-18
AIM1	1.14283	4.21351e-08
UBE2E1	1.14218	5.4763e-20
RNASE4	1.14204	6.84299e-06
NR1H3	1.14201	3.9633e-23
DMC1	-1.14195	3.25353e-12
OLFML2A	1.14193	7.50421e-10
UBL4A	1.14189	1.43305e-17
GRB14	-1.14114	2.21119e-07
CCDC90B	1.14073	3.27981e-14
RBX1	1.14073	7.27107e-17
LIF	1.1394	8.78918e-06
DUSP1	1.13929	6.63999e-08
KBTBD11	1.13887	1.35312e-06
PLSCR1	1.13884	4.16428e-07
ZNF468	1.13879	1.7625e-10
SFN	1.13842	5.67941e-09
DHX35	-1.13808	8.88568e-22
LSM7	1.13789	4.22012e-08
PSMA2	1.13776	3.80735e-11
RRM2	1.13739	3.67685e-15
ATP8B2	-1.1373	1.17519e-23
MRPL23	1.13718	3.06532e-14
CMTM6	1.13714	7.02367e-17
MCM6	1.13704	1.45482e-18
TM6SF2	1.13696	1.95286e-12
MTHFD1	-1.13683	9.7959e-13
C5orf15	1.13678	2.97477e-14
ZNF207	1.13652	5.93286e-22
CRYAB	1.13638	6.75785e-06
RPS14	1.13635	4.63739e-06
ZCCHC10	1.13578	4.23576e-08
PPP1R7	1.1354	4.23755e-16
IFITM3	1.1344	2.94116e-11
PSMB3	1.134	1.06101e-14
ACSM5	1.13385	1.02044e-17
ANG	1.13372	1.20485e-10
UBE2Z	1.13369	7.60795e-21
TOPBP1	1.13353	6.18331e-15
TK1	1.13308	1.20935e-11
COL5A1	1.13229	2.57506e-09
SYNM	1.13194	3.99591e-15
SNX6	1.13139	5.23429e-18
PSMA4	1.13036	7.19164e-16
PTBP1	1.12985	5.12548e-19
CNOT7	1.12979	7.69654e-15
TCF25	1.12946	2.68797e-15
ANXA2P2	1.12923	2.13905e-12
MYL6B	1.12899	4.22794e-14
RPL19	1.12827	4.87925e-23
RPL35	1.12816	9.87472e-21
TPK1	1.12807	1.23236e-14
PSMB4	1.12799	1.20362e-19
NKX3-1	-1.1279	1.23665e-16
ACAP2	1.12789	1.72669e-09
MALT1	1.1277	6.26111e-12
ZNF148	1.12759	1.81207e-11
RPL10L	1.12674	3.55145e-16
CDK13	1.12673	6.29735e-20
TAC3	-1.12645	3.28212e-25
TAF7	1.12598	1.47797e-16
SECTM1	1.12593	9.22931e-09
SCN5A	1.12593	1.15114e-08
BLVRB	1.12593	3.11187e-14
PUS7	1.12591	6.18525e-15
ZNF862	1.12588	7.7141e-20
SLC29A1	1.12557	2.84564e-12
RPS12	1.12532	1.80337e-22
CCR4	-1.12505	2.78931e-20
TBCA	1.12496	3.33406e-14
SREBF1	1.12446	2.04702e-08
PABPC1	1.12377	6.3301e-06
FOXD3	-1.12376	2.83314e-18
OR7E2P	-1.12374	1.58367e-08
CNIH4	1.12343	3.21043e-10
RPS7	1.12326	5.89091e-19
POLR1B	-1.12313	5.15924e-13
RPL30	1.12297	2.8622e-23
CYP17A1	-1.12268	2.88792e-11
EIF4E2	1.12267	1.46756e-11
RPL38	1.12219	3.90317e-22
CALR	1.12208	1.76084e-17
HABP2	1.12149	0.000907574
FXR1	1.12142	4.97785e-15
PRO1596	1.12108	8.75521e-16
SKAP2	1.12036	7.82246e-12
A4GALT	-1.12005	5.08354e-19
AMZ2	1.11989	2.2575e-14
C5orf66	-1.11962	1.4084e-21
TXNL4A	1.11954	3.26464e-15
FAM111A	1.11941	3.67935e-20
TMC6	1.11907	5.40138e-17
HNRNPAB	1.119	2.72442e-16
PSAP	1.11832	7.75171e-14
GAP43	1.11788	8.35574e-21
COPZ1	1.11775	6.66974e-13
FMO1	-1.11753	0.00955157
AREG	1.11641	1.2931e-06
EIF6	1.11638	1.81397e-14
NANS	1.11619	1.72874e-14
SMCO4	1.11606	1.42388e-10
2022-12-01	1.11586	1.3781e-17
ASUN	1.1158	3.7017e-18
NSL1	1.11573	3.93159e-14
SNRPA1	1.11489	4.48332e-13
MTA2	-1.11478	1.75755e-18
SPC25	1.11467	4.19481e-12
SLC5A5	-1.11425	7.01712e-21
ZNF248	1.11414	5.0214e-13
SARS	1.11408	2.28901e-17
FLOT1	1.11381	4.69401e-22
NME3	1.11375	3.96037e-14
SNRPB	1.11362	6.59451e-19
EIF2S2	1.11354	7.29545e-12
RCBTB2	1.11345	5.50286e-10
TACC3	1.11311	8.86243e-15
SNAPC1	1.11294	1.41632e-09
RPL3L	1.11225	8.45292e-16
ID3	1.11222	4.99865e-08
BRD2	1.11188	4.82234e-12
GRHL2	-1.11178	4.47794e-19
CYP11B1	-1.11108	1.03385e-16
IRF8	1.11075	2.77293e-13
LECT2	1.11044	2.59447e-15
IER5	1.11024	1.21931e-17
KDM5A	1.1099	1.49869e-10
CCL19	1.10989	8.79643e-12
RPLP1	1.10979	3.71287e-21
HOXB5	1.10879	1.13737e-14
TMF1	1.10804	3.3934e-13
NUP107	1.10729	3.19354e-17
NREP	1.10725	1.57691e-13
DEK	1.10714	2.17799e-11
CCR1	1.107	3.82375e-11
STX8	1.1068	7.719e-14
WASF2	1.10678	1.23092e-16
PRKCSH	1.10662	6.20792e-22
APOBEC3C	1.10621	1.62871e-15
MAF	1.10592	1.96149e-07
BTF3	1.10576	1.94429e-16
GMIP	1.10556	3.38622e-13
SCG2	1.10524	5.2842e-06
GDI2	1.10523	7.32351e-18
MKNK2	1.10508	2.87248e-15
DYNLL1	1.10504	2.40464e-15
KCNH1	-1.10503	1.84071e-24
Y16709	1.10474	1.03644e-08
VWA1	1.10435	9.29411e-10
LRP3	1.104	3.86146e-15
TMEM248	1.10397	7.50261e-14
BMP2	1.10369	8.91698e-09
TIAL1	1.10365	6.76767e-19
EIF4H	1.10266	1.55048e-14
LBH	1.10171	3.44292e-10
TARS	1.10123	3.99311e-10
FRYL	1.10105	4.645e-19
POLR2G	1.1009	4.01645e-17
MCM2	1.10056	3.02373e-14
MECOM	-1.10043	5.87048e-10
GLRX3	1.10019	2.16335e-17
RPL36AL	1.09996	2.93449e-16
SIVA1	1.09959	1.5657e-12
DYNLT1	1.09951	9.86217e-15
IQGAP1	1.09936	1.78697e-18
DEF8	1.09927	8.87816e-15
KHDRBS1	1.09823	1.78434e-25
ALCAM	1.09813	1.63602e-09
SELL	1.0979	1.12236e-17
CAPN9	-1.09744	2.4144e-19
FCHSD2	1.09733	1.05858e-14
CLIP2	1.09694	7.38256e-14
RPL12	1.09663	1.35438e-18
MTTP	-1.09597	5.38515e-12
TNIP3	-1.09485	4.26559e-08
PRPS1	1.09465	7.22482e-14
SBF1	1.09457	7.61626e-18
SDCBP	1.09452	1.93775e-13
HNRNPA1	1.09439	1.44823e-10
PIK3CD	1.09437	2.53767e-10
TALDO1	1.09416	4.55833e-10
RYK	1.09411	6.14268e-13
EPHX2	-1.09409	6.69057e-05
RAP1B	1.09396	6.65447e-16
AOAH	1.09361	2.45683e-12
POLR2I	1.09354	2.72489e-13
MAP2K2	1.09337	9.42133e-17
AOC1	-1.09312	0.036465
SIX3	-1.09262	1.02255e-13
ITGAV	1.09209	7.42315e-14
RPS18	1.09188	1.20291e-19
RUFY1	1.09129	5.81584e-18
GPR64	1.09111	4.96141e-05
ANXA5	1.09107	9.06764e-07
NARF	1.0909	8.76928e-19
CCT6A	1.09049	1.76727e-09
PTGS1	1.08962	1.18525e-10
ZNF675	1.08961	7.55205e-09
DGKZ	1.08941	8.51093e-08
SLA	1.0894	2.46553e-13
PSME1	1.08939	4.92735e-17
ZNF23	1.08834	1.29062e-13
PTPN12	1.08831	4.21544e-07
HYOU1	1.08792	6.55442e-09
LILRB2	1.08769	3.33261e-18
PDGFRL	1.08752	0.000616601
RANBP1	1.08748	3.49409e-15
SERPINA3	1.08721	0.000294795
PLEKHA8P1	-1.08696	2.48013e-17
ERCC1	1.0869	9.05697e-24
CDK2AP2	1.08678	8.53244e-07
ADCK2	1.08676	1.56145e-19
WSB2	1.08658	6.29705e-11
INSIG2	1.0863	3.50812e-07
ICAM1	1.0861	7.60369e-13
KCMF1	1.08608	2.59941e-21
HSPB2	1.08596	2.91887e-10
EIF4G1	1.08571	2.187e-05
STAT6	1.0852	1.12494e-15
PHB2	1.08515	9.24956e-17
DUS2	1.0851	7.044e-19
TMEM214	1.08499	6.89175e-21
ZNF432	1.08376	1.7375e-07
FPR1	1.08334	4.1797e-10
CAMSAP2	1.08312	1.10441e-14
YWHAZ	1.08292	5.32085e-15
PSMB6	1.0829	1.78934e-15
HINT1	1.08262	7.06409e-13
AP1S2	1.08236	6.73284e-09
PPP1R16B	-1.08235	6.0342e-16
SPINK4	-1.08228	1.50371e-21
CD3D	1.08161	3.41136e-11
SCAMP3	1.08156	4.28195e-13
HADH	-1.08114	2.11739e-09
IMPDH1	1.0811	1.58927e-10
RHOC	1.08094	3.22959e-06
GNPAT	1.08074	2.40949e-16
SUMO3	1.08052	3.12106e-14
TRADD	1.08051	8.24248e-23
DUT	1.07951	7.02984e-16
TICAM1	1.07934	4.06052e-09
COPB2	1.07931	6.09117e-14
HECA	1.07826	4.15473e-16
IGBP1	1.07818	1.35546e-14
CYFIP1	1.07802	1.5952e-17
CDKN1B	1.07799	8.79061e-10
ZCCHC6	1.07793	3.38408e-17
PSMC2	1.0779	4.53854e-14
CUL4B	1.07754	5.74804e-20
GOLT1B	1.07751	2.11268e-16
TRIP10	-1.07715	6.24527e-11
RAN	1.07697	1.12428e-06
GLRX2	1.07685	1.78934e-15
SLC34A2	1.07684	0.00185714
TCEB1	1.07651	4.78811e-10
TMEM123	1.07632	2.00201e-09
CLEC1B	1.07618	2.77328e-21
MSH6	1.07615	2.29361e-17
BTN2A2	1.07566	7.9982e-18
TDG	1.07563	3.90774e-12
U2AF2	1.07514	1.76826e-18
SRP72	1.0751	9.32608e-20
ATIC	1.07507	1.64306e-11
POLR2A	1.075	6.83257e-12
ATP1A1	-1.07489	6.84622e-06
EPHA3	1.07487	1.09055e-08
UBQLN2	1.0748	3.14371e-11
ORMDL2	1.07444	5.07953e-19
CENPF	1.07438	3.95994e-13
PTH1R	-1.0741	1.00728e-08
BAG3	-1.07409	2.34992e-09
GNAI3	1.07345	1.69276e-17
REEP4	1.07316	6.68161e-18
PLXDC2	1.07259	2.83615e-05
FARSA	1.07166	4.54991e-15
NBN	1.07105	4.67881e-11
TRIM22	1.0707	5.6704e-06
ANXA3	-1.07063	0.00326896
ALG13	1.07042	2.41585e-11
CITED2	1.07029	7.70032e-08
F13A1	1.06988	3.7842e-06
GOSR1	1.06941	2.08174e-11
ITGA4	1.06882	4.10993e-11
CSNK2B	1.06846	2.42858e-19
NOSIP	1.06842	1.80503e-15
ITGAL	1.06815	1.11308e-09
CAST	1.06805	3.18876e-10
PRUNE2	1.06768	0.000491954
PPFIA4	1.06763	2.94603e-10
EIF3E	1.06755	3.3138e-17
SSRP1	1.0675	1.94891e-21
RNPS1	1.06748	8.78512e-20
STAG1	1.06729	5.16428e-13
CARHSP1	1.06695	3.43349e-16
RNPEP	1.06657	3.13659e-17
REG1A	1.06621	0.000523388
TROVE2	1.06612	1.51838e-17
FAM46A	1.06576	3.19475e-17
LBR	1.06575	1.25421e-10
NPDC1	1.06559	2.95627e-11
ELAC2	1.06546	6.54577e-13
EN2	-1.06516	6.87656e-12
UTP11L	1.06493	1.00032e-19
PDGFD	1.0648	1.22779e-08
SFXN3	1.06449	5.67705e-17
DGCR2	1.06437	1.34446e-10
STAG3	1.06417	8.47107e-20
IGFLR1	1.06413	1.30564e-13
NUS1P3	1.06364	0.0014213
CASP3	1.06342	1.22604e-11
ZWINT	1.06321	1.47558e-12
SCUBE3	-1.06318	1.43112e-18
RAPGEF5	1.06311	2.3631e-08
TMEM109	1.0629	2.68033e-15
RCVRN	-1.06213	1.81979e-22
ANKLE2	1.06212	6.09469e-12
TMEM176B	1.06208	3.58039e-07
EPB41L2	1.06158	2.1109e-14
CTSB	1.06136	1.44356e-08
UROD	1.06092	3.46417e-12
ADAM10	1.06018	2.02065e-13
MSRB2	1.06013	5.39098e-12
PIP4K2A	1.06005	3.898e-14
GALNT1	1.05997	2.76682e-17
MERTK	-1.05967	3.46545e-14
APOBEC3B	1.0594	3.54764e-09
TEP1	-1.05889	1.49412e-15
ITGA1	1.05883	9.44636e-10
TRIM17	-1.05859	3.06321e-17
THBD	1.05852	8.39501e-08
ZYX	1.05755	4.48924e-16
RPL10A	1.05735	2.63675e-17
PNOC	-1.05726	4.00104e-19
SUPT5H	1.05712	5.04123e-16
NOC3L	1.05704	1.25237e-11
TBCB	1.05693	3.34404e-19
TMED10	1.05687	2.01868e-18
MYBPC1	-1.05682	5.59329e-16
POU3F3	-1.05673	2.22861e-16
RBM22	1.05648	1.97014e-12
ZNF532	1.05615	6.46794e-15
MRPL24	1.05605	1.33052e-18
MTX1	1.05559	1.28472e-14
CAMK1	1.05536	1.03824e-10
UBR4	1.05442	1.02074e-07
VAMP3	1.05422	3.03966e-17
MRC1	1.05347	2.93513e-06
FUS	1.05314	3.31005e-06
GSDMD	1.05252	1.81753e-16
VDAC1	1.05245	2.71199e-09
ARL15	-1.05231	8.13759e-15
CXorf21	1.05223	9.08574e-12
TMEM159	1.05191	7.68572e-15
RBBP7	1.05162	1.45467e-15
MFSD5	1.0511	1.18409e-16
GK	-1.05073	2.8759e-05
NCL	1.05048	2.851e-21
FANCL	1.05043	1.26766e-12
RPL37	1.05042	5.44118e-19
IK	1.04983	1.96434e-17
MMD	1.04955	1.19164e-11
EFNA2	1.04906	1.67694e-15
SLC12A5	-1.04758	2.78138e-14
MMP11	1.04749	1.80837e-16
PNO1	-1.04731	3.31428e-15
PES1	1.04725	4.93606e-15
XRCC6	1.0472	8.09558e-24
MICAL1	1.04666	2.59815e-13
NOP10	1.04598	7.62741e-10
HLA-DQA1	1.04587	0.00342728
DENR	1.04563	1.33242e-12
STK10	1.04484	2.74437e-21
IPO9	1.04481	2.88205e-17
PDE1A	-1.04454	6.30798e-05
PPP4C	1.04443	2.90154e-15
IL12RB1	-1.0444	1.34264e-18
YIPF5	1.04427	2.84539e-05
FBP1	-1.04422	5.03932e-06
POLR1D	1.04408	5.12164e-10
TSPAN14	1.04363	6.73417e-18
EIF3M	1.04359	2.95607e-12
SDS	1.04311	3.71752e-14
GABARAPL1	-1.0431	1.82864e-10
PPCS	1.04273	8.45113e-12
NPM1	1.04259	3.46483e-19
CDV3	1.04256	1.10177e-14
BTG4	-1.04124	3.59379e-19
RELA	1.04106	6.68884e-19
GOLGA3	1.04095	1.09002e-14
SNW1	1.04093	1.30145e-13
POLG	1.04079	6.18096e-14
EXOC3	1.04031	2.01649e-07
[truncated: 10,541 more rows]

## Sheet: GSE72304
Gene.Symbol	logFC	adj.P.Val
UMOD	-8.54498	2.03558e-07
FABP7	6.84108	2.26613e-08
HPR	6.1721	2.34782e-08
ANGPTL4	6.1645	1.72505e-08
ALDOB	-6.04736	8.47976e-08
TRIM54	6.00904	1.11517e-08
HP	5.55209	4.71712e-07
LOC643008	-5.2555	1.81742e-07
CP	5.08911	2.34782e-08
MAL	-4.98517	3.82747e-05
ENPP3	4.94624	4.71712e-07
C7orf68	4.94109	1.81742e-07
NPHS2	-4.9398	3.82747e-05
SLC2A5	4.93341	2.64687e-08
CD70	4.88253	2.34782e-08
LOX	4.82055	6.25427e-08
IGFBP1	4.74397	0.000253639
PRSS8	-4.69595	1.81742e-07
NEB	4.64384	4.38195e-06
HSD11B2	-4.41031	2.09906e-07
SCARB1	4.3989	8.30162e-07
LOC55908	4.39342	5.67348e-06
SLC5A2	-4.34754	6.71606e-08
NDUFA4L2	4.23946	7.29058e-05
S100A2	-4.23921	3.82747e-05
C16orf89	-4.21776	2.09906e-07
C3	4.1589	0.000135354
LAIR2	4.10931	6.89576e-07
TUBA3D	4.09664	1.76029e-05
MGAT3	4.01294	2.09906e-07
PVT1	3.95973	1.2046e-05
C1orf186	3.93303	0.000135002
LEFTY1	3.91525	0.00264601
SLC2A1	3.88548	3.50304e-05
LGI4	3.85919	9.97483e-05
INHBB	3.85228	1.81742e-07
PTHLH	3.85099	1.01433e-05
NUPR1	3.83524	1.05323e-06
SLC39A14	3.82762	1.78425e-06
TRIB3	3.8059	2.62292e-06
PIGR	-3.80176	0.000396366
APOC1	3.76231	2.16665e-05
SEMA5B	3.70696	5.09624e-06
IGF2BP3	3.70534	3.02632e-07
FAM151A	-3.70284	2.96889e-06
MIOX	-3.66665	2.02636e-06
FAH	3.63831	0.0781121
ATAD4	-3.63331	8.43811e-05
SCGN	3.63265	0.000129747
TGFBI	3.62404	9.97483e-05
PTGDS	-3.60216	1.37963e-05
VEGFA	3.58006	8.02455e-06
SLC18A3	3.52231	6.40855e-05
GSTM3	-3.50025	5.09624e-06
MTMR14	-3.48957	0.0387064
TSKU	3.47565	2.96889e-06
HSF4	3.46493	0.0001054
LHX1	-3.41551	0.00012645
CA9	3.4137	1.76029e-05
LOC100008588	3.41216	1.78425e-06
GAL3ST1	3.38865	2.51926e-05
MT1G	-3.37403	0.000128252
SLC16A3	3.36954	5.91973e-06
FLJ42875	-3.35886	6.77106e-06
APOL2	3.35454	0.000180808
CKB	-3.34716	5.05715e-05
CLEC18B	-3.32484	0.000147555
SOD2	3.24085	3.75319e-05
ADM	3.2125	0.000118427
SERPINA1	3.2047	5.24885e-05
MAL2	-3.20452	5.40035e-05
CA2	-3.19842	0.000101737
NPNT	-3.19495	0.00037316
AIF1L	-3.18081	0.000407027
LOC100008589	3.16818	0.0186496
SULF2	3.12649	7.05084e-05
IRX2	-3.11789	3.82747e-05
CCL18	3.10904	0.0039763
FAM107A	-3.10027	0.000157864
SLC13A3	-3.09584	8.23131e-06
KRBA1	3.08906	3.75319e-05
SLC17A9	3.08076	0.000610291
OGDHL	-3.07961	0.000192007
P2RX7	3.07769	2.51926e-05
P2RX4	3.07615	4.70574e-05
DMKN	-3.07514	0.0001054
SMPDL3A	3.05855	0.000129747
PCP4	-3.05849	5.40035e-05
BHLHE41	3.04374	7.80232e-05
DEFB1	-3.04122	0.000920452
C20orf199	3.0273	0.00360797
PVALB	-3.00964	0.000215737
ST6GAL1	-2.97865	0.000253502
WISP2	2.95717	0.00740904
CNFN	2.95441	0.000394783
LDHD	-2.95348	5.35213e-06
NOL3	2.94749	5.24885e-05
C7orf41	-2.94548	0.00367966
ANXA4	2.93869	0.000378653
NKD2	2.932	0.000120894
BIRC3	2.93016	0.00243726
MAT1A	2.91812	0.00014256
RNASET2	2.91657	0.000759628
LRRC41	2.91505	0.00189332
ABLIM3	2.90771	2.18491e-05
CDCA2	2.90742	0.000184269
ADSSL1	2.87443	1.95693e-05
NDRG1	2.87038	0.00097153
ABCC2	2.86836	8.02455e-06
DES	-2.86008	0.00188267
P4HA2	2.85389	3.82747e-05
HOXB6	-2.84874	0.000538419
TACSTD2	-2.84355	0.00321326
ANGPT2	2.8323	0.000975766
LOC100290819	-2.82786	0.0532396
IL20RB	2.81954	0.000278198
IGFBP2	-2.8181	0.000526575
PHKA2	2.81704	0.00204398
TP53INP1	2.81441	3.82747e-05
IGFBP3	2.80951	0.000213392
GPR109B	2.80874	0.00379304
GAPDH	2.80844	5.24885e-05
ITM2C	-2.80125	0.00267411
ERBB3	2.7875	9.05173e-05
HMOX1	2.78486	0.000139142
EMCN	-2.7829	0.000790166
RRAD	2.77531	5.40035e-05
EFHD1	-2.7677	0.000133729
TESC	-2.76375	0.000373246
KLHDC7B	-2.76268	0.000106258
LAD1	-2.74976	0.000920544
CEBPB	2.74549	0.000567459
ENO2	2.7422	3.82747e-05
APOL1	2.742	0.000288823
OASL	2.74065	0.000173328
PYCR1	2.73266	0.000147255
FBXO25	2.72763	5.40035e-05
HTATIP2	2.72624	0.0001054
SHMT2	2.70924	3.88975e-05
TCEA3	2.70717	0.000506828
LIMS2	-2.70305	0.00106599
CCL28	2.70302	0.00310569
GRINA	2.69201	0.000365829
C7	-2.68777	0.00110881
PROM2	-2.67865	0.000144146
FSTL3	2.67386	0.000387339
BBOX1	-2.67378	0.00136943
SLC22A4	2.66971	0.000477247
TMEM91	2.66692	2.25705e-05
TMEM176A	2.66105	0.000836166
ACY1	-2.65411	0.00238239
ALDH6A1	-2.64506	3.82747e-05
C5orf15	2.64449	5.05715e-05
C7orf29	2.6416	3.75319e-05
PLAT	-2.63777	0.00244972
PDIA5	2.63304	0.000506828
PLOD2	2.62118	9.29597e-05
CSDA	2.61895	0.000785408
LOC100134235	2.61877	9.97483e-05
SLC22A11	-2.61046	0.00127197
AGT	2.61031	8.38486e-05
ARHGEF16	2.607	1.72036e-05
RAD54B	2.60469	0.000295927
HCN2	2.60314	0.000106258
NKX2-5	2.60124	0.00306758
ISG15	2.60102	4.85524e-05
BAMBI	-2.59509	0.00110881
UGDH	2.58711	5.40035e-05
LOC100130232	2.58566	0.0532819
TUBB2A	-2.58478	0.00269418
SFRP1	-2.57405	0.000637883
PODXL	-2.57294	0.0016186
SAA1	2.56361	0.000202201
SCARNA9	2.55884	0.00397156
PCK1	-2.555	0.00104471
LOC157562	2.55233	0.000162892
NKAIN1	2.5503	0.000253502
NAP1L1	2.54985	0.000196086
LOC400043	-2.54935	0.000320775
ALDH1L1	-2.54396	2.97159e-05
SCD	2.54229	0.00196389
SLC16A5	-2.53901	0.00179932
FAM156A	2.53334	0.00429364
PPARGC1A	-2.53085	0.00233176
FKBP10	2.52984	0.000730002
RBP4	-2.5285	0.00869337
GLIS1	2.51951	9.51872e-05
ITGB4	2.51443	0.00050135
TMEM125	-2.51155	0.000180669
DEGS1	2.49837	0.000158314
CLEC2B	2.4925	0.0001054
BSPRY	-2.49009	0.000172219
ABCC3	2.48988	0.0271774
LTF	-2.48785	0.0242957
MYEOV	2.4787	0.000115854
CFB	2.47619	0.000654877
POU2AF1	-2.4673	0.00500497
P4HA1	2.46428	0.000122059
CDH16	-2.45985	0.00651492
ACPL2	2.44916	0.327284
GLT8D4	2.44801	0.00243632
NPTX2	2.44711	0.00183133
C4B	2.44591	0.000653784
HSD3B7	2.44508	9.29597e-05
KAT2A	2.44495	0.00138805
CPAMD8	-2.44306	0.00117157
AQP9	2.4425	0.0039394
FAM13A	2.44197	0.00028576
POU5F1	2.44074	0.00167095
NT5C3	2.43915	0.000563768
PLIN2	2.43484	0.00321587
ZCRB1	2.42659	0.000184269
OCIAD2	2.4262	0.00037316
TMC4	-2.42615	0.000836166
TFCP2L1	-2.42488	0.00136943
METTL7B	2.42227	9.97483e-05
LOC25845	-2.41514	0.00379304
PCSK6	2.40956	0.000412394
C5orf26	2.40828	0.00941621
FAM134B	2.40313	0.000248657
MAP3K14	2.40054	3.82747e-05
CSTB	2.39826	0.000616916
FAM3B	-2.39646	0.000790166
SLC25A29	-2.39473	0.00241671
RASD1	-2.39466	0.000209133
NDRG2	-2.38965	0.00113286
LTBR	2.38194	0.00024999
DCN	-2.37812	0.0142256
SOD3	-2.37157	0.000368329
SLC15A1	2.36824	0.00261093
PFKP	2.36675	0.000803118
GRAMD4	2.35756	0.00644571
DNASE1L3	-2.3572	0.00121588
RARRES2	2.35541	0.00233542
MECOM	-2.35451	0.00384349
FABP1	-2.35306	0.0180253
EPCAM	-2.3528	0.0117944
WFDC2	-2.34625	0.00643537
BNIP3	2.34464	0.000506828
GFPT2	2.34341	0.000147255
AOX1	-2.34316	0.000373246
EGLN3	2.34234	0.00312792
LGALS2	2.34083	0.000861871
SLC30A2	-2.33723	0.000377803
NPHS1	-2.33434	0.000365829
PRELID2	2.33418	0.00188981
CDC2L6	2.33396	0.000107996
LY6E	2.3311	0.00104471
NUAK2	-2.32704	0.00021108
SNHG12	2.32579	0.00178538
PDZD2	2.32483	0.000169971
CSE1L	2.32386	0.00189332
ERRFI1	2.3234	0.00151452
MT1F	-2.32315	0.0012846
SCIN	-2.32304	0.000180114
CISD3	2.31858	0.000406457
SPINK1	-2.31827	0.00082419
SDC1	-2.31819	0.00110881
CTHRC1	2.3097	0.000978806
CLEC3B	-2.30498	0.00296108
GABRE	2.30326	0.0058912
SLCO2A1	-2.30246	0.0117944
LOC442249	2.29786	0.0028816
MYH11	-2.28471	0.00378756
DISP2	2.28054	0.000328817
SHISA3	-2.2787	0.000500208
FABP5	2.27805	0.00306758
C16orf74	2.27785	0.000857659
PCOLCE2	-2.27701	0.0104943
CCL19	-2.27502	0.015798
CXCL12	-2.26995	0.00384349
FAF2	2.26806	0.269666
ALDOC	2.26771	0.000104415
SPAG4	2.26598	0.00902973
UBD	2.26505	0.0323122
FLJ40504	2.264	0.00631261
CHCHD10	-2.25981	0.00429315
FAM83G	-2.2579	0.000192657
CD74	2.25628	0.00409304
VPS18	-2.25386	0.0220967
LOC284998	2.2498	0.00106599
CXCR4	2.24909	0.00389073
PTDSS1	2.2429	0.00113327
RXRA	2.24134	0.000396366
PHLDA3	2.23999	0.000500208
ZNF503	-2.23952	0.00449493
CLRN3	2.23571	0.0021098
CYP27A1	2.23521	0.00116519
TGM2	2.22661	0.000477247
SLC47A1	2.22305	0.00516291
GPR150	2.20999	0.00134296
ABCA1	2.20797	0.000131729
SYT13	2.2076	0.0012846
STEAP3	2.20445	0.00168541
TSPAN4	2.20439	0.00228647
ABTB2	-2.20262	0.00240415
NETO2	2.20158	0.000853021
SLC22A5	2.20081	0.0115281
DIO3OS	2.19659	0.000836166
KCTD3	2.19623	0.00504962
NEFL	2.1959	0.001666
SLC15A4	2.19477	0.000240977
RAVER1	2.18756	0.0064388
DCLK1	2.17516	0.000790166
ADA	2.17482	0.00367518
HNF1A	2.17471	0.00556772
LHFPL2	2.1736	0.0017226
PPAP2C	2.17313	0.000947405
KIAA1033	2.16966	0.000386197
PTGER3	-2.15971	0.00306758
FRAS1	-2.15924	0.00136943
PABPC3	2.15804	0.00244801
LOC100129362	2.15521	0.203347
COL23A1	2.15229	0.00274739
CD109	2.14631	0.00116519
DACH1	-2.1457	0.0051394
SLFN11	2.14266	0.00012645
NCRNA00173	2.14253	0.0169293
HOXA4	2.14149	0.000475231
TAGLN	-2.13186	0.0111693
SLC35E3	2.13037	0.000790166
PPP1R3C	2.12476	0.00189388
GAS5	2.12453	0.000727589
MUC1	-2.11701	0.00136943
CNN1	-2.11448	0.0152177
RASGEF1A	2.11282	0.000563768
COX7A1	-2.11218	0.00302826
C20orf111	2.11146	0.000563768
GNS	2.11091	0.0015433
MALL	2.11025	0.000457712
GPR172A	2.10941	0.00115123
BTBD16	2.10641	0.00220812
TCEAL5	-2.10595	0.00279375
HLA-DQA2	2.09817	0.00556995
RBCK1	2.09805	0.000373189
RPS4Y1	-2.09664	0.0127298
C8orf55	2.08859	0.00050135
ZNF692	2.08715	0.0104191
LOC613266	2.08677	0.00179932
ATP6AP1L	2.08296	0.0178688
GC	2.08047	0.0358444
MGC29506	-2.08021	0.015528
MAOA	2.07967	0.00290351
RGS9	2.07891	0.00754582
EFNA1	2.07488	0.00116519
WNT3	2.07419	0.00121588
C5orf13	2.07095	0.00352069
SLC25A19	2.07026	0.131248
FGG	2.06956	0.00682245
TMEM61	-2.0651	0.00323803
DRAM1	2.0614	0.00196389
ADAMTS4	2.056	0.000298437
VDR	-2.04995	0.000818723
AQP3	-2.04802	0.000729285
IRS2	2.04695	0.0115647
C1QA	2.04469	0.00223352
LOC100290344	-2.04379	0.0131371
TNNT2	-2.04292	0.000790166
GALNTL1	-2.04016	0.0023472
INMT	-2.03924	0.0297449
PTPN18	2.03866	0.00433166
PREX2	2.03121	0.00813982
C1orf229	2.03045	0.000585336
SCARA3	-2.02155	0.0178375
NP	-2.02015	0.00280361
CEL	-2.01961	0.00183133
INSR	2.01911	0.00429364
FAM46C	-2.01779	0.00749171
BAG1	-2.01736	0.00385018
DDIT4	2.01662	0.00415187
PLOD1	2.01459	0.000475231
PPP1R13L	2.01424	0.00336711
CRTAC1	2.01224	0.00753698
GRB14	-2.01195	0.0117944
SQSTM1	2.0117	0.00352069
EFCAB3	2.00956	0.00176933
RPLP0P5	2.0074	0.024718
TGFBR2	-2.00496	0.00963408
RNF157	2.00429	0.00116519
ABP1	2.00119	0.0220663
BCL6	2.00053	0.00379304
RNF43	-1.99541	0.00137088
AKR1C3	1.99484	0.00430232
PUSL1	1.99455	0.00223352
C14orf37	-1.99368	0.001666
LOXL2	1.9924	0.00116519
CORO1C	1.99002	0.00400941
HSD17B7	1.98883	0.00296108
RGS1	1.98399	0.00283263
HPD	-1.98352	0.00305727
DGKD	1.98333	0.00243476
HS1BP3	1.98257	0.000538419
CDH3	-1.98178	0.00972156
PRELID1	1.98174	0.00503939
MGST1	1.98025	0.0039763
ATP1A1	-1.97686	0.0112689
LEF1	1.9767	0.000763207
LPCAT3	1.976	0.00173528
SPEN	-1.97576	0.00379304
ZAK	1.97568	0.000506828
CRIP1	-1.97221	0.00539139
LACTB2	1.97135	0.0033219
DNAJB13	1.96574	0.0242957
C6orf48	1.96136	0.00414157
IFIT1	1.96075	0.000653784
NR2F6	1.95918	0.0017226
PLTP	1.95819	0.0136941
TMEM159	1.95594	0.00975758
LIPA	1.95522	0.0152983
FCGBP	1.95396	0.0044697
EDARADD	1.95234	0.0124969
CHAC1	-1.95169	0.00158009
ATP6V1C1	1.94992	0.000434667
LOC389493	-1.94817	0.00778133
EGR1	-1.94626	0.00904501
PLBD1	1.94401	0.00121588
C12orf65	1.94352	0.00152494
ACLY	1.94198	0.000526575
COBLL1	-1.93871	0.00119709
C9orf24	-1.9384	0.0042373
LDHA	1.93605	0.0361475
ALKBH2	1.93516	0.000517172
ANGPTL2	1.93263	0.00584436
MRGPRF	-1.93096	0.00429315
GBP2	1.93003	0.000757432
RIMKLB	1.9293	0.00167095
TM4SF5	1.92835	0.0163317
ZMIZ2	1.92826	0.0263857
C1S	1.92509	0.00286548
RASSF4	1.92385	0.154849
CWC15	1.91954	0.00271713
MEG3	-1.91911	0.0181919
TBC1D3G	1.91865	0.0262768
DUSP23	1.91641	0.0283448
KCNE1L	1.91599	0.00321326
SPSB1	1.9132	0.0285316
RAMP1	-1.91141	0.0027965
CYP3A5	1.91065	0.0268276
AQP7P3	-1.9089	0.00110881
PDE7A	1.90356	0.00875394
HOXD8	-1.90069	0.00106599
TMEM145	1.89987	0.0164963
PABPC1	1.89986	0.0256637
DHX37	1.89796	0.00233542
PTN	-1.89738	0.00371993
FMO5	-1.89512	0.00248325
BCL2A1	1.89495	0.000978806
NR4A3	-1.89453	0.000592182
POLDIP2	1.89417	0.00629139
BAT4	1.89379	0.00387268
CGNL1	-1.89321	0.0101717
TNFRSF11B	-1.8869	0.00429364
NPC1	1.88403	0.00113286
TANC2	1.88329	0.00429364
WNK4	-1.88282	0.00904501
IP6K3	1.88131	0.000562206
ADH1C	-1.88065	0.00232564
PPP1R1A	-1.88062	0.000523567
EIF4EBP1	1.87995	0.00753698
ATP11A	1.87833	0.00787069
TRAM1	1.87664	0.00937458
SNHG5	1.87478	0.00626511
FOS	-1.87427	0.00379304
C22orf36	1.87354	0.00910705
NACAP1	1.8735	0.0104339
TMEM37	1.87289	0.0169293
C8orf83	1.87217	0.0203772
TRIM25	1.87171	0.000395909
KRT7	-1.86959	0.00367518
GALR3	1.86896	0.00449493
POL3S	1.86889	0.00645328
SMAD5	1.86423	0.00142348
CD68	1.86397	0.0154633
COL1A1	1.86343	0.00820241
TTRAP	1.86169	0.00338987
SDCBP	1.85825	0.00336109
CAPN12	1.85803	0.00853386
NMB	1.85781	0.00879471
SLC39A11	1.85755	0.0112363
C1orf175	-1.85522	0.0191615
VSIG8	-1.85475	0.00188981
C16orf7	1.85444	0.00306758
LOC647086	1.85424	0.00232103
MAGIX	-1.85291	0.000653784
NLE1	1.85262	0.00243632
CDK7	1.84961	0.000836166
LOC400987	1.84934	0.00890743
MAPK8IP2	1.84743	0.00175817
ANKHD1-EIF4EBP3	1.8443	0.046278
NGFRAP1	-1.84423	0.0125289
MTR	1.84403	0.00220959
FAM89A	-1.84316	0.012396
CBS	1.84251	0.0145387
PKM2	1.84121	0.00979556
CCDC3	-1.84055	0.00429315
DERA	1.8401	0.0108949
METTL5	1.83926	0.00753698
CDH2	1.83909	0.020062
EDIL3	1.83785	0.0107783
RPS23	1.83754	0.00965299
ALG11	1.83651	0.00106966
MAPT	1.83605	0.0051394
FCN3	-1.83508	0.0312108
PLXDC1	1.8321	0.0187982
UQCRH	-1.83124	0.0102129
NAT8B	-1.83114	0.0125082
FAP	1.83062	0.00400941
DCXR	-1.82674	0.0348022
MAN1C1	-1.82412	0.00270692
FAM171A1	-1.8224	0.00805388
MUSTN1	-1.82187	0.0165629
C1QC	1.82155	0.00893996
C16orf13	1.82069	0.00223352
BECN1	1.81793	0.000853021
TREM2	1.81756	0.00697058
PPFIBP1	1.81474	0.00753698
GNAO1	1.81411	0.0240747
CPE	1.8141	0.0413101
HSPA2	-1.81366	0.0128893
NNMT	1.81337	0.0257597
LASS2	1.81096	0.023754
HMGXB3	1.8086	0.0017226
PNRC1	1.80822	0.00904501
SBF1	1.8065	0.00696957
RARS2	1.80444	0.00331904
LAMA3	1.80373	0.00530516
NUS1	1.8027	0.0223653
PTDSS2	1.80196	0.0359365
AIG1	1.79893	0.0112893
LMAN2	1.79819	0.00400941
ELL2	1.797	0.00584042
LRIG3	1.79584	0.00373203
ATHL1	1.79005	0.033273
MFAP4	-1.79004	0.041768
RAB11FIP3	1.78996	0.0359494
ST14	-1.78579	0.00341369
TMCC2	-1.78485	0.0247296
PSMA7	1.78478	0.0223653
SLC17A3	-1.78455	0.0112579
HOXB5	-1.78414	0.0018544
NTN4	-1.78224	0.016711
DNASE2	1.78214	0.00861258
KBTBD11	1.77929	0.0100952
JPH2	1.77743	0.0107683
PTPN1	1.77699	0.0132944
AGXT	-1.77501	0.00607901
COMP	-1.77448	0.0140838
SMAD6	-1.77259	0.00520964
TYRO3	-1.77135	0.00367518
TMEM25	-1.77121	0.0378239
PARP14	1.76895	0.0183114
ADAMTSL2	-1.76858	0.013423
SLC12A7	1.7668	0.00918569
TMEM97	1.7666	0.00530516
LYG1	-1.7661	0.00532051
BOP1	1.76606	0.00955586
MIER3	1.76589	0.241737
VEGFB	1.76496	0.00421975
TMEM173	1.76326	0.00188981
RCAN2	-1.76305	0.0197455
GOLGA8A	1.76286	0.0971255
C5AR1	1.76269	0.00238239
RASAL1	-1.76188	0.0104943
BDKRB2	-1.7605	0.0107683
KCNE3	1.75792	0.00336711
PYCR2	1.75789	0.0268236
RGS11	-1.75686	0.00283263
DAB2	1.75619	0.00697058
C4orf47	1.75509	0.00405284
ALPK2	1.75385	0.0599635
RAPGEF3	-1.74556	0.00331904
RINL	1.74535	0.00296108
LOC388780	1.74327	0.00188981
HSP90AA1	-1.74192	0.0133763
MGC4473	1.74168	0.00477866
GPR179	-1.74145	0.0186786
HPS4	1.73975	0.00391017
NEK6	1.73954	0.00648222
ASMTL	-1.73934	0.00805388
DDX11	1.73861	0.00784073
TRAF2	1.7359	0.00553331
HIST1H2AD	-1.73432	0.0187637
NPEPPS	1.73354	0.00245093
CYR61	-1.73169	0.00833678
EFTUD2	1.73032	0.0252074
ABCC6P1	1.72687	0.0278361
C5orf27	1.72572	0.00550169
VPS37D	-1.72571	0.0108381
2022-03-06	1.72436	0.00495761
SLCO2B1	1.72392	0.00281532
PROCR	1.72331	0.00941621
ZNF395	1.72249	0.0110123
PMEPA1	1.72235	0.111928
C12orf11	1.72185	0.00565038
PDE10A	1.72168	0.0547089
UCN	1.71999	0.0145742
GTF3A	1.71761	0.00378756
C22orf43	1.71237	0.00949713
DGCR5	1.71119	0.0150237
BAI1	1.70789	0.0405736
TAS1R3	-1.70677	0.00918569
GJC1	1.70619	0.00301304
PAN2	1.70591	0.0654165
FUZ	1.70443	0.0097044
HM13	1.70221	0.00965657
NEU1	1.70053	0.0350324
CHADL	-1.7004	0.00154592
SRCRB4D	-1.70004	0.0038042
C16orf45	-1.69984	0.0318979
CXCR7	1.69796	0.023798
SLC7A7	1.69657	0.0178375
PRUNE2	1.69444	0.0187843
DENND2D	1.69293	0.0125308
TRIP13	1.69267	0.00449493
HN1L	1.69251	0.047067
RPL7	1.69191	0.0378464
ABCB6	1.69171	0.00127618
DNM2	1.69101	0.0073167
GPD1L	-1.69087	0.0173227
PSPH	1.68891	0.0423544
RPL23AP53	1.68864	0.0555375
DSP	1.68853	0.00429118
KHK	1.68827	0.00751691
KIAA0114	-1.6863	0.0184334
TUBA1C	1.68572	0.0211155
IL13RA1	1.68487	0.0611134
SP1	1.68485	0.0342363
HLA-DOA	1.68481	0.0191919
FAM26F	1.68455	0.0105782
FAM153B	1.6838	0.00918569
FAM27A	-1.68277	0.00415799
UPP2	-1.68241	0.0142997
LZTS1	1.68086	0.00296108
LAMC2	-1.67635	0.0145387
KCNS3	1.67518	0.00321326
ATP1A4	-1.67294	0.00661125
CYB5R2	-1.67112	0.0110866
LAPTM5	1.67092	0.0772736
CHST15	1.67016	0.00698194
TMEM54	1.67005	0.0240813
SMARCD3	-1.66904	0.00559454
VDAC1	1.66694	0.0184178
MIF	1.6652	0.0123074
TLE2	-1.66414	0.00569835
SCGB1D1	1.66335	0.0296569
BASP1	1.66014	0.011938
CREB3L3	1.65855	0.0174011
VAT1	1.65625	0.0262136
SEMA3B	-1.65508	0.00615798
ARL4D	-1.65359	0.001653
ATP2A2	1.6503	0.0254487
MANEAL	1.65017	0.0109434
TSPAN1	-1.64871	0.046676
MACROD2	1.64839	0.0250789
SELENBP1	-1.6481	0.0338923
TMEM133	1.64797	0.0350415
C19orf33	1.64718	0.0242162
TMEM195	1.64686	0.00660693
TST	-1.64501	0.0116115
ARHGEF19	1.64332	0.00392462
USE1	1.64257	0.0116372
TM2D2	-1.64256	0.0166548
PLAU	-1.6425	0.0226024
FCHO1	1.64161	0.00296108
RECQL	1.64005	0.00204736
GRASP	-1.63908	0.0560552
TM7SF3	1.63895	0.00615169
TMUB2	1.63833	0.00223352
PPP1R12B	-1.63709	0.0211572
SEL1L3	1.63558	0.0272953
TICAM1	1.63522	0.00849757
PDE2A	-1.63459	0.0108395
TRIM56	1.63314	0.00324432
TFPI	1.62952	0.0198774
PFDN4	1.62895	0.0216852
PER2	1.62773	0.0058912
MLEC	1.62719	0.0174011
COL27A1	-1.62709	0.0465769
DAO	-1.62605	0.00923547
C22orf13	1.62544	0.00949713
B3GNT3	1.62526	0.0122254
DEPDC6	-1.62518	0.0532396
SEMA6A	1.6235	0.020299
TARS	1.62275	0.045568
ANKRD43	1.62251	0.00338987
AFAP1L2	-1.62229	0.0118724
TOP1MT	1.62193	0.0046046
C8orf47	1.62157	0.0350755
DDX27	1.6187	0.00441938
TMEM63A	1.61811	0.0083434
C1orf172	-1.61676	0.00644571
NEIL1	-1.6158	0.034774
RIMKLA	1.61436	0.0161552
LOC100288106	1.61416	0.032927
TIMP3	-1.61354	0.0470014
CCDC29	1.61157	0.0456917
EGFR	1.61108	0.00529214
CTSB	1.60983	0.0116749
C20orf46	1.60861	0.0108395
CCDC137	1.60855	0.00584042
DHTKD1	1.60691	0.0323122
MOXD1	-1.60611	0.121455
C12orf34	-1.60549	0.0121571
CDC42EP5	1.60361	0.00893996
DDX41	1.60354	0.00556995
PRKCSH	1.59955	0.0404468
ELP2	1.59879	0.0152177
MFSD6	-1.59868	0.0103744
SLC9A3R2	-1.59851	0.0116749
RNF19A	1.59745	0.0116009
TNFSF13B	1.59731	0.0213367
LRRC59	1.59614	0.0363995
ZNF558	1.59609	0.0237646
LRFN4	-1.5958	0.0321927
C11orf31	1.59485	0.010289
CIRBP	-1.5943	0.041721
AKR7A3	-1.5942	0.00283263
RBM34	1.59249	0.0265166
MUPCDH	1.5919	0.0249594
SLC25A4	-1.59145	0.0179989
FDXR	1.59141	0.0088383
MTRR	1.59134	0.00283263
CANX	1.59029	0.00800458
RDH13	1.58849	0.00424949
RAB22A	1.58799	0.00459196
SLCO4C1	1.58621	0.0268276
MGRN1	1.58559	0.0039394
MUM1	1.58512	0.0153001
ADNP	1.58501	0.020299
HELZ	1.58461	0.00449493
SEZ6L2	1.58444	0.0150642
GPC4	-1.584	0.0352989
SMARCA4	-1.58393	0.0602323
FAM83H	1.58365	0.024641
SOCS2	-1.58353	0.00448059
KRT19	1.58272	0.0140034
PLXDC2	1.58272	0.0352989
IRX3	1.58236	0.0273631
FBXO17	1.58206	0.00610675
TNIP1	1.58175	0.0312108
KCNQ2	1.58136	0.00836729
RNF212	1.58024	0.00424949
RNF25	1.58019	0.536899
DNMT3B	1.57909	0.00638195
FOSL2	1.579	0.0319264
LAIR1	1.57861	0.00872674
SQRDL	1.57619	0.0242957
NUSAP1	1.57585	0.00328991
HSP90B3P	1.57544	0.0551883
COL6A2	1.57494	0.0107255
RAB37	1.57454	0.00529214
CEBPD	1.5743	0.00185828
C17orf90	1.57341	0.0104943
FAM78B	1.57336	0.00489434
RNF219	1.57325	0.0028816
CASKIN1	1.57242	0.00515439
ZNF577	-1.57114	0.00638195
RPL30	1.57026	0.0527931
CDS1	-1.56987	0.0150642
ADAP2	1.56956	0.00918569
ESYT2	1.56904	0.0243014
NFAT5	-1.56733	0.0216852
AIFM2	1.56725	0.0371395
CD63	1.56659	0.029348
SLC8A1	-1.56644	0.00279375
TMEM176B	1.56638	0.0345216
TBCA	1.56603	0.0249553
GJB2	1.56589	0.00494552
FLJ45671	1.56586	0.0634017
TULP3	1.56545	0.0242957
TBC1D16	1.56513	0.0103257
GHDC	1.56513	0.0408046
NOL12	1.56429	0.00472837
GBA3	-1.56422	0.0285034
CCL15	1.5634	0.0404192
RGS2	-1.56331	0.0110866
SLC35F2	1.56284	0.00635733
C21orf45	1.56258	0.0109365
AMIGO1	1.56173	0.0140215
DDB2	1.56111	0.00915749
AEBP1	1.5602	0.0112689
MXI1	1.55997	0.0039763
ATP1B3	-1.55608	0.0178254
PLIN5	-1.55584	0.00516693
LEPREL2	-1.5553	0.0245759
UGT1A6	1.55526	0.0320834
PLS3	-1.55524	0.0526104
TEK	-1.5542	0.015328
RCAN1	-1.55419	0.0152177
TMSB10	1.55294	0.0307141
BTG2	-1.55261	0.0883896
PEX6	1.55133	0.0113486
TMEM140	1.55125	0.0172687
UFD1L	1.55114	0.0178375
NAV2	-1.55022	0.0237742
ALOX5	1.55019	0.0169524
SLC5A9	1.54995	0.0242162
WSB1	1.54872	0.0250786
C19orf6	1.54763	0.0252716
TTC25	1.54714	0.00318082
SIPA1L2	1.54701	0.00432406
CTSG	-1.54621	0.00753698
ZFAND5	1.5455	0.0182888
RHPN1	-1.54503	0.0310958
UTP23	1.54479	0.00429364
CSNK1D	1.54446	0.00965657
TCEB1	1.54432	0.0160064
PRRT3	-1.54418	0.0169524
TSPYL1	-1.54294	0.0402841
PLEKHG3	-1.54195	0.0108484
LOC387763	-1.54051	0.0565176
PSORS1C3	1.54034	0.0386021
APOM	1.53903	0.0366009
MTSS1	1.53781	0.00383899
SORT1	-1.53622	0.0437326
PPCS	1.53526	0.0253167
CCDC40	1.53487	0.035141
DPP9	1.53455	0.0841577
INO80E	1.53419	0.0246259
SNHG1	1.53356	0.00519098
ASAP1	1.53347	0.00713526
HOXA7	-1.53344	0.00481341
PLCG2	-1.53306	0.00800458
WFDC1	-1.53305	0.0294879
DEFA3	1.53163	0.0562384
C7orf40	1.53134	0.00379756
FCGR3A	1.52872	0.045836
RANBP17	1.52798	0.00753698
C20orf103	-1.52798	0.0119966
NSMCE2	1.52639	0.0064388
TRAP1	1.52295	0.0140589
RSL1D1	1.5228	0.00786573
DENND5A	1.52172	0.00484779
CCDC74B	1.52105	0.0871912
COL4A4	-1.52045	0.0409658
MSRA	-1.52005	0.019167
AKR7L	-1.51965	0.00640657
ULK1	1.51875	0.0149624
C4orf42	1.51761	0.012396
EHD3	-1.51559	0.0223419
SRP72	1.51531	0.015798
FOXB1	1.51441	0.0579475
KCNMA1	1.51215	0.032927
NDUFB2	-1.51154	0.126357
UTS2R	1.51063	0.00869337
SNORD15A	1.51015	0.00498313
PDE1A	-1.50976	0.0118089
TCEAL6	-1.50943	0.0139419
PPP1R3G	1.50896	0.040151
AQP1	-1.50818	0.165205
DHRS4L1	-1.50724	0.0160205
NDFIP2	1.50701	0.0149086
TYROBP	1.50531	0.0324442
JAK3	1.50485	0.036442
ARSD	-1.50425	0.0363452
PERP	1.50419	0.0359119
CCL5	1.5036	0.018295
LOC284219	1.50226	0.059608
MYO19	1.50209	0.0232795
CISD2	1.50162	0.00441938
CALY	1.50114	0.00728448
ACSL4	-1.50001	0.0114205
CREB3L4	1.49984	0.0137032
ATG9A	1.49849	0.0223912
NICN1	-1.49802	0.00449493
PDLIM7	-1.49756	0.0214807
NAT9	1.4972	0.00569835
NCOR2	1.49639	0.011091
IRF7	1.49626	0.0239845
DCTN3	-1.49552	0.0981028
FOLR1	-1.4955	0.0211572
TAPBP	1.49536	0.0470585
TMEM132A	1.49381	0.0142591
LOC647979	1.49325	0.00478894
FUT4	1.49151	0.0176488
FBLN1	-1.49032	0.0268276
HDAC3	1.49005	0.00916302
NEAT1	1.48995	0.0874396
MS4A4A	1.4899	0.00942268
ZCWPW1	1.48899	0.00865928
LOC100132973	1.48895	0.0203813
PDLIM5	-1.48853	0.124887
tcag7.1015	1.48721	0.0437082
LOC100130111	1.48605	0.0361475
C17orf55	1.48509	0.00454796
DUSP6	-1.48474	0.0536986
CD19	-1.48473	0.0286454
C10orf41	-1.48362	0.0114416
SLMO1	1.48329	0.0184364
PDXK	1.4821	0.00389073
SEPHS2	-1.48148	0.0286454
CYC1	1.48018	0.0350614
PSMD12	1.47978	0.017744
CRYAB	1.47978	0.0262453
LIAS	1.47886	0.00869337
EIF3H	1.47859	0.021396
ICAM1	1.47831	0.0483862
TUBA4A	-1.4777	0.0116214
LOC400931	-1.47719	0.0305901
POLG2	1.47706	0.0536986
PYGL	1.47564	0.0654165
PGPEP1	1.47459	0.00579244
GNAZ	1.47388	0.00391398
ACAT1	-1.47276	0.0434165
AP3D1	1.47201	0.00543587
BEX4	-1.4719	0.0139419
SLC7A2	1.47158	0.0234639
AKR1B1	1.4709	0.039252
DFNA5	1.47015	0.0268201
INTS8	1.47005	0.00833678
C7orf23	1.46989	0.0256863
hCG_2003663	-1.46964	0.0526104
SART3	1.46895	0.01607
MEI1	-1.46877	0.0250789
SNCB	-1.46751	0.0589542
RFX2	1.46751	0.00767424
CEACAM20	1.46736	0.0299689
MMP7	1.46735	0.057579
TMEM87A	1.4673	0.0413101
RPF2	1.46697	0.0456415
SLC38A9	1.46618	0.00957035
MMD	1.46582	0.0140589
HADH	-1.46477	0.00753698
DSEL	1.46476	0.00461776
MYO1A	1.46456	0.0176921
CDH1	-1.46399	0.0169293
LOC389033	-1.46309	0.0264236
NCRNA00118	-1.46179	0.0405736
NEURL	-1.45988	0.0233068
ADAP1	-1.45969	0.00498313
TRAF7	1.45796	0.01672
MGC16384	1.45792	0.0221326
KIF1C	-1.45667	0.00918569
ATP6V1A	-1.45665	0.124405
ID1	-1.45656	0.0690993
ACP1	1.45611	0.0253073
TMEM45B	-1.456	0.00923547
MTIF2	1.45582	0.0264236
AP3S1	1.45566	0.0381638
LPGAT1	1.45542	0.0111693
UQCRFS1	-1.45522	0.0287876
SEC11C	1.45471	0.0702829
KCNIP3	1.45412	0.182191
PALM3	-1.4541	0.0199935
STMN3	1.45344	0.00830148
RDH10	-1.45253	0.0256637
MTHFS	1.45234	0.112857
LOC221272	1.45023	0.00820241
SSTR3	1.45013	0.00659426
RNU105A	1.44984	0.0121571
CDKN1C	-1.44946	0.053576
ASPHD1	1.44942	0.0201107
C12orf24	1.44804	0.00441938
NACC1	1.44794	0.090025
ZBED3	1.44778	0.0198942
COL9A2	-1.44731	0.0164963
C5orf4	-1.44705	0.0593107
KCNMB4	-1.44657	0.00987309
ZNF668	1.44579	0.0181375
CLN6	1.44574	0.0232795
HDAC5	1.44423	0.0179989
KLF2	-1.4426	0.0116749
LOC729461	-1.44255	0.030116
IDS	1.43996	0.0187982
MS4A7	1.43921	0.0143052
RAMP3	-1.43884	0.0216171
DHRS4L2	-1.43815	0.0532819
EGLN1	1.43789	0.00779862
DENND5B	1.43786	0.0138888
CPSF1	1.43734	0.024641
C5orf45	1.43656	0.0160068
ARMCX2	-1.43582	0.00429364
SPATA20	1.43576	0.0271774
MPP5	-1.43512	0.0131371
BAIAP2L2	-1.43495	0.0517749
SSC5D	-1.4347	0.0107683
NCRNA00152	1.43456	0.024641
ZDHHC3	-1.43444	0.0196034
TBX19	1.43384	0.0118482
MYH10	-1.43216	0.00747719
LOC283267	1.43061	0.00430317
CEP290	1.42922	0.0184364
KCNJ14	1.42863	0.0125308
LIG1	1.42759	0.0279826
ITPR3	1.42725	0.0265166
LUM	-1.42656	0.0652174
NDUFAF2	1.42617	0.00697954
FBXO6	1.42604	0.0152101
RUNX1	1.42492	0.0789616
MSH5	1.42382	0.0361475
AHCY	1.4221	0.0117021
HSF1	1.42179	0.00963408
C1R	1.42159	0.0350324
EIF4B	1.42141	0.0357697
OBFC2A	1.42076	0.0088383
NIPA1	1.41945	0.020883
GNL3	1.41829	0.0243014
SND1	1.41706	0.0392093
DECR2	1.41635	0.012724
DSC2	1.41561	0.0199199
ACRBP	1.41508	0.00279375
GSTK1	1.41411	0.0268236
NPIPL3	1.4136	0.0451948
SNHG6	1.41354	0.200636
RABGGTB	1.41344	0.0286516
LOC286052	1.41281	0.00569835
CYFIP2	-1.41231	0.036442
MRPS33	1.41195	0.0206213
C6orf106	1.4107	0.0272953
RAN	1.4107	0.0290309
TXN	1.4103	0.0311727
XPR1	1.41016	0.0128893
FLJ22184	1.40932	0.0303266
ZMYND15	1.40853	0.0110552
TMEM88	-1.40645	0.0328361
CCDC86	1.40516	0.0310484
PKP3	-1.40399	0.00866396
EBAG9	1.40389	0.0187982
SPAG17	1.40311	0.0874396
CSRP1	-1.40292	0.0287598
STON1	-1.40174	0.0145742
IFIT2	1.39999	0.033967
ACSM5	1.39949	0.0111693
NPLOC4	1.39915	0.0164622
PLEKHB1	-1.39793	0.0179909
MYO7A	1.39749	0.0296499
PLEC1	1.39736	0.0261271
FAM156B	1.39593	0.0559721
PNMA1	-1.39511	0.0558906
ZNF696	1.39496	0.0164963
USP11	-1.39472	0.0573818
COL4A1	1.39304	0.0187637
RAI2	-1.39281	0.0115419
PTPRF	1.39259	0.0290527
FLRT3	-1.38906	0.042809
PRICKLE1	-1.38899	0.0198942
UGT1A8	1.38886	0.0215066
PELI2	-1.3887	0.0160205
NAPSA	-1.38619	0.02536
EXOC7	1.38518	0.012326
SYVN1	1.38469	0.0643048
LPAR6	1.38436	0.0735195
PRODH	1.38395	0.0964048
LPCAT1	1.38395	0.0457506
PNRC2	-1.38357	0.0588969
RNF149	1.38244	0.0234113
ZBTB47	-1.38215	0.023798
STRA13	1.38203	0.018289
PCTK3	1.38161	0.0132973
C12orf10	1.38075	0.0261271
CCNJL	1.3794	0.0101439
TMEM45A	1.3779	0.041768
DUX4	1.37643	0.00774526
PDCD5	1.3762	0.123219
ID2	1.37606	0.0504776
NR1H4	1.37549	0.0233068
KIF2A	1.37472	0.0133729
STX4	1.37471	0.023976
ITIH4	-1.37399	0.0707006
SPIRE1	1.37353	0.0312108
ANO6	1.37316	0.0484461
DCDC2	-1.37219	0.0686895
NFE2L1	1.37074	0.0237235
KIAA0141	1.37031	0.0223653
2022-09-08	1.36985	0.00550764
EEF2	1.36874	0.019167
TNFRSF14	1.3674	0.0534758
PLCB1	1.36654	0.00965299
CAPN10	1.36581	0.0460451
TMSB4X	1.36538	0.0771194
PWWP2B	-1.36525	0.0101368
HLA-DPA1	1.36395	0.0736142
ROD1	-1.36384	0.0181375
DUSP9	-1.36366	0.0253167
GEMIN7	1.36356	0.0538237
RAPH1	-1.36343	0.221607
HLA-DMA	1.36332	0.0510966
LOC375295	1.36321	0.0534799
TMEM189	1.36205	0.0483862
STAT5B	1.36134	0.0721469
SLAMF8	1.3611	0.0440581
HLA-DQB1	1.3609	0.100776
DLK2	1.36082	0.0178263
KIAA1737	-1.35975	0.036442
RFC1	1.35966	0.0287679
TMEM180	1.35959	0.0101368
ANKRD29	1.35939	0.0231895
NHLRC3	1.35936	0.0282676
TBC1D8	1.35919	0.0915301
KIAA1429	1.35869	0.0505789
C19orf77	-1.35817	0.0742164
KCTD1	-1.3578	0.0321873
PDZD3	1.35754	0.108502
TUBG1	1.35715	0.0145387
PTPRM	1.35674	0.223055
HIST1H2AC	-1.35576	0.0107683
SMUG1	1.35445	0.0220967
RDH5	1.354	0.0404468
STK4	1.3538	0.0999394
SLC39A5	1.35344	0.134591
TTC37	1.35339	0.0214807
SNAP91	1.35294	0.0398234
SLC15A3	1.35272	0.0378464
SEPX1	1.35217	0.0244569
POLR2A	-1.35175	0.0413916
DCP1B	1.35135	0.0226765
RAB40C	1.3512	0.00448059
FCGR2A	1.35074	0.0990949
FBXO41	1.35048	0.0627596
LOC100293277	-1.35029	0.121914
ID4	-1.35027	0.0687584
PLAC8L1	1.34946	0.0413101
HIST1H2BD	-1.34918	0.0544284
FRYL	1.34912	0.0341526
MRPL51	1.34895	0.0622286
HIST2H2AB	-1.34859	0.0164963
ANG	1.34836	0.0120856
TSPAN12	1.3483	0.0380203
SERINC2	1.34753	0.0115647
PDZK1IP1	1.34681	0.128383
DACT3	-1.34478	0.125328
NRTN	1.34451	0.0152177
BCAR3	-1.34377	0.0203813
ANKRD9	-1.34236	0.0395063
C1QB	1.34145	0.0777085
GSTM1	-1.34098	0.00813982
C18orf23	1.34075	0.0112328
PAPSS2	1.33991	0.0663022
DLGAP4	1.33986	0.0226583
ZER1	-1.33906	0.0527931
FCER1G	1.33876	0.0228821
CXorf57	1.33826	0.0889139
C6orf26	1.33824	0.16361
HPCAL1	1.33754	0.0145742
ULK3	1.33692	0.021511
ZNF384	1.33641	0.0285436
SEC14L4	1.33613	0.0361475
RGAG4	-1.33574	0.0248349
TPD52	1.3338	0.0153001
WDR13	1.33327	0.0398995
PHC1	1.33266	0.0220967
DNAJC30	-1.33265	0.0509713
AHSA2	1.33236	0.124926
HIST1H2BL	-1.33206	0.0403138
SCARNA17	1.33197	0.047472
PAX2	-1.33196	0.0952638
ODF3B	1.33155	0.0623232
MED13L	1.3314	0.0242957
CTSZ	1.3314	0.0310484
TRPM4	-1.33099	0.0113486
LOC389332	-1.3304	0.0531857
HIGD1B	1.3303	0.0334216
C17orf74	-1.32973	0.0178254
PRSS2	1.327	0.0403129
PLVAP	1.327	0.0997979
PLA2G7	1.32652	0.0601538
TUBB2C	-1.32573	0.0139419
NR3C1	1.32519	0.0400379
FAM21C	-1.32425	0.189717
C10orf78	1.32351	0.0534799
GSTM5	-1.32349	0.00709527
PTRH2	1.3233	0.027689
BUD31	1.32326	0.0197683
ZNF541	-1.32325	0.0242957
KIAA0406	1.32317	0.0444401
POLR1C	1.32294	0.0173902
HIST1H2BO	-1.32286	0.0177932
PTPRU	1.32286	0.0481264
LOC100240726	1.32281	0.0642054
C19orf21	1.32275	0.046676
PSMD3	1.32256	0.0198942
C12orf27	1.3222	0.0227389
GLDC	-1.32209	0.0460751
GLT25D1	1.32187	0.01149
KRT18	1.3218	0.105731
PTGR2	-1.32166	0.051593
NOP14	1.32104	0.0546714
LY6G5C	-1.3208	0.055264
TYMS	1.32059	0.0901214
TRIM61	1.31921	0.0551992
CCDC6	1.31894	0.0953165
DHRS1	-1.31891	0.020883
HMGB3	-1.31866	0.0366009
EIF3E	1.31846	0.0570119
RN7SK	1.31818	0.197593
SCGB1D2	1.3177	0.0409652
HLA-DRB3	1.31769	0.0405736
ADRA1B	1.31721	0.0310958
MICAL3	1.31716	0.0198774
ALDH18A1	1.31635	0.0323719
AK1	-1.31488	0.00957035
NUP62	1.31479	0.0527948
PECAM1	1.31465	0.0840124
GOSR1	1.31419	0.026114
RGS5	1.31361	0.0492076
LAT2	1.31343	0.170951
NES	-1.31288	0.0507943
YWHAZ	1.31234	0.17693
CRIPAK	1.31061	0.0427954
MAGED1	-1.31005	0.048423
CDH4	1.30841	0.0526191
CBR3	1.30816	0.0363995
MTMR11	1.30811	0.0507314
FXYD3	-1.30669	0.0601538
SNTG2	1.30661	0.067886
BAIAP2L1	1.30654	0.0166548
UBFD1	1.30632	0.0330536
ASPH	1.30619	0.00770935
MESP1	1.3055	0.0293739
LOC100293440	-1.30535	0.225112
RNF14	1.30516	0.0276497
JPH4	-1.30484	0.0112579
FBXO32	1.30465	0.0481264
LSM1	-1.30459	0.041768
C8G	-1.30411	0.0300616
STAU2	1.30259	0.0150642
STAP2	1.30147	0.023593
STX16	1.30058	0.116953
GFRA1	1.30022	0.0318737
MTMR2	1.299	0.0268556
PIGG	1.29828	0.0456917
PALLD	-1.29769	0.127637
SRP19	1.29765	0.0130628
AMD1	1.29654	0.0409658
ASNS	1.2962	0.0116788
SERPING1	1.29476	0.0191695
WNT5A	1.29456	0.0536949
RGS12	1.29441	0.0199116
SLC16A4	1.29434	0.0391843
TTC17	1.29419	0.0316248
GALNT14	1.29412	0.153044
TIMP1	1.29324	0.056844
CAPN6	1.29259	0.0990949
ARRDC2	1.29171	0.016204
C12orf4	1.2917	0.0271774
TTYH3	1.29137	0.0103201
CARHSP1	1.29099	0.046676
MCM7	1.29046	0.0182203
FPR3	1.2902	0.0242957
DSCAML1	1.29	0.225815
TRMT1	1.28974	0.112059
PCBP4	-1.28947	0.0816529
CTTNBP2	1.28832	0.0590476
BC036928	-1.28771	0.0138425
CYP17A1	-1.28703	0.0152177
ZBTB4	-1.28691	0.0212562
C3orf54	-1.28662	0.212985
POMGNT1	1.28644	0.0226804
C15orf59	-1.28586	0.0173866
RPLP0	1.28575	0.126357
RNF135	1.28509	0.0290309
SHARPIN	1.28495	0.010428
RFFL	1.2842	0.0645807
OLFML2A	1.28371	0.0544052
C12orf39	1.28306	0.068266
FOXP4	1.28305	0.0594924
ZNF605	1.28299	0.0380203
TUSC2	-1.28225	0.029348
KIAA0528	1.28225	0.0178375
COASY	1.28221	0.0113486
RPS10P7	1.2815	0.126806
PLIN3	1.28117	0.0251775
RGS14	1.28069	0.0128918
LOC440419	1.28008	0.0413916
DNAJC3	1.28004	0.0307211
FAM193B	1.27947	0.0463802
RIN1	1.27934	0.0254487
LAMA5	1.27927	0.0142797
CLSTN3	1.27911	0.0312108
ARF1	1.27884	0.086675
PPPDE2	1.27868	0.0341526
MFSD2A	1.27831	0.046676
CYB5A	1.27781	0.0529137
LOXL1	-1.27769	0.0386188
RB1CC1	1.27749	0.034311
GFM2	1.27673	0.0409658
CCDC102B	1.2767	0.0541514
LOC100133214	1.27515	0.0347679
HSP90AB5P	1.2749	0.0587944
CDK5RAP3	1.27392	0.047472
RAB24	1.27341	0.0240647
IFI44L	1.2727	0.0142591
ZNF26	1.27191	0.0446195
CEP350	1.27165	0.0152101
RBM22	1.27136	0.0107683
REEP5	1.27093	0.0317219
SH3PXD2A	1.27062	0.0411373
STX10	1.26968	0.024641
HCN3	1.26959	0.0606063
hCG_1817306	-1.26824	0.0759792
FAM119B	1.26821	0.0138013
INF2	1.26792	0.0643048
ECHS1	-1.2675	0.0534299
MGC16121	-1.26713	0.0721469
GTPBP2	1.26703	0.0199277
EBPL	1.26684	0.0322168
CIDEC	1.26665	0.0373912
PDK4	1.26626	0.0822077
MAST4	1.26513	0.0756461
ANKRD35	-1.26486	0.0185278
SH2B2	1.26463	0.0859874
FGD6	1.2645	0.0307581
EFS	-1.26449	0.0139419
HAAO	1.26369	0.039252
PFTK1	1.26275	0.0254896
NRD1	1.26249	0.0706268
REG1A	-1.26245	0.189292
STAT2	1.26235	0.0690993
CYP3A7	1.26215	0.219075
C5orf24	1.26201	0.076267
TFR2	1.26186	0.0747037
CD163	1.26157	0.075491
SLC38A1	1.26144	0.153728
ADAMTSL5	1.2613	0.0613328
CAD	1.26119	0.0247534
TAOK3	1.26109	0.0215068
PLEKHA1	1.26045	0.0355997
IMP3	1.26031	0.0627596
PGM3	1.26024	0.0170876
TMEM8C	1.25819	0.0552791
PCTP	1.25802	0.0262453
HOXD3	-1.25778	0.0863768
SSBP4	1.2557	0.0837066
DNM1	1.25566	0.0328708
CD69	-1.25558	0.0484886
SEMA5A	-1.25554	0.137863
FBXL6	1.25543	0.040151
C19orf56	-1.25525	0.113396
C8orf30A	1.25491	0.106312
SYNPO2	-1.2547	0.0735374
LOC374890	-1.25442	0.1179
ACR	1.2539	0.0117944
SH3GL1	1.25386	0.0914968
EMILIN2	1.25337	0.0350755
NIPAL1	-1.25314	0.0202204
CADM1	-1.25188	0.0354715
ALG8	1.25121	0.0404982
EPDR1	1.25029	0.0606128
SGCA	-1.24919	0.01784
PDIA3	1.24874	0.0241303
MDK	-1.24693	0.170951
ATP5A1	-1.24628	0.17751
MAP4	1.24588	0.0269588
UBXN10	1.2458	0.0826134
RHOA	-1.2455	0.100908
HNRNPK	1.2455	0.100315
GOT1	-1.2453	0.100906
ME3	1.245	0.0681811
TNFRSF10B	1.24461	0.0221326
RIPK2	1.24431	0.0654165
FIBIN	-1.24372	0.0197683
SEC14L1	-1.24301	0.0646941
ZNF738	1.24289	0.0594924
PPT1	1.24219	0.0760309
LOC100128494	-1.24179	0.0652174
C1QTNF1	1.24127	0.014732
COPS5	1.24126	0.138167
DOK6	1.24034	0.0573818
ZNF22	1.24024	0.0350324
COG1	1.24018	0.0311727
BRP44L	-1.24016	0.0505789
ZNF334	1.23931	0.0252447
LOC90110	1.23791	0.0436898
SUSD2	-1.23789	0.0407396
ABAT	-1.23775	0.0348234
WDR90	1.23771	0.0788365
HSPB1	1.23729	0.0802533
C20orf43	1.2369	0.0484002
PDGFRA	-1.23533	0.0691369
ZNF195	1.23525	0.188537
AGPAT9	-1.23376	0.0120856
ZNF354B	1.23335	0.0336017
DCAF12L2	-1.23314	0.0316248
TMX2	1.23221	0.53545
WDR19	1.23185	0.179433
LYRM1	1.23037	0.0694363
KRTAP10-12	1.23037	0.0678193
ZNF622	1.22938	0.0561962
TRIAP1	1.22894	0.0707006
KLHL17	1.22879	0.0181375
MTDH	1.22875	0.0534799
MAGOHB	1.22866	0.0382572
SQLE	1.22864	0.0769168
GAS2	1.2285	0.0678801
OSBPL5	1.22845	0.069395
CNPY3	1.2277	0.00963408
IL6ST	1.22744	0.0164061
ODF3L2	-1.22645	0.237541
PPP1R3B	1.22637	0.0944246
MCAM	1.22636	0.050074
ARL6IP5	1.22585	0.0729133
HDGF	-1.2256	0.0508483
KREMEN1	1.22505	0.0406516
COL5A2	1.22447	0.106841
BBS10	1.22425	0.0257874
SNX3	1.22365	0.0737117
GPR143	1.22314	0.120161
LGALS3	1.22299	0.0576164
DUSP1	1.22259	0.0642054
SFXN5	1.22184	0.0601538
AKAP12	-1.22073	0.041768
PKIA	-1.22059	0.0237235
BEX2	-1.21931	0.0594924
EIF4E	-1.21849	0.0340125
KIAA0319L	1.21791	0.0657856
TP53I13	1.21735	0.0439188
NOP56	1.21677	0.024718
AAAS	1.21631	0.0486318
CAPN5	-1.21614	0.0299524
MOBKL2A	1.216	0.155348
IFNGR2	1.21579	0.0868543
GPR177	-1.2153	0.0434514
GGNBP2	1.21496	0.033273
SLC9A8	1.21464	0.163619
DLEU1	1.21439	0.0216171
FGF11	1.21382	0.0817639
RHBDF2	1.21379	0.0559278
C20orf194	1.21339	0.0150642
SNORD116-19	1.21339	0.136716
LTB	-1.21189	0.16245
SULT4A1	1.2118	0.0770711
LOC644686	-1.21149	0.0489869
EEF1B2	1.21113	0.0860088
EZH1	1.21079	0.0196034
TUBB	1.21051	0.0681378
ZC3HC1	1.21044	0.0567243
TWF1	1.21035	0.106841
PLEK2	1.2102	0.0554645
LOC100131869	1.20948	0.0536986
SLC37A4	1.20919	0.146961
CCDC104	1.20894	0.0440581
CHD3	-1.20806	0.136862
PRIC285	1.20774	0.0520595
UBL4A	1.20726	0.0651029
LOC729602	1.20707	0.0855547
ABCG1	1.20544	0.050074
LOC729887	-1.2054	0.059764
PRR5-ARHGAP8	-1.20467	0.0972718
BID	1.20456	0.067309
ALDOA	1.20408	0.046278
CCDC146	-1.20378	0.0548197
SLC31A2	1.20366	0.0879724
EIF3L	1.20349	0.075622
TGIF1	1.20342	0.105204
CASC4	1.2034	0.0996618
SLC25A5	-1.20315	0.147955
KCNQ1	-1.20245	0.0527948
TRIM63	-1.20241	0.0206154
GLRX5	-1.20225	0.0527948
RPS15	1.20198	0.121964
BLOC1S3	1.20144	0.0561975
SLC25A33	-1.20126	0.0340622
C18orf21	1.20096	0.0305018
KIAA1462	1.20091	0.198344
PTGER4	-1.20046	0.0721469
DUSP8	-1.2002	0.0440581
TOB1	1.20016	0.0328361
PFKM	-1.20015	0.109685
MT1X	-1.20005	0.0701106
MTMR10	-1.19998	0.0392093
AGPAT3	1.19774	0.0578831
JUN	1.19772	0.0350324
KIAA0195	1.19769	0.0316726
B3GAT3	1.19731	0.116763
GBF1	1.19725	0.0614436
EIF3I	1.19673	0.0923892
SYTL3	1.19651	0.0526054
UNC119B	1.19631	0.0755727
SLC25A25	-1.19627	0.046676
TPR	1.19528	0.0516966
ATP5I	1.19515	0.042809
ORC3L	1.19463	0.0427446
FGF13	-1.19451	0.0833381
RCC1	1.19445	0.0436818
BAI2	-1.19439	0.0485398
SBNO2	1.19275	0.103433
MS4A6A	1.19234	0.040579
LOC151146	1.19221	0.0588969
PSMB8	1.1921	0.0392093
LSR	1.19207	0.022026
RNASEH2A	1.19181	0.0201179
LRRC16B	-1.19174	0.041943
RNF208	-1.19109	0.0623232
LOC100130264	-1.19021	0.0242957
SLC6A16	1.18954	0.039252
RPS2P32	1.18894	0.0999394
AGXT2L2	1.18884	0.0534299
NBEA	1.18789	0.0240274
TIMM13	1.18766	0.116914
F12	1.18709	0.0168638
LOC100190939	1.18676	0.111486
ALPK3	-1.18671	0.116907
SLC46A1	1.18607	0.021396
AZI1	1.18544	0.0614436
SEC11A	1.18539	0.0944291
ZDHHC11	1.18525	0.104636
AAK1	-1.18456	0.115739
C8orf59	1.18435	0.0454349
REXO2	1.18421	0.0542124
HEY1	1.1842	0.0304113
RPS6KB1	1.18378	0.035141
MTL5	1.18295	0.0802677
PABPC1L	1.18255	0.299869
ITGB2	1.18229	0.0971255
MFSD7	1.18211	0.0676793
CCR7	-1.1814	0.100908
HNRNPU	1.1814	0.0424468
ARMC3	1.18118	0.0796859
SLC45A3	1.18054	0.0686895
EML4	1.17883	0.0927157
VDAC1P1	1.17876	0.124405
LOC283050	1.17856	0.0211155
ATF3	-1.17849	0.0970913
A1BG	1.17843	0.0171773
CKS1B	1.17824	0.0544738
LTA4H	1.17815	0.0367512
ZNF593	-1.17748	0.0777606
WHAMM	1.17719	0.146676
SCN8A	1.17695	0.0616962
FAM133B	1.17601	0.041307
IGF2R	1.17576	0.040027
RPL23AP71	1.17536	0.171816
MAF	1.17456	0.0896262
DGKQ	1.17436	0.113329
COL3A1	1.17409	0.0674793
IFIT3	1.17314	0.0691921
C1orf57	1.17296	0.0366009
DNTTIP1	1.17292	0.0558906
IGBP1	1.17256	0.116076
LOC388630	1.17233	0.0337522
WHSC1	1.17227	0.0912831
FARP1	1.17211	0.0575623
C10orf10	1.17171	0.160085
LOC644231	1.17115	0.0452222
ERMP1	-1.171	0.0622286
ENDOG	-1.17083	0.0825688
ZNF701	1.17073	0.0892902
PWP1	1.17067	0.109407
MLXIP	1.17065	0.0179909
AGMAT	-1.17063	0.0129249
RGN	-1.16982	0.0271774
MAP2K2	1.16945	0.0476756
IGJ	-1.16918	0.216226
EIF1AX	-1.1685	0.145901
PGAM2	-1.16821	0.0220967
ZFYVE21	-1.16815	0.0878535
PPP1R13B	-1.16813	0.0735374
CCT2	1.16796	0.0655198
B3GALT4	-1.16729	0.0279826
RORA	1.16671	0.131663
CAV1	1.16647	0.0851569
PSMD14	1.16636	0.0612668
UNQ1887	1.16604	0.0544284
GPRC5B	-1.16589	0.0559278
GLI3	-1.16582	0.0524681
PURA	1.16541	0.0226106
NUP107	1.16532	0.0712767
PPBP	1.16518	0.104317
SCGB3A1	1.1644	0.094015
PCCA	-1.16352	0.0217011
LGALS9C	1.16339	0.0787866
SSH1	1.16309	0.0214807
TMEM49	1.16308	0.101375
FERMT2	-1.16291	0.0755727
PNPLA3	1.16275	0.0660115
PPAP2B	-1.16261	0.261531
ADAM17	1.16259	0.0161552
ENPP1	1.1623	0.0211795
NRGN	-1.1618	0.0701752
CD14	1.16114	0.0712767
CLIC6	-1.15921	0.0324442
FAM153C	1.15915	0.062584
PPTC7	1.159	0.0310958
NPM2	-1.15878	0.0396681
CASP5	1.1586	0.160077
LAS1L	1.15787	0.0290309
LRRC40	1.15766	0.197871
LOC388796	1.15728	0.165806
C16orf61	-1.15678	0.0419102
CLEC2D	1.15647	0.0382909
HSD17B2	1.15646	0.0833834
CRLF1	-1.15604	0.0562384
ZDHHC11B	1.15604	0.224295
NOTCH2NL	1.1557	0.104554
HOXC8	-1.15558	0.0363452
C2orf18	1.15542	0.149394
ENAH	1.15541	0.0968386
LOC100130935	-1.15456	0.0629019
LOC643454	1.15345	0.0450384
SNRPN	-1.1533	0.0751898
C8orf76	1.15295	0.0749459
CLDN2	-1.15289	0.316877
PHC2	1.15274	0.0380203
OXCT1	-1.15236	0.0644491
RNF113A	1.15234	0.0424892
HLA-DRB1	1.152	0.0956844
LOC645722	-1.15181	0.116235
YRDC	1.15177	0.0447898
C1orf226	-1.15165	0.0229119
EFHD2	1.15135	0.131077
POLR2I	1.15128	0.0613324
ALS2CR4	1.15046	0.0198271
LOC440957	-1.15035	0.0290527
RPS18	1.1493	0.0990949
RAP1B	1.14922	0.124405
CYP2J2	1.14784	0.0286776
SNX10	1.14751	0.110519
HINT1	1.14736	0.125394
SDS	1.14734	0.110763
LYAR	1.14721	0.0626048
PEX19	-1.14699	0.110782
KCNK3	1.14666	0.0738975
AMOTL2	-1.14552	0.0848659
UBE2C	1.14548	0.118835
NDE1	1.14541	0.0588969
CCL2	-1.14521	0.0828225
MOBKL2B	1.14518	0.0232795
MRPL17	1.14502	0.0792897
CASP10	1.14499	0.273701
HLA-DRB4	1.14482	0.136397
SLC17A5	1.14476	0.0623586
HIST1H2BH	-1.1447	0.135349
SPIB	-1.14403	0.0587642
IFI16	1.14394	0.041768
TAF9	1.14374	0.0543985
COL1A2	1.14369	0.0484886
TRAF4	1.1436	0.0285316
WIPF2	1.14329	0.0268556
WSB2	1.14321	0.0769168
BCL7A	1.14318	0.0643202
SLC23A3	1.14296	0.0715186
TM9SF4	1.1425	0.120769
EPHA4	-1.14185	0.0303266
TXNL1	1.14185	0.0536986
KIAA0802	1.14171	0.0575623
NME1	1.14151	0.1279
KIAA1804	-1.14111	0.0970913
LOC728741	1.14111	0.0915042
APBB1IP	1.14104	0.219509
RASGRP2	-1.14001	0.16245
SLC24A3	-1.13964	0.0579475
HEATR2	1.13951	0.0759792
YEATS2	1.13925	0.0398995
NDUFA8	-1.13921	0.153044
LOC728846	1.13921	0.048423
GLG1	-1.13905	0.129446
GIT2	1.139	0.0590643
ACACB	-1.13896	0.137531
POP1	1.13889	0.16058
BRUNOL4	1.13864	0.0328708
CLK3	1.13829	0.0398175
NECAB3	1.13814	0.0150642
SPOCK2	-1.1379	0.109579
FEM1C	1.1377	0.0579475
LRRN2	-1.13728	0.0355997
DOK4	1.13708	0.0714267
AGFG1	1.13682	0.0276497
LOC100130141	-1.1368	0.072947
CPXM2	-1.13629	0.0527931
VSIG4	1.13621	0.079385
C1orf31	1.13565	0.243926
SLC25A43	1.13536	0.105837
PUF60	1.13524	0.0978001
SASH1	1.13489	0.0642054
POLS	1.13482	0.0990949
CAMSAP1L1	1.13454	0.0425568
DNAJA4	-1.13454	0.0619651
NKAIN4	-1.13437	0.256508
CDA	1.13421	0.124982
GPSM1	1.13394	0.146211
DKFZp686L14188	1.13341	0.0645807
C2orf82	1.1331	0.0211572
C10orf114	-1.13295	0.0196034
MESDC2	1.13284	0.033273
POLK	1.13196	0.0522575
PMS1	1.13179	0.0472802
MRPL33	-1.13154	0.0729133
LOC390940	-1.13128	0.0982959
CTDSP2	1.13122	0.0683712
PPFIA3	1.13081	0.0463446
RARA	1.1307	0.0664546
PCDH24	1.13013	0.0555125
AXL	1.13009	0.0331341
OPTN	1.12966	0.0701752
LOC284749	1.12959	0.0970913
SMO	1.12934	0.12509
LOC283392	1.12915	0.0840124
ZFP36L1	-1.12891	0.0870373
WASF2	1.12855	0.0193489
GEMIN5	1.12773	0.189292
UFSP2	-1.12731	0.157176
Magmas	1.12722	0.141746
NEBL	-1.12719	0.0450384
PTPN13	-1.12698	0.0287598
GATM	-1.12686	0.175828
CD40	1.12682	0.0178375
TFF3	-1.1267	0.141746
ITPKB	-1.12586	0.0547646
EFNB1	-1.12553	0.108458
ARF4	-1.12501	0.231136
MTMR4	1.12486	0.146245
EVI5L	-1.12464	0.0681378
FYTTD1	-1.12456	0.0707589
SIRPA	1.12445	0.0474785
FDFT1	-1.12427	0.113326
ZNF16	1.12394	0.128383
CPNE5	-1.12371	0.219111
ELMOD3	1.12371	0.0227794
IFNGR1	1.12339	0.0523105
PYCARD	1.12329	0.200268
SUSD1	-1.12304	0.0287615
MOBKL1A	1.12288	0.0573306
RPS4Y2	-1.1226	0.23245
VCPIP1	1.1223	0.0287679
PLEKHA5	1.12191	0.184355
TCN2	1.12166	0.0406516
AMT	-1.12163	0.147764
POM121	1.12138	0.0843046
DCPS	-1.12132	0.0785429
NARF	1.1212	0.19636
CSF1R	1.12109	0.0936567
C8orf46	1.12072	0.0456917
SNF8	1.12046	0.0529137
MTX1	1.12043	0.059764
RPS20	1.12041	0.107594
PLCD1	-1.11986	0.0573306
LOC254559	1.11851	0.0735374
GNG13	-1.11816	0.135209
ATP1A2	-1.1178	0.0340125
ZDHHC9	1.11771	0.0634229
MAFG	1.11753	0.0174386
CALU	1.1172	0.0532744
PPP1R9B	1.117	0.0663356
LAMA4	1.11698	0.0433833
TTC1	1.1167	0.103259
PRR13	1.11557	0.0860088
TOM1L2	-1.115	0.155443
RPTOR	1.11482	0.0678193
VEZF1	1.11429	0.0801048
CTXN1	-1.11405	0.062584
PCP2	-1.11365	0.106399
BAT3	1.11336	0.0839958
AUP1	1.11329	0.0460082
NR2C2AP	1.11318	0.0687584
ATG12	1.11239	0.132152
TMCO6	1.1119	0.0663022
FRZB	-1.11131	0.0588969
CAST	1.11115	0.100906
GNAI1	-1.11075	0.0365222
OXER1	1.11072	0.0611607
IMP4	1.11051	0.0460107
GDF15	-1.1105	0.0590643
HLA-A	1.11044	0.146319
R3HDM2	1.1104	0.0287876
ZNF281	1.11023	0.0521767
EN2	1.11004	0.0627596
ZNF33A	1.10825	0.0332844
CELSR1	1.10813	0.0860314
GNG7	-1.1077	0.0681768
TBC1D13	-1.10731	0.110519
ZDHHC8	1.10692	0.165963
GNB2L1	1.10649	0.142785
SNTB1	1.10561	0.0777085
MCM3APAS	1.10518	0.373324
IQGAP3	1.10506	0.113161
LRP2	1.10466	0.0472802
UNK	1.1039	0.0986776
CTNNBL1	1.10345	0.0529137
KRT73	-1.10312	0.21915
PBX4	1.10285	0.165205
IQSEC2	1.10266	0.0915301
SNRPA	1.10245	0.042809
PNMA2	1.10216	0.0603507
LRRC14	1.1021	0.0582802
PON2	1.10204	0.0554645
FLJ32810	1.10199	0.076405
STARD3	1.10195	0.0375757
MXRA8	1.10183	0.0393965
SLC6A12	1.10163	0.0699071
RPS16	1.10149	0.165005
C5orf39	1.10112	0.0741601
PPM1K	-1.10099	0.0446208
CHPT1	1.10099	0.0493479
LILRB3	1.1004	0.0680348
P4HB	1.0995	0.141746
TRMT2A	1.09947	0.0174971
ZBTB16	1.09933	0.129446
RP11-345P4.4	1.09794	0.130121
C19orf10	1.09729	0.0717823
MGAM	1.09721	0.0473002
LOC399804	1.09675	0.181972
MTFR1	1.09658	0.0663391
SLC1A3	1.09638	0.0755999
IMPAD1	1.09609	0.075491
HIPK2	1.09574	0.0614436
CEP250	1.09511	0.0262453
IP6K2	-1.09449	0.131694
HGS	1.09434	0.122229
C15orf28	-1.09426	0.151075
INTS3	1.09416	0.0735195
SERPINF2	1.09415	0.125328
CASP4	1.09415	0.1789
IGFBP6	-1.09361	0.0799915
TMTC1	-1.09321	0.0701859
TNRC18	-1.09295	0.358226
GPN2	-1.09234	0.13767
USH1C	1.09219	0.0540715
ARAP1	1.09206	0.0481264
ADAMTSL4	1.09174	0.0279826
SNX24	1.09164	0.0427954
TMEM209	1.09133	0.027498
UNCX	1.09115	0.0914968
C11orf35	1.09095	0.181187
YPEL3	1.09075	0.0851569
C8orf67	1.09069	0.255314
GYS1	1.09064	0.041307
SAP30L	1.08935	0.0658824
HAPLN2	1.08918	0.0718814
HES4	1.08914	0.0755999
LOC80154	1.08898	0.046582
VPS11	1.08872	0.0465824
TANC1	-1.08856	0.0656338
GPR120	-1.08852	0.0357655
TRIM28	1.08842	0.0935335
C18orf1	1.08831	0.0513061
NAT8	-1.08814	0.192691
APOO	-1.08779	0.0962785
C21orf63	1.08773	0.048756
SYNJ2BP	-1.08765	0.0311727
MYO18A	1.08751	0.0608216
RP11-631M21.2	-1.08735	0.0216171
LOC100132857	1.08708	0.141746
RAG1AP1	1.0869	0.0328361
DDAH1	-1.08688	0.124926
ZNF251	1.08616	0.031942
PLEKHF2	1.08616	0.0842308
DLST	-1.08594	0.0378239
SC65	1.08581	0.076632
SALL3	-1.08518	0.230253
SAT2	-1.08498	0.0793036
PLIN4	-1.0846	0.055215
FCGR1B	1.08459	0.0539473
MT1E	-1.08452	0.173684
HIST2H2AA4	-1.08439	0.0833381
CTTN	1.08426	0.0858734
TRUB2	-1.0839	0.180899
MRGPRG	1.08371	0.0789616
C10orf26	1.08279	0.157279
GLRX	1.08275	0.116907
FLJ35220	1.08268	0.050074
EPS8L2	1.08228	0.176637
C1RL	1.08205	0.0409658
NR1H3	1.0818	0.145382
AGPAT1	1.08144	0.0398184
NFE2L3	1.08099	0.0511189
LIF	1.08096	0.0812327
RPS24	1.08082	0.12751
TBC1D3F	-1.08074	0.236132
GRRP1	-1.08011	0.0347993
MUDENG	-1.07996	0.0317219
DNAJC19	-1.07973	0.0736142
MMP9	1.07961	0.250967
SCAMP3	1.07904	0.0833381
MED15	1.07904	0.0579204
YBX2	1.07902	0.042973
ACOT13	1.07885	0.0544052
MYLIP	-1.07793	0.111784
LETMD1	1.07783	0.0643202
C1orf113	1.07726	0.0524681
GRB10	1.07721	0.0498763
TRIM2	-1.07711	0.0676264
TMEM8B	-1.07705	0.0192257
PTTG1	1.07694	0.113062
NPAS2	1.07681	0.0793547
LRP1	1.07674	0.0554083
NFASC	-1.07649	0.0775531
LOC346887	1.07616	0.0960444
SLC25A37	1.07583	0.0616962
RANGRF	-1.07536	0.128978
WDR60	1.07504	0.0334248
TIMP2	-1.07481	0.0917315
ZNF511	1.07479	0.0888913
GPS1	1.07461	0.0470014
RNF139	1.07455	0.188338
TMEM150A	1.07446	0.0743721
ARL4C	1.0744	0.0595124
NPHP1	1.07411	0.0658824
ATP5L2	-1.07409	0.250057
C1orf93	1.07399	0.157112
RNASEH2B	1.07394	0.0541514
MPI	1.07369	0.0842665
CLK4	1.0732	0.0465774
CDKAL1	1.07313	0.0377747
RRBP1	1.07313	0.0657856
STK39	1.0728	0.142785
ZC3H3	1.07256	0.125892
LOC100130506	-1.07251	0.0636383
LRRC37B2	1.07215	0.0615093
MYLK	-1.07179	0.0680348
ASAP2	-1.07176	0.112375
SCAMP2	1.07157	0.0348022
REEP6	-1.07061	0.0681378
SERTAD2	1.0706	0.0946324
FAM134C	1.07046	0.162661
ALDH1B1	-1.07038	0.033363
DCTN4	1.07031	0.0701752
TTLL8	1.07026	0.0472802
SLC7A5	1.06969	0.0651029
LOC400419	1.06961	0.0522384
COX6A1	1.06904	0.0803416
ELOVL7	1.06874	0.0527948
LAMP1	-1.06838	0.0840377
LOC100129500	1.06688	0.0576569
C17orf89	1.06631	0.248245
FXYD1	1.06603	0.0986776
HLA-DQB2	1.06531	0.15251
LOC96610	-1.06513	0.160096
C1orf27	1.06429	0.0494594
PNPLA2	1.0639	0.0808433
VARS	1.0639	0.131875
ZMYND11	1.06316	0.134715
KAZALD1	-1.0623	0.131248
CKAP4	1.06197	0.0990949
PICK1	1.06167	0.0735674
CTSH	-1.06154	0.0965668
C4orf48	-1.06136	0.0803416
ADI1	-1.06131	0.108804
COX6C	1.0611	0.104554
EIF3J	1.06103	0.0962785
HIST1H2AE	-1.06085	0.0656338
TRIO	1.06008	0.0544284
LOC400128	1.06008	0.096323
LOC541471	1.05975	0.0649752
PSMD4	1.05973	0.217819
EXOC3	1.05927	0.0276497
CDCP1	1.05888	0.042973
ITGA8	-1.05872	0.119075
C1orf133	-1.05795	0.163048
TYSND1	1.05763	0.0303266
NPEPL1	1.05753	0.147895
MED9	-1.05751	0.0883148
SLC35A1	1.05735	0.0366009
SGPL1	1.05719	0.0529576
SLC43A3	1.05665	0.0948157
SCARNA16	1.0566	0.106551
CYP4F11	1.05642	0.0735478
MCFD2	1.05614	0.0476756
CYS1	-1.05577	0.247977
SRD5A1	1.05515	0.0579204
NAT13	-1.0549	0.113662
RPS27L	1.05479	0.240778
LOC400558	1.05468	0.0879347
CHTF18	1.05434	0.0526191
PIM2	-1.0539	0.170547
RFC5	1.0538	0.0845287
DLEU2L	1.05315	0.102731
DDOST	1.05299	0.0478456
PSMG3	1.05291	0.131875
RUNX3	1.05177	0.227474
TNFRSF1A	1.05167	0.0589542
SOAT1	1.05131	0.113329
TRAK2	1.05076	0.0729133
HLA-DRB5	1.05061	0.163385
SMR3A	-1.04994	0.340482
DGAT1	1.04953	0.0985725
ZNF12	1.04949	0.148836
DNAJB6	-1.04936	0.151924
CPNE7	-1.04935	0.0943179
MFAP3L	-1.04915	0.0548799
REC8	-1.04915	0.0978001
SAP30BP	1.04775	0.105028
PRKCI	-1.0474	0.0510322
RPL32	1.0474	0.101171
EIF2C3	1.04691	0.0889724
LOC100291206	1.04689	0.0847162
RAD50	1.04584	0.0478456
KRTAP10-1	1.04479	0.147675
DEAF1	1.04476	0.121696
C20orf141	-1.04472	0.124926
SFRS4	1.04452	0.0521767
C9orf119	-1.04448	0.050074
CLN3	1.04426	0.0380203
KDM4B	1.04296	0.0839958
AP1M1	1.04294	0.0554645
CSF2RA	1.0424	0.0441626
TMEM44	1.04232	0.0350929
NDUFB1	-1.04206	0.292264
GART	1.04194	0.0716062
PON3	-1.04176	0.0908512
RSAD1	1.04167	0.0903998
ASPG	-1.04143	0.11172
SNRPF	1.04119	0.10356
CD36	1.04109	0.241879
CYGB	1.0404	0.0661933
C7orf55	1.0394	0.15224
SGK3	1.03916	0.202923
SLC43A2	1.03911	0.175174
LOC100293090	-1.03895	0.22024
CSGALNACT2	1.03895	0.069753
[truncated: 10,209 more rows]

## Sheet: GSE105261
Gene.Symbol	logFC	adj.P.Val
AQP2	-4.65457	0.703173
UMOD	-4.40239	0.703173
FXYD4	-4.12767	0.703173
CLCNKA	-3.39719	0.768144
KNG1	-3.25795	0.768144
TACSTD2	-3.11855	0.703173
ALDOB	-3.04202	0.788651
NDUFA4L2	2.93915	0.768144
MAL	-2.90995	0.757448
SFRP1	-2.84244	0.631645
ADH1A	-2.84006	0.631645
ATP6V1B1	-2.81011	0.768144
ATP6V0A4	-2.73004	0.768144
MT1G	-2.7242	0.798876
MT1H	-2.57136	0.814572
CLDN8	-2.46671	0.811149
DCN	-2.43842	0.703173
CA9	2.42623	0.775286
C7	-2.42437	0.703173
KCNJ1	-2.41521	0.703173
C7ORF68	2.40715	0.768144
SLC16A5	-2.40452	0.631645
TMEM213	-2.34886	0.788651
RASD1	-2.30344	0.703173
PTGER1	-2.29438	0.703173
SCNN1G	-2.25984	0.768144
LAD1	-2.2529	0.703173
FOSB	-2.23177	0.762607
SCNN1A	-2.1915	0.788651
HSD11B2	-2.14673	0.768144
DMRT2	-2.14613	0.798876
APOC1	2.14116	0.775286
TACSTD1	-2.12337	0.762607
NPHS2	-2.1022	0.768144
SCD	2.08866	0.757448
CRYAA	-2.08676	0.775286
SPINK1	-2.08136	0.836308
PTH1R	-2.0688	0.814572
EPCAM	-2.06653	0.757448
ATF3	-2.0647	0.703173
TMPRSS2	-2.0494	0.788651
SERPINA5	-2.03061	0.768144
EFHD1	-2.0286	0.703173
PNCK	2.00004	0.836308
SLC36A2	-1.96508	0.818012
ARG2	-1.96119	0.757448
HSPA2	-1.94906	0.757448
CLCNKB	-1.9418	0.788651
SLC47A2	-1.93726	0.816225
TGFBI	1.93049	0.775103
C9ORF58	-1.92564	0.703173
ERP27	-1.91936	0.631645
ADH1C	-1.91798	0.768144
ALB	-1.90057	0.820746
C8ORF4	-1.88319	0.631645
PROM2	-1.8733	0.768144
NPTX2	1.86077	0.837795
PAH	-1.86035	0.798884
VTCN1	-1.85141	0.703173
ALDH1A3	-1.8283	0.768144
KRT19	-1.82169	0.775286
RAP1GAP	-1.81439	0.775286
SLC6A3	1.80156	0.788651
TSPAN8	-1.77875	0.775103
FBLN1	-1.75937	0.703173
COL23A1	1.74833	0.798884
WFDC2	-1.72841	0.768144
TFCP2L1	-1.70822	0.757448
LUM	-1.70779	0.792047
PIGR	-1.70701	0.814138
LOC284422	-1.70458	0.836308
ENPP3	1.70186	0.835825
VEGFA	1.69866	0.775286
CDH16	-1.69501	0.768144
S100A2	-1.69082	0.631645
CD70	1.68971	0.820746
LCN2	-1.68869	0.832335
STC2	1.68853	0.768144
LRRN2	-1.68813	0.768144
SLC22A12	-1.67006	0.846487
CGNL1	-1.6676	0.768144
HMGCS2	-1.66152	0.839871
KISS1R	1.65642	0.775286
RASL11B	-1.65014	0.788651
DUSP5	-1.63991	0.631645
SLC25A25	-1.63938	0.631645
PROM1	-1.6393	0.768144
HBEGF	-1.63326	0.703173
ANGPTL4	1.63031	0.843736
TNFAIP6	1.62502	0.813567
TMEM30B	-1.62487	0.757448
CD5L	-1.61362	0.775286
MMP7	-1.60455	0.768144
GSTM3	-1.60082	0.775286
ALDOC	1.59558	0.768144
GCNT3	-1.59404	0.788651
RAB25	-1.58052	0.820746
C5ORF46	1.5773	0.768144
PDGFRA	-1.57415	0.631645
SCARB1	1.57347	0.768144
IDO1	1.55968	0.757448
ESM1	1.55743	0.775286
DIO1	-1.55475	0.822786
IGFBP3	1.55233	0.788651
EGR2	-1.55044	0.768144
ABP1	-1.54833	0.823749
TCF21	-1.54825	0.703173
PLIN2	1.54723	0.788651
C1QB	1.54597	0.836308
AIF1L	-1.50725	0.703173
NNMT	1.50384	0.843736
ADM	1.50312	0.799578
SLC34A1	-1.50296	0.836308
CKMT2	-1.50229	0.820746
C1QC	1.49945	0.832335
C16ORF11	-1.49357	0.768144
PAPPA	-1.49244	0.703173
CLDN10	-1.48872	0.775286
CD36	1.48704	0.775286
ACSF2	-1.48414	0.788651
PIB5PA	-1.48131	0.836308
HMOX1	1.47601	0.819304
CCL19	-1.47524	0.768144
INDO	1.47509	0.757448
MAL2	-1.47225	0.812612
PRODH2	-1.47222	0.84202
ANGPT2	1.4665	0.768144
MUC1	-1.46399	0.820746
ASS1	-1.45965	0.820746
CYP4A11	-1.45553	0.876869
SLPI	-1.45377	0.839412
BTG2	-1.44836	0.757448
XPNPEP2	-1.44675	0.836308
AQP6	-1.44672	0.768144
C12ORF59	-1.44584	0.811237
AGR2	-1.42615	0.757448
ENO2	1.42327	0.768144
CYR61	-1.41982	0.788651
DPEP1	-1.41954	0.836308
DNASE1L3	-1.41938	0.703173
FAM3B	-1.41926	0.757448
ELF5	-1.41904	0.837795
PARM1	-1.41844	0.703173
FAM107A	-1.41605	0.757448
NOL3	1.40045	0.768144
MYH10	-1.39762	0.756188
SLC30A2	-1.39346	0.768144
LOC650200	-1.38455	0.816225
PLG	-1.37906	0.837795
CHGB	-1.36876	0.771775
SLC1A3	1.36597	0.768144
GDF15	-1.36309	0.775286
CYP2J2	1.35952	0.845055
PVALB	-1.35472	0.881081
CTGF	-1.35284	0.768144
KRT7	-1.35149	0.788651
LOC653879	1.35091	0.836308
SLC29A4	1.34703	0.768144
FOLR3	-1.34369	0.813611
LOX	1.3394	0.771278
GLDC	-1.33834	0.788651
FBLN5	-1.33811	0.768144
FLJ20920	-1.33699	0.788651
MFAP4	-1.32949	0.757448
C1ORF116	-1.32206	0.788651
MT1F	-1.31398	0.843736
SCIN	-1.31348	0.837795
C7ORF41	-1.31184	0.775103
LOC100131551	1.3093	0.771775
PDE1A	-1.30638	0.775877
FOXC1	-1.29934	0.757448
TRNP1	-1.29854	0.703173
KRBA1	1.29585	0.788651
TMEM45A	1.29524	0.757448
EVI1	-1.29175	0.775286
ZNF395	1.28759	0.788651
OGDHL	-1.28342	0.819304
CEACAM1	-1.28171	0.768144
ATP1A1	-1.28117	0.703173
PLA2G7	1.27567	0.798884
ACY1	-1.27483	0.84202
PTGDS	-1.2745	0.828274
ESRRG	-1.26878	0.820746
SERTAD1	-1.26553	0.631645
PRRG2	-1.26535	0.775103
SPAG4	1.26459	0.775103
RALYL	-1.26434	0.771775
LAPTM5	1.26358	0.836308
SCN2A	-1.25874	0.631645
PCSK1N	-1.25788	0.792047
CLIC5	-1.25337	0.788651
NETO2	1.2504	0.788651
CLDN16	-1.24978	0.788651
SELE	-1.24608	0.814572
TPD52L1	-1.24397	0.788651
RHOBTB3	-1.24088	0.703173
C10ORF10	1.24087	0.836308
FCER1G	1.23895	0.836308
COBLL1	-1.23529	0.768144
FOS	-1.23528	0.820746
IGFBP2	-1.23337	0.768144
DEFB1	-1.23244	0.867068
FTCD	-1.23205	0.84202
CGN	-1.22833	0.819304
ACPP	-1.22676	0.788651
PCP4	-1.22663	0.775103
TYROBP	1.22565	0.837795
FAM102A	-1.22228	0.768144
EGLN3	1.21959	0.820746
TMEM91	1.21943	0.836308
KRT80	-1.21524	0.768144
APOD	-1.21048	0.631645
FABP5L2	1.20731	0.788651
LOXL4	-1.20706	0.788651
DCDC2	-1.20607	0.757448
C20ORF100	1.20309	0.768144
CAPS	-1.20161	0.768144
MATN2	-1.20156	0.703173
TUFT1	-1.19794	0.703173
C3	1.19694	0.836308
FGF11	1.19208	0.775286
ADAMTSL2	-1.18748	0.703173
FBP1	-1.18705	0.836308
NKG7	1.18528	0.836308
RGS1	1.18498	0.847925
FXYD2	-1.18371	0.846367
ATP6V1G3	-1.17935	0.843736
IER3	-1.17874	0.70936
FOXQ1	-1.17778	0.819304
SVEP1	-1.17665	0.820746
NCOA7	-1.17415	0.757448
C1QA	1.17314	0.820746
FABP5	1.16535	0.768144
LDLR	-1.16488	0.820746
PNMA2	1.16237	0.836308
SEMA5B	1.16227	0.81992
LOC340274	-1.1546	0.836308
GPNMB	1.15426	0.84202
LOC341230	-1.15258	0.822786
AGMAT	-1.15157	0.845055
LAMC2	-1.1506	0.757448
ANXA3	-1.15058	0.768144
TMEM178	-1.1505	0.757448
DDIT4	1.14901	0.778338
NUSAP1	1.14745	0.768144
CD68	1.14741	0.820746
TYMS	1.14737	0.757448
RAPGEF3	-1.1456	0.631645
SCTR	-1.14448	0.703173
LOC392871	-1.14252	0.836308
MUC20	-1.14095	0.84202
IRX2	-1.13954	0.768144
CLDN7	-1.13871	0.836308
AXUD1	-1.13737	0.768144
PPP1R1A	-1.13541	0.820746
RCAN1	-1.13492	0.757448
DDC	-1.12923	0.880299
LOC648814	1.12809	0.822786
GRB14	-1.12732	0.820746
WDR72	-1.12559	0.84202
BNIP3	1.12151	0.768144
PTTG1	1.11747	0.807954
NFKBIZ	-1.11654	0.836308
GPC3	-1.11589	0.757448
GAL3ST4	1.11398	0.768144
CTHRC1	1.11391	0.838261
PPP1R3C	1.1139	0.837795
FGFR3	-1.11317	0.822786
LOC649970	-1.11243	0.768144
SLC16A3	1.11195	0.837325
SLC22A7	-1.10981	0.836412
SCNN1B	-1.10965	0.775286
CCL21	-1.10934	0.768144
RHCG	-1.10691	0.858096
AGPAT9	-1.10638	0.843736
IL17RB	-1.10135	0.843736
CAV1	1.09982	0.822786
PFKFB4	1.09886	0.788651
REC8	-1.09849	0.703173
GGT6	-1.09817	0.820746
ALDH1A2	-1.09753	0.837795
SYT7	-1.09598	0.836308
CD163	1.09593	0.843736
SLC6A12	-1.0955	0.820746
C17ORF91	-1.0952	0.768144
SLCO2B1	1.09321	0.835701
CASR	-1.08818	0.768144
NTN4	-1.08287	0.792047
RGS10	1.08144	0.814572
MOXD1	-1.07916	0.843736
TCEAL2	-1.07834	0.820746
SLC22A8	-1.07827	0.84202
ELF3	-1.07565	0.768144
SLC12A1	-1.07464	0.812612
MEG3	-1.07163	0.775103
ZNF503	-1.0716	0.775286
RNASET2	1.0696	0.836308
CA2	-1.06925	0.852073
AFM	-1.06899	0.868873
NR2F1	-1.06675	0.74251
RDH10	-1.06592	0.788651
C6ORF117	-1.06271	0.703173
MT1X	-1.05945	0.858594
C20ORF46	1.05863	0.768144
BCAT1	1.05856	0.820746
HPD	-1.05843	0.881081
SDC1	-1.05784	0.823749
HOXD1	-1.05725	0.703173
FHL2	-1.05629	0.788651
TUBB2B	-1.04893	0.867787
LAMC3	-1.0486	0.703173
UBE2C	1.0486	0.820746
AFAP1L2	-1.04595	0.768144
SLC4A11	-1.04488	0.84202
TFF3	-1.04424	0.792047
MXRA5	-1.03899	0.820746
SLC13A1	-1.0389	0.845055
FLRT3	-1.03809	0.836308
LOC100131164	-1.03803	0.863395
MT1E	-1.03692	0.864293
MAFF	-1.03607	0.703173
DNASE1	-1.03554	0.881081
LOC100133817	-1.03476	0.848307
GPR110	-1.03451	0.788651
FABP7	1.0345	0.912911
HK2	1.03435	0.768144
SHRM	-1.03397	0.771278
FAM151A	-1.03384	0.882675
EGR3	-1.03216	0.757448
GLS	-1.0318	0.822786
FGF9	-1.03179	0.878126
KLK6	-1.03102	0.775286
SHMT2	1.03092	0.788651
TOP2A	1.02696	0.775103
CKMT1A	-1.02194	0.768144
TEK	-1.02116	0.768144
NLF2	-1.02017	0.768144
PLAT	-1.01868	0.788651
KCNJ16	-1.01747	0.836308
SORT1	-1.01742	0.703173
MS4A7	1.01554	0.848064
SAP30	1.01537	0.768144
LAMA4	1.01512	0.828062
MSTP9	-1.01025	0.788651
MIR1978	-1.01011	0.836308
CYP8B1	-1.00971	0.820746
FABP6	1.00728	0.828274
TGFBR3	-1.00722	0.757448
PCK1	-1.00657	0.891915
C3ORF52	-0.998574	0.768144
TRIB1	-0.996997	0.788651
DNAJA4	-0.994491	0.771775
HS.568690	-0.990199	0.631645
SLC27A2	-0.988713	0.855867
CLDN1	-0.988158	0.836308
CYP1B1	-0.986886	0.836308
LOC642956	0.986188	0.775286
SIK1	-0.985836	0.757448
ITM2C	-0.985217	0.812155
REEP6	-0.983947	0.798876
SLC7A8	-0.983068	0.84202
C8ORF13	-0.979095	0.775103
NUAK2	-0.976501	0.703173
TBXAS1	0.975659	0.821917
SLC12A3	-0.975628	0.823749
LGALS1	0.975479	0.798884
COL4A3	-0.974743	0.768144
PGM5	-0.974184	0.703173
TMEM140	0.973865	0.832335
FPR3	0.972605	0.836308
BHMT	-0.96856	0.908551
COL16A1	-0.965363	0.703173
PAX8	-0.965349	0.768144
SRF	-0.964836	0.7444
LOC644151	-0.963625	0.822786
LOC100129086	-0.96299	0.820746
PLA2G4F	-0.961005	0.823749
SYNE2	-0.959701	0.768144
ANK2	-0.9592	0.836308
C14ORF78	0.95912	0.852515
LOC286208	-0.958845	0.757448
SH3GL2	-0.958596	0.837795
PGF	0.95747	0.846797
NELL1	-0.955148	0.822786
HABP2	-0.953496	0.768144
DMKN	-0.95261	0.811237
NCKAP1L	0.949542	0.832335
ITGAX	0.949436	0.835075
EGR1	-0.948925	0.792047
IRX3	0.948429	0.843736
ILDR1	-0.947087	0.820746
NLGN1	0.945912	0.792047
ALDH1B1	-0.945875	0.788651
SLC13A3	-0.945232	0.852515
C4ORF31	-0.944357	0.788651
HS.481464	-0.943996	0.837795
C2CD4B	-0.943866	0.788651
RANBP3L	-0.942503	0.820746
HIGD1A	-0.942428	0.798884
SLC2A1	0.94118	0.836308
LOC643008	-0.94107	0.798884
ADORA3	0.940441	0.836308
PIPOX	-0.93797	0.845055
MAN1C1	-0.937912	0.788651
SLC22A6	-0.936542	0.855867
ALDH6A1	-0.935987	0.858961
MARVELD2	-0.934343	0.768144
SLC7A9	-0.932365	0.896344
GZMH	0.931282	0.836308
PPFIA4	0.930023	0.771775
SERPINA3	-0.929451	0.867147
PSAT1	-0.927321	0.843736
P4HA1	0.926562	0.703173
HOXD11	-0.925867	0.768144
LOC391075	0.924564	0.768144
NR4A1	-0.924273	0.703173
CUBN	-0.923816	0.912911
COL5A2	0.923429	0.836308
C1ORF162	0.922541	0.852515
PTTG3P	0.922478	0.820746
SLC2A5	0.919478	0.869833
CSF1R	0.919114	0.852515
FCGR1B	0.918055	0.837795
CCL18	0.91726	0.855449
ADSSL1	0.916701	0.869833
GC	-0.915653	0.873382
FLJ12684	-0.915501	0.768144
CXCR4	0.914577	0.846367
SLC17A3	0.913227	0.9158
PDZK1	-0.912135	0.884597
MS4A6A	0.911698	0.876222
GPX3	-0.911536	0.855201
PAQR7	-0.91083	0.788651
FAM171A1	-0.910599	0.775103
LOC25845	-0.909644	0.843736
ITGB2	0.908732	0.852515
ABCB1	-0.907541	0.836308
GRAMD4	0.904731	0.768144
USP2	-0.902873	0.788651
S100A6	-0.901075	0.768144
FLJ42875	-0.899899	0.822786
SHISA2	-0.898468	0.836308
RNF150	-0.8976	0.812612
LOC100129034	0.89732	0.836308
IL6	-0.89593	0.845055
MTP18	0.895584	0.788651
TJP3	-0.892347	0.837795
CADPS2	-0.891841	0.703173
EHD2	0.890418	0.837795
LOC100133511	0.886416	0.836412
EMCN	-0.885821	0.788651
HLA-G	0.885162	0.822786
HOXB8	-0.885162	0.846367
MT1A	-0.883715	0.855741
HSPB6	-0.883199	0.757448
BST2	0.88107	0.775103
AKR1C4	-0.879906	0.837795
PRDM16	-0.879563	0.703173
LOC644237	0.879064	0.768144
ABCA1	0.878956	0.775286
LOC728969	-0.878057	0.792047
PROSAPIP1	-0.877904	0.768144
STAP1	-0.877087	0.836308
UCHL1	-0.876888	0.867209
DSP	-0.876385	0.830651
GADD45A	-0.875579	0.788651
ERMP1	-0.875269	0.798884
GAL3ST1	0.874886	0.88932
ST6GAL1	-0.873671	0.788651
NR4A2	-0.873438	0.822786
ERBB2	-0.873413	0.768144
LOC728835	0.871802	0.867033
PRR15L	-0.871719	0.843736
COL4A4	-0.871582	0.703173
APBB1IP	0.871171	0.835627
TMEM45B	-0.870593	0.836308
CCND1	0.870533	0.836308
LOC392617	-0.869608	0.788651
LRRC19	-0.868218	0.798876
SEZ6L2	0.867466	0.843736
TRPV6	-0.867077	0.768144
COL4A5	-0.867058	0.836308
ADAP2	0.865852	0.829583
FMO1	-0.865337	0.909
FCGR1A	0.865194	0.822786
MEIS2	-0.864846	0.768144
SMPDL3A	0.864837	0.845055
ANXA9	-0.864497	0.820746
PALLD	-0.863571	0.768144
GAS1	-0.862718	0.772777
MT1M	-0.862716	0.843736
BEX2	-0.862214	0.820746
GATM	-0.86053	0.898424
LHFPL2	0.857801	0.836308
CAV2	0.856501	0.837795
PTGES	-0.854446	0.820746
CXCL10	0.853452	0.847925
CD84	0.852895	0.828274
ALDH8A1	-0.851996	0.853972
CSPG4	0.851958	0.823749
KITLG	-0.850823	0.768144
RAB17	-0.850295	0.843736
LAPTM4B	-0.848964	0.819304
ABCA4	-0.848445	0.835825
PCTK3	0.848433	0.843736
CTSZ	0.84713	0.836308
CD14	0.846807	0.843736
KLF2	-0.846683	0.826686
NEK6	0.846096	0.837795
TMEM158	-0.846085	0.820746
ADAMTS1	-0.845794	0.837795
RASSF2	0.844819	0.836412
CYP4F2	-0.844446	0.849084
PAQR5	-0.844411	0.788651
DOCK2	0.844042	0.84202
TOX3	-0.843895	0.775286
LY86	0.842918	0.837761
MSC	0.841321	0.792047
OLR1	0.841117	0.820746
HSF4	0.840847	0.775286
RGS5	0.839613	0.890476
PTGS2	-0.839241	0.882675
CDR2L	-0.837448	0.703173
SIGLEC10	0.836878	0.792047
HS.19193	-0.836767	0.788651
SOD3	-0.836271	0.775103
OLFM1	-0.835999	0.813572
UPP2	-0.833541	0.861281
GADD45B	-0.832678	0.820746
TFAP2A	-0.831819	0.868873
FREM1	-0.830855	0.757448
KCNJ2	0.83005	0.757448
HS.66049	-0.830029	0.820746
CCL2	-0.828707	0.876222
LIPA	0.828641	0.836308
SLC28A1	0.828318	0.836308
PDZK1P1	-0.828181	0.882675
C2ORF40	-0.827251	0.843736
WNK4	-0.826988	0.836308
DGCR5	0.826566	0.867401
CMTM4	-0.825973	0.819304
PHGDH	-0.824684	0.868618
FAM46B	-0.824562	0.775286
VWF	0.824141	0.890476
TTYH3	0.82401	0.836308
SRGAP3	-0.822986	0.788651
LMO3	-0.82293	0.836308
HOXB5	-0.822515	0.845055
GPX2	-0.822427	0.837795
GNLY	0.821861	0.836308
TRIM2	-0.821412	0.834495
FAM167A	-0.820895	0.788651
AKR1C2	-0.82074	0.877851
CYP27B1	-0.820091	0.843736
HLA-DQB1	0.820042	0.871355
GMDS	-0.818699	0.703173
SLC15A4	0.818531	0.798884
GLT25D1	0.818266	0.778338
FGD2	0.81777	0.843736
SOSTDC1	-0.816378	0.822786
OLFM4	-0.816331	0.890407
RNF165	0.815252	0.768144
CTDSPL	-0.813909	0.768144
JUP	-0.812834	0.775103
LOC653158	-0.812767	0.814138
ZFP36	-0.812438	0.84202
AQP1	-0.812107	0.852515
CXCR7	0.812034	0.836308
DNER	-0.811373	0.703173
ST14	-0.811008	0.822786
SPNS2	-0.809931	0.836308
IL1RL1	-0.809856	0.788651
RAC2	0.809738	0.852803
MYH11	-0.809601	0.843736
LAMB3	-0.809523	0.828062
LPPR1	-0.808519	0.84202
TNFRSF11B	-0.806594	0.84202
MIR1974	0.806417	0.845055
RPESP	-0.806222	0.849737
CP	0.806198	0.836308
AGXT2	-0.805018	0.909944
GAS2L3	0.804833	0.775286
ANKRD43	-0.803725	0.788651
PAPLN	-0.803053	0.836308
NR3C2	-0.801425	0.835825
LOC100129681	0.80093	0.812612
EMX1	-0.79998	0.830651
MMP9	0.799602	0.890208
GEM	-0.799212	0.775286
F2RL1	-0.799011	0.820746
CRHBP	-0.798227	0.813803
RGS2	-0.797122	0.836308
PLLP	-0.797087	0.845055
MS4A4A	0.796849	0.837795
LOC402509	0.796322	0.775877
LTBP4	-0.796194	0.768144
PRKCDBP	0.795724	0.843736
NAT8B	-0.795367	0.927359
CXADR	-0.795294	0.836308
CDCA2	0.794778	0.837795
GPC5	-0.794347	0.843736
FCER1A	-0.792432	0.843736
ISLR	-0.791451	0.768144
TFAP2B	-0.790407	0.7233
DEPDC6	-0.790223	0.768144
PRF1	0.788609	0.84202
H2AFY2	-0.78816	0.836308
SLC9A2	-0.788045	0.768144
SDS	0.787712	0.822786
ECGF1	0.787601	0.877606
CD8A	0.787219	0.892723
PLAU	-0.787099	0.845055
YEATS2	0.786705	0.703173
MPPED2	-0.786214	0.775286
C10ORF47	-0.785564	0.825484
G6PC	-0.784249	0.882675
BHLHB3	0.783211	0.839871
NDRG2	-0.781943	0.822786
TREM2	0.78185	0.757448
VASH1	0.781326	0.788651
HS.522935	0.781064	0.846487
CD53	0.780456	0.837795
LOC387882	-0.780119	0.849737
GABARAPL1	-0.779105	0.843736
COX4I2	0.778927	0.768144
TOX2	0.778787	0.788651
CAPN5	-0.77875	0.775103
CDKN1C	-0.778019	0.775103
CKB	-0.77563	0.861948
C5ORF32	-0.77524	0.820746
NP	-0.775142	0.814213
HSPA12A	-0.775014	0.845055
SYTL4	-0.774537	0.703173
SUSD2	-0.773639	0.913474
CA4	-0.773218	0.846487
NPHS1	-0.77279	0.820746
CXCL9	0.771944	0.875377
KIT	-0.771924	0.845055
DARC	-0.770444	0.882675
TAGLN3	-0.770237	0.836308
MME	-0.769016	0.892891
LOC388564	-0.768541	0.768144
ARHGAP22	0.767898	0.775286
SCGB2A1	-0.767557	0.792972
SLC11A1	0.766514	0.819248
SLC14A2	-0.766151	0.846367
ID1	-0.764888	0.836308
AKAP12	-0.7647	0.836308
PDE7B	-0.763826	0.757448
CCL4L2	0.763415	0.881081
HS3ST1	-0.762902	0.828062
HS3ST2	0.762527	0.843736
FCGR2A	0.762235	0.845055
PLEK	0.76208	0.850612
PDGFD	0.761949	0.775286
FLJ41484	0.761881	0.775877
NOV	-0.761455	0.820746
LOC100133583	0.760314	0.894527
ABCG1	0.759678	0.837795
AHNAK2	0.758695	0.858096
CSRP1	-0.758296	0.703173
PLOD1	0.758183	0.828062
TNNT2	-0.757826	0.814572
HAMP	0.757034	0.823749
IKBIP	0.756995	0.703173
PEPD	-0.756931	0.84539
ATP6V1C2	-0.75691	0.802652
MGP	-0.7569	0.819304
CTSH	-0.756774	0.788651
SLC7A2	-0.755937	0.811149
SLC16A4	-0.75551	0.84202
L1CAM	-0.755037	0.775286
CCL5	0.754585	0.905931
PHKA2	0.75457	0.845055
WAS	0.753916	0.871792
PLEKHG3	-0.753035	0.768144
ATP6V0D2	-0.752103	0.892044
P2RX7	0.751961	0.768144
SLC5A2	-0.751007	0.820746
C15ORF52	-0.750426	0.768144
COL9A2	-0.750377	0.775286
KIAA1862	0.750085	0.768144
LOC652002	-0.749635	0.835825
SLA	0.749206	0.8664
FOXA3	-0.748942	0.731088
TEX11	0.748665	0.836308
APOM	-0.748133	0.91079
GZMA	0.747559	0.890636
CD9	-0.747063	0.822786
REG3G	-0.747036	0.836308
PLXNB1	-0.746746	0.792047
TYMP	0.746357	0.84202
AOX1	-0.74541	0.904374
SLC4A1	-0.744676	0.876869
CST7	0.74422	0.858096
IL10RA	0.743607	0.837795
CLDN3	-0.743001	0.84202
SLC14A1	-0.742855	0.820746
PNKD	-0.742585	0.837795
PYGL	0.74256	0.836308
HBG2	0.742537	0.852447
PRAME	0.740656	0.846487
MT3	0.740572	0.912911
LOC100130154	0.740524	0.788651
PLCG2	-0.740406	0.875959
FAM108C1	-0.740154	0.811237
LILRB4	0.740013	0.821811
COL4A1	0.739279	0.849084
SCGN	0.738628	0.837795
RANBP6	-0.738278	0.703173
SPATA18	0.738085	0.820746
IGFBP5	-0.73794	0.84202
STMN3	0.737505	0.881081
DOC2A	0.737429	0.788651
PODXL	-0.73742	0.84202
HSPA1B	-0.737128	0.798884
GPR56	-0.736646	0.79184
SHISA3	-0.736634	0.822786
KLF4	-0.736628	0.799578
OLFML2A	0.734564	0.867474
KL	-0.733186	0.898424
NIPAL1	-0.732307	0.8285
CD300A	0.732052	0.843736
ACSL4	-0.731952	0.788651
DDN	-0.731757	0.812155
GBP5	0.731732	0.845055
ALDH4A1	-0.731478	0.882675
CCNB2	0.731123	0.816225
PLEKHG4	0.730907	0.775286
FRAS1	-0.729782	0.822786
APOBEC3G	0.7297	0.843736
CLCF1	-0.729624	0.820746
KCNIP3	-0.72951	0.788651
MIDN	-0.72924	0.703173
SLC17A1	-0.729139	0.84202
SETBP1	-0.728773	0.7444
EVI2B	0.728345	0.857417
DUSP8	-0.727677	0.703173
CALB1	-0.727278	0.836308
GPD1L	-0.726805	0.836308
PTPN13	-0.726319	0.757448
HCLS1	0.726306	0.882675
NGFRAP1	-0.724941	0.820746
A2LD1	-0.72461	0.880299
ATP1B1	-0.724472	0.836308
C1ORF168	-0.724091	0.820746
TLN2	-0.723889	0.861281
PXDN	0.72285	0.84202
IFI30	0.720751	0.843736
PSCD4	0.720451	0.843736
PBLD	-0.719696	0.858594
PLXDC2	0.719264	0.768144
TACC2	-0.719246	0.820746
CYFIP2	-0.718662	0.837795
ACAT1	-0.718212	0.858096
PTGR1	-0.718089	0.853972
MAP1LC3A	-0.717589	0.768144
FSTL1	0.716322	0.843736
DCXR	-0.715443	0.860979
EMP1	-0.715298	0.832335
UGT3A1	-0.714066	0.876861
HPCAL1	0.712605	0.84202
AGR3	-0.712218	0.798876
INPP5J	-0.71187	0.873336
C19ORF69	-0.711851	0.860117
CDH13	0.711614	0.820746
KSR1	0.710617	0.837795
CLEC3B	-0.710266	0.837795
C16ORF13	0.70991	0.775103
PLEKHA6	-0.709573	0.820746
LCN12	-0.708911	0.768144
LOC387763	-0.708307	0.898424
PAPSS2	-0.707448	0.820746
MCCD1	-0.706724	0.837795
DYSF	0.706563	0.837795
WDR54	0.705903	0.84202
GNB5	-0.704567	0.775286
PFKP	0.703693	0.843736
COBL	-0.703401	0.836308
SEL1L3	0.703376	0.84202
COL8A1	0.703006	0.852515
TSPYL5	-0.700994	0.768144
MTE	-0.700132	0.891477
SLC15A3	0.699344	0.858033
FOLR1	-0.699144	0.898424
PHYHD1	-0.698815	0.775286
RUNX3	0.698658	0.880206
VSIG4	0.698609	0.836308
TRIM9	0.69785	0.846487
COL1A1	0.697333	0.908258
ACAD11	0.697195	0.899473
TST	-0.69692	0.836308
SOCS2	-0.696735	0.798884
FAM153B	0.696628	0.768144
ARHGAP30	0.696599	0.843736
C2	0.696293	0.843736
SDC4	-0.695138	0.822786
TRIM8	-0.694872	0.7444
CTNNAL1	-0.694729	0.812612
CLDN19	-0.694492	0.768144
CDH1	-0.694091	0.820746
ANKRD57	-0.69348	0.757448
SEMA6A	0.693091	0.84202
LOC652322	-0.693057	0.837795
FGL2	-0.692891	0.843736
P4HA2	0.692202	0.775103
PARVG	0.692165	0.843736
KIAA0367	0.692077	0.910503
TSKU	-0.691937	0.853972
PCDH17	0.691755	0.843736
CHN2	-0.691646	0.782714
ABCC3	0.691549	0.895862
SLC16A9	-0.691327	0.920566
TMEM116	-0.69095	0.84202
SLAMF6	0.69071	0.880299
GINS2	0.690575	0.813572
CDCA7	0.6892	0.768144
GPRC5C	-0.688856	0.703173
FAM134B	-0.688819	0.836308
SGK1	-0.688235	0.843736
RHBDF2	0.688202	0.836308
AFMID	-0.68766	0.843736
DDEF2	-0.6876	0.768144
ARMC7	-0.687316	0.768144
FBXO17	0.68671	0.853972
TIMP1	0.686706	0.880299
TSPAN1	-0.686187	0.845055
KCNJ15	-0.685798	0.858594
PRC1	0.685087	0.792047
IGFBP7	-0.684292	0.768144
AQP3	-0.683948	0.843736
CPVL	-0.68369	0.843736
PFN2	-0.683086	0.837795
SLFN11	0.682474	0.788651
FCAMR	-0.682151	0.870084
FHOD3	-0.682151	0.835825
LOC648639	0.681922	0.820746
PTPLAD1	-0.681814	0.836308
CDH3	-0.681737	0.843736
HOXA4	0.681372	0.788651
SEMA3B	-0.680701	0.822786
FILIP1L	-0.680551	0.845055
HCST	0.679477	0.882675
ACOX2	-0.679133	0.862235
SELENBP1	-0.678917	0.843736
TIMD4	0.677781	0.836308
FERMT3	0.677411	0.847925
FBXO2	-0.677382	0.792047
LILRB5	0.677373	0.845055
MYO1D	-0.677318	0.631645
PALM	-0.677198	0.84202
TWSG1	-0.676737	0.768144
CENTA1	-0.676686	0.820746
SLC20A2	-0.676655	0.703173
VIM	0.675048	0.837795
LOC729708	0.674971	0.845055
CKMT1B	-0.674485	0.798876
ABTB2	-0.674422	0.757448
MTMR10	-0.673509	0.768144
TMC4	-0.673283	0.836308
VGLL1	-0.673088	0.864152
LOC286016	0.67281	0.788651
SUCLG1	-0.672135	0.837795
MRPS6	-0.672061	0.843736
LOC653381	-0.671829	0.875006
SELP	-0.671603	0.703173
HOXD10	-0.670994	0.798884
ETNK2	-0.670934	0.84202
LOC649856	0.670476	0.843736
LOC606724	0.670274	0.861948
LCP1	0.67022	0.908348
HS.125395	0.669511	0.861948
KRT17	-0.669428	0.843736
ODC1	-0.668632	0.836308
FMO2	0.668226	0.852515
PCOLCE2	0.6682	0.900588
UHRF1	0.667837	0.788651
CD4	0.667626	0.836308
SPI1	0.667379	0.837795
PEG3	-0.667373	0.703173
IL2RB	0.667259	0.843736
IGSF3	-0.66671	0.703173
AKIRIN1	-0.666411	0.768144
CENPM	0.665781	0.70936
ADAMDEC1	0.66578	0.843736
APOE	0.665725	0.913854
MSLN	-0.665346	0.870105
FLJ21511	-0.665333	0.837795
FER1L4	0.664806	0.833923
SPINT1	-0.664684	0.775286
STC1	0.664301	0.84202
SCARA3	-0.663865	0.845055
NFAT5	-0.662948	0.768144
DPP9	0.662881	0.836308
ASAP1	0.662496	0.820746
C10ORF65	-0.662392	0.899625
MYH8	-0.661176	0.902832
TMEM50B	-0.661158	0.703173
PHF17	-0.660764	0.768144
CNGA1	-0.660667	0.819304
HS.570267	-0.660664	0.775286
HEY1	0.66053	0.836308
VSIG8	-0.660414	0.788651
SIRPA	0.660289	0.882675
SCCPDH	-0.660124	0.836308
LOC732165	0.659787	0.768144
LOC100128918	-0.659439	0.798876
HSD3B7	0.659152	0.84202
MNS1	-0.659039	0.824721
SOST	-0.658861	0.843736
MST1	-0.658422	0.882675
HIF1A	-0.658309	0.788651
LOC642934	0.658276	0.867474
SGK	-0.657919	0.845055
C1QL1	0.657559	0.885583
PLS3	-0.657513	0.703173
CDS1	-0.657246	0.835825
PRAGMIN	0.656873	0.820746
C21ORF7	0.656828	0.852073
TBX2	-0.656399	0.84202
C11ORF52	-0.656293	0.820746
TLE2	-0.656151	0.836308
RGS19	0.656076	0.811149
CD247	0.65484	0.882675
FAM81A	-0.65479	0.760442
ARHGAP24	-0.654778	0.837795
STAMBPL1	0.654632	0.84202
CD86	0.654265	0.852515
ANXA11	-0.654117	0.768144
MIR155HG	0.65391	0.852515
IGSF6	0.65372	0.836308
EGF	-0.653011	0.902415
ANKRD9	-0.652964	0.850123
LOC653506	-0.652816	0.820746
PPARGC1A	-0.651722	0.869833
GM2A	0.651696	0.820746
PPM1H	-0.65142	0.820746
RALGPS1	-0.651372	0.814213
PRDM1	0.650027	0.869833
SLC45A4	-0.649802	0.822786
KLHL13	-0.649583	0.836308
ST6GALNAC2	-0.6494	0.703173
PDHA1	-0.64891	0.757448
C1ORF106	-0.648255	0.843736
LOC642178	0.647658	0.876222
LOC392437	0.646238	0.836308
C4ORF47	0.645664	0.820746
FCGR1C	0.644098	0.836308
AXL	0.643546	0.876022
C1QL4	0.643422	0.845727
SLC5A1	0.643396	0.846487
LOC100101266	0.643206	0.84202
LMCD1	-0.643186	0.820746
BASP1	0.64312	0.908348
EHF	-0.642666	0.822031
ZC3H12A	-0.642466	0.703173
SLC25A4	-0.642097	0.843736
HRG	-0.641756	0.836308
MMP12	0.641574	0.892044
CHDH	-0.641534	0.855867
SULT2B1	-0.641401	0.839871
BEXL1	-0.640959	0.813803
EHBP1L1	0.64019	0.834495
SLAMF8	0.639684	0.845055
SLC9A9	0.63907	0.836308
NCRNA00219	0.639068	0.843109
JUNB	-0.638249	0.84202
SVIL	-0.637542	0.7444
VCL	-0.637383	0.768144
TCEAL3	-0.636133	0.775103
STAB1	0.635817	0.843736
CDC45L	0.635722	0.792825
TFPI	0.635709	0.84202
HS.579631	-0.635064	0.909565
LOC158160	0.634473	0.788651
BHMT2	-0.634288	0.902415
DKFZP451M2119	-0.634101	0.836308
HAVCR2	0.633783	0.913854
MFSD6L	-0.633114	0.788651
C1ORF115	-0.632909	0.855867
SPINK5L3	0.632895	0.788651
ZNF581	0.632805	0.820746
ANK3	-0.632749	0.814572
FTHL3	0.632744	0.788651
HSPB8	0.632453	0.906117
LOC100129237	0.632283	0.79288
AMFR	-0.632257	0.837795
TRIB3	0.632018	0.875104
JUND	-0.631387	0.7444
COX7A1	-0.631275	0.816225
BIRC7	0.630943	0.828274
KIAA1522	-0.630691	0.768144
LPXN	0.630429	0.836308
HSPA6	0.629795	0.863529
TNFSF13B	0.629471	0.846813
RASAL3	0.629079	0.869833
ABAT	-0.629038	0.857417
LOC731486	0.628444	0.836308
DDB2	0.628237	0.757448
LOC642299	0.628236	0.84202
TESC	-0.628013	0.836308
PRICKLE1	-0.627885	0.849084
WIPF1	0.627813	0.836308
C14ORF4	-0.627593	0.836308
BCAM	-0.627552	0.703173
E2F2	0.62744	0.768144
PDE8B	-0.627402	0.768144
SCOC	-0.62732	0.829263
PAG1	0.627299	0.836308
HBG1	0.627084	0.882675
TOB1	-0.626894	0.812612
CDC20	0.626829	0.845055
CXCL5	0.626723	0.84202
INHBB	0.626626	0.836308
AQP7P2	-0.625991	0.846367
MAPK10	-0.625351	0.798876
GSTA2	0.625155	0.94677
SLC39A14	0.625038	0.864152
QPCT	-0.624978	0.84202
RBP4	-0.624937	0.899473
LOC100130179	0.624612	0.845055
DPYS	-0.624118	0.927126
MOSC2	-0.624074	0.867209
COL6A2	0.623479	0.84202
STXBP6	-0.623189	0.896344
LOC654244	-0.623104	0.768144
MYO1G	0.622988	0.828062
MGC61598	0.622644	0.836308
LOC100131139	0.622573	0.823749
HGD	-0.622547	0.890476
KIF12	-0.622465	0.837795
LOC644743	-0.62228	0.843736
LTF	-0.621851	0.911069
WFS1	-0.621833	0.820746
UNC5CL	-0.621325	0.822786
N4BP2L1	0.621186	0.768144
CORO1A	0.621174	0.890208
CDH4	0.621083	0.861948
VWA5A	-0.621073	0.798884
SYNM	0.620688	0.843736
DGCR10	0.620367	0.820746
ARRDC2	0.620206	0.836308
SAA1	0.620152	0.909
IYD	-0.619328	0.850612
CD40	0.618829	0.768144
MYO5C	-0.618425	0.768144
TMEM119	-0.617738	0.820746
MRPL33	-0.617475	0.768144
ST8SIA4	0.617438	0.820746
EOMES	0.61724	0.882675
TM7SF2	-0.616153	0.858096
KLK7	-0.615957	0.768144
ALOX5AP	0.615893	0.882675
SLC44A3	-0.615744	0.812612
SCARNA9	0.615593	0.836308
BRDG1	-0.615287	0.837795
RBBP8	-0.614957	0.836308
HLX	0.61412	0.843736
SMOC2	-0.614106	0.832335
SNURF	-0.613953	0.837795
LYPD6B	-0.613027	0.882675
GAPDHL6	0.612644	0.8664
TAGLN	-0.612326	0.843736
SNAI2	-0.612245	0.820746
LGI4	0.611831	0.881081
CYBB	0.611693	0.864152
HIST3H2A	0.611665	0.836308
IER2	-0.611239	0.768144
ASPM	0.611196	0.811149
LOC730167	-0.611106	0.803847
ASAP2	-0.611003	0.775103
METRNL	-0.610849	0.835825
RASSF4	0.610581	0.849737
SMYD4	0.610139	0.813572
LOC100132673	0.610031	0.855867
APLN	0.609691	0.823749
TNFRSF1B	0.609495	0.882675
COL18A1	-0.609317	0.836308
HMGB2	0.608277	0.788651
HADH	-0.608217	0.836308
KLHL3	-0.608183	0.882675
ECHDC2	-0.608145	0.894527
MFSD4	-0.607708	0.869833
HSPB7	-0.607527	0.798876
BEX4	-0.606551	0.836308
SNX10	0.606423	0.850986
CANX	0.606324	0.814572
HS.562504	-0.606037	0.788651
LOC100128252	-0.605985	0.837795
CCL3L3	0.605773	0.913854
NICN1	-0.605379	0.775286
COL7A1	-0.60506	0.838888
PIK3AP1	0.603856	0.820746
TCF4	0.60354	0.820746
SLC39A8	0.603516	0.768144
ABCA8	-0.603092	0.843736
SPTBN1	-0.602942	0.768144
SLC44A1	-0.602623	0.788651
CYP4X1	-0.602274	0.768144
HS.201441	-0.60227	0.836308
LOC646723	-0.602103	0.836308
KLF6	-0.602018	0.84202
NR1H3	0.601581	0.788651
CYTH4	0.601235	0.84202
GSTP1	-0.601011	0.813611
TNIP1	0.60087	0.820746
FYB	0.600296	0.876861
HS.575583	0.600099	0.820746
PPP1R14A	-0.599954	0.820746
P4HB	0.599716	0.835825
UGT8	-0.599429	0.84202
RNASE6	0.59937	0.862686
GSTA5	0.599231	0.922532
C19ORF46	-0.59888	0.843736
WBP5	-0.598475	0.768144
HS6ST2	-0.59801	0.834495
UGT2B7	-0.597067	0.944652
PCCA	-0.596928	0.838261
SLC7A7	-0.596844	0.912911
NCAPG	0.596782	0.768144
GAS7	0.596769	0.836412
ARSD	-0.596596	0.807494
CXCL2	-0.596234	0.858194
RGN	-0.595897	0.8566
GIPC1	-0.595682	0.788651
VPS37B	-0.595599	0.756188
TOB2	-0.595432	0.757448
SIGLEC14	0.594171	0.845055
CA1	0.594117	0.880299
GZMB	0.593261	0.874687
COMTD1	-0.593226	0.843736
HS.534427	0.592983	0.923625
PNOC	0.592907	0.902832
PEBP1	-0.592571	0.836308
INMT	-0.592523	0.820746
SLC9A1	-0.592217	0.788651
UQCRFS1	-0.591875	0.816225
F3	-0.591818	0.835825
TNRC9	-0.59174	0.768144
PCK2	-0.591702	0.900588
MAN2B1	0.591127	0.828274
DDAH1	-0.590712	0.843736
FOXI1	-0.590573	0.90062
HS.444329	0.590549	0.791554
TRAF3IP2	0.590484	0.820746
SCRN1	-0.589148	0.823749
FERMT2	-0.58899	0.788651
AP1S2	0.588956	0.845055
NFE2L3	0.588952	0.842273
CHODL	-0.588542	0.836308
SERINC2	-0.587853	0.820746
GJA4	0.587643	0.845055
CPOX	0.587504	0.768144
TNFRSF10B	0.587413	0.819304
FAM80A	0.587274	0.836308
NAT8	-0.587215	0.947762
C14ORF37	-0.586243	0.820746
EVI2A	0.586038	0.843109
GRB7	-0.585527	0.841696
KIF13B	-0.584662	0.843736
PTGER3	-0.584131	0.916695
TAP1	0.584125	0.866953
PCDHB2	0.584061	0.861948
SLMAP	-0.583879	0.757448
MUC15	-0.583855	0.824721
NAV2	-0.583768	0.868696
CDKN3	0.583711	0.775286
SNX33	0.583472	0.836308
ARHGEF6	0.583369	0.860797
RASAL1	-0.583297	0.846367
DEF6	0.583175	0.820746
PSORS1C3	0.5828	0.878126
ALOX5	0.582748	0.90743
ARHGAP9	0.582739	0.881081
NCF1C	0.582662	0.845055
CD72	0.582584	0.835825
IFNGR2	0.582568	0.813611
COLEC11	-0.582488	0.868696
ENPP6	-0.582309	0.882675
ELMO1	0.582309	0.84202
DCLK1	0.58215	0.837795
FLJ40504	-0.582114	0.84202
SLC5A12	-0.581995	0.927126
CTSB	0.581651	0.837795
KIAA0114	-0.581534	0.843736
BBOX1	-0.580674	0.943662
SLIT2	-0.580541	0.916878
ME2	0.580315	0.768144
F2RL3	0.580262	0.847925
ACSM2B	-0.580231	0.942792
HS.552087	-0.57999	0.836308
CADM4	-0.579594	0.836308
AURKB	0.579006	0.820746
GABRP	-0.578715	0.822786
PSTPIP2	0.57859	0.845055
HS.133181	-0.57859	0.916878
PECR	-0.578489	0.84202
MPP5	-0.578304	0.788651
C11ORF80	-0.578239	0.820746
CCL8	-0.578014	0.902832
TPM4	-0.577886	0.820746
OVOL2	-0.577451	0.843736
C3AR1	0.577377	0.843736
PCCB	-0.576765	0.837795
MLKL	0.576603	0.853972
C20ORF54	-0.576252	0.836308
BIVM	0.575984	0.788651
CEBPA	0.575564	0.837795
MCOLN3	-0.575555	0.820746
BRP44L	-0.575518	0.850612
MCM7	0.575313	0.788651
EMX2OS	-0.575209	0.835825
KRT8	-0.575119	0.843736
DKFZP761P0423	0.574448	0.768144
SH3BP4	-0.574416	0.820746
ANGPT1	-0.574245	0.878126
ACAA1	-0.574034	0.869833
DDX41	0.574032	0.631645
SYK	-0.57302	0.84202
SLC48A1	-0.572862	0.788651
FMO3	-0.572378	0.845055
SEMA5A	-0.57217	0.836308
ARHGAP25	0.571775	0.843736
ABCB6	0.571298	0.837795
WEE1	-0.571185	0.768144
GPR81	-0.57071	0.837795
SLC7A13	-0.570658	0.869833
LYPLAL1	-0.570421	0.855867
SMR3B	0.569595	0.911215
PLVAP	0.569249	0.890208
VCAN	0.568935	0.923971
LOC440359	0.568613	0.798749
APLNR	0.568492	0.902832
C12ORF35	0.568476	0.836308
GALM	-0.56839	0.882675
LOC389493	-0.568353	0.843736
SLC29A2	-0.568351	0.84668
ALDOA	0.568307	0.775286
FAM36A	-0.568051	0.820746
TUBA4A	-0.5678	0.836308
GOLSYN	-0.567717	0.837795
HOXB6	-0.567559	0.845055
TAX1BP3	-0.567477	0.788651
CYB5R2	-0.567437	0.788651
NCK1	0.567419	0.768144
BTN3A1	0.567221	0.837795
MTCP1	0.5672	0.823749
LRRC32	-0.567005	0.843736
ASAP3	-0.566912	0.836308
RNU1-3	0.566883	0.843736
MAP6	-0.566671	0.703173
ITGA5	0.566634	0.855867
GPR4	0.566608	0.852515
MCM5	0.566489	0.788651
OLFML2B	0.56628	0.861948
TOR2A	-0.565711	0.836308
RASD2	0.564978	0.775103
HPCAL4	-0.564966	0.811149
LOC100134134	0.564479	0.888968
TM4SF19	0.564454	0.875006
CHST13	0.564246	0.90062
ADORA1	-0.564021	0.84202
ZNF331	-0.563822	0.836308
HOPX	-0.563604	0.84202
SLC25A29	-0.563561	0.792047
FOXJ3	0.563187	0.848064
FMO5	-0.563083	0.836308
MRPL41	-0.562481	0.843736
GPM6B	-0.562475	0.836308
LY6E	0.562467	0.882675
RERGL	-0.562166	0.850259
CAPN12	0.561931	0.90062
MAFB	0.561825	0.900588
CST6	-0.561631	0.836308
TPP1	0.561397	0.836308
TRPM4	-0.5611	0.836308
PLOD2	0.560944	0.837795
HYAL1	-0.560687	0.90743
SCD5	-0.560135	0.882675
CYGB	0.560103	0.84202
MELK	0.560094	0.788651
PLEKHO1	0.560069	0.84202
PTPRC	0.560024	0.843736
PLCL1	-0.559776	0.843736
SLC30A1	-0.55976	0.775103
LDHB	-0.559389	0.813611
ACSM3	-0.559271	0.875006
GPR34	0.559027	0.855867
LST1	0.558993	0.860797
PYGB	-0.55899	0.811149
SFN	-0.55888	0.788651
HS.147562	-0.558827	0.775103
TMEM171	-0.558799	0.8606
TLR3	0.558654	0.837795
AZGP1	-0.558118	0.914951
GADD45G	-0.558043	0.881081
CCL4L1	0.557062	0.890208
ADA	0.55701	0.837795
NQO1	-0.556958	0.820746
NPL	0.556751	0.894174
SHROOM3	-0.55674	0.843109
CYP27A1	0.556383	0.900275
LOC644774	0.556363	0.792047
H1F0	-0.556155	0.852515
ABLIM3	0.555677	0.845055
CLIC6	-0.553979	0.900588
MARCO	0.553947	0.820746
FAM26F	0.55378	0.836308
CA8	-0.553459	0.836308
BNIP3L	0.552954	0.836308
LRRC41	0.552888	0.84202
UQCRC1	-0.552257	0.836308
C11ORF54	-0.552136	0.90743
GZMK	0.551886	0.93307
AURKA	0.551865	0.822786
CSF3R	0.551449	0.890816
CXCL1	-0.551395	0.912911
DOCK8	0.551256	0.843736
C6ORF223	0.5512	0.820746
KIAA1147	0.551167	0.768144
PIP4K2C	-0.551025	0.768144
CD2	0.550758	0.914969
DIRAS2	0.550487	0.835825
C5AR1	0.550416	0.87084
ATP9A	-0.550258	0.84202
HABP4	-0.550132	0.775286
MIOX	-0.550089	0.882675
LINCR	-0.549894	0.788651
PTHLH	0.549731	0.92738
SUSD1	-0.549371	0.84202
LOC642570	0.54934	0.850123
TIGA1	0.549153	0.850986
DPT	-0.548653	0.775103
RARRES2	0.548408	0.922532
QPRT	-0.548366	0.874531
LOC284023	0.548026	0.74251
LHPP	-0.547456	0.855867
CYP4F3	-0.54691	0.919419
DHRS7	-0.546793	0.839544
SFTA2	-0.546331	0.788651
ACACB	-0.546166	0.858033
IFI16	0.546166	0.882675
GAPDH	0.545346	0.768144
TLCD1	-0.54514	0.768144
PTPRD	-0.54492	0.892723
TJP1	-0.54476	0.775286
RALBP1	-0.544734	0.84202
KCNMA1	0.544565	0.884644
GOT2	-0.544382	0.820746
ENTPD1	0.544316	0.84202
HS.25892	0.543573	0.822786
BTG3	-0.543475	0.868618
PRKD1	-0.54346	0.820746
DLGAP5	0.543274	0.813611
SLC23A3	-0.542533	0.941205
TP53INP1	0.542385	0.822786
LOC389332	-0.542241	0.923419
FGR	0.542231	0.890476
TM4SF1	-0.542131	0.837795
PAQR4	0.542069	0.819304
GLRX5	-0.541809	0.836308
CCL3	0.541655	0.908258
EPS8L1	-0.541648	0.836308
IL4I1	0.541488	0.837795
LAT	0.54137	0.836308
PKD2L1	0.541279	0.836308
LAG3	0.541236	0.902977
TLR7	0.541214	0.837795
EVC	-0.541107	0.820746
PYHIN1	0.540792	0.846487
DNAJC15	-0.540751	0.836308
FTHL8	0.540725	0.775286
HEPACAM2	-0.540702	0.926841
EMILIN2	0.540681	0.868618
AGXT	-0.54055	0.91079
C12ORF24	0.54015	0.77091
RGL3	-0.540027	0.823749
CAMK2N1	-0.539846	0.858096
AQP7P1	-0.539705	0.843736
C1QTNF6	0.539469	0.812612
HINT3	-0.539421	0.852515
GPR98	-0.539291	0.909
PWWP2B	-0.539105	0.84202
CADM3	0.538955	0.837413
LMTK3	-0.53891	0.845918
NEDD4L	-0.538842	0.882675
MCM2	0.538753	0.775103
BTN3A2	0.538644	0.882675
SFXN5	-0.538464	0.832335
AVPI1	-0.538263	0.837795
WDR81	0.538251	0.820334
ACOT2	-0.53801	0.843736
CD37	0.537972	0.882675
XAF1	0.537963	0.837795
RHBDD2	-0.537954	0.768144
PRDX4	0.537536	0.837795
MFNG	0.537494	0.845055
SH3GL3	-0.537329	0.882675
TNC	-0.537187	0.84202
CD300LF	0.53716	0.832335
ENPP5	-0.536908	0.836308
LOC346950	0.536675	0.835825
ADH1B	-0.536539	0.757448
MYO9B	0.53627	0.830882
ANKZF1	0.536126	0.768144
TSPAN33	-0.535883	0.869833
SLC26A7	-0.535809	0.923625
KCNAB1	0.535803	0.820746
C4ORF34	-0.535342	0.768144
SMC4	0.535292	0.775103
BPHL	-0.535254	0.880299
TMEM130	0.535065	0.837795
CYCSL1	-0.534797	0.843736
MLEC	0.534791	0.822786
ARF4	-0.534564	0.703173
LSM3	-0.534307	0.792047
CLDN11	-0.534214	0.862235
LOC145837	0.534157	0.923714
GOT1	-0.533931	0.858033
PRSS8	-0.533594	0.916878
LGALS9	0.533333	0.845055
TBX3	-0.533119	0.703173
ABHD14A	-0.53293	0.836308
HSPA8	-0.532813	0.820746
LRMP	0.53271	0.836308
HOXB2	-0.532449	0.86511
NINJ2	0.532383	0.843109
DNAJB1	-0.532343	0.835825
PABPC4L	0.532277	0.814572
PLOD3	0.532075	0.814572
KRT86	0.532043	0.836308
IL18BP	0.531642	0.890816
FGB	-0.53143	0.921291
FLNB	-0.530987	0.843736
SREBF1	0.530963	0.820746
FUT3	-0.530833	0.84202
ZDHHC3	-0.530704	0.860797
DAAM1	-0.530676	0.703173
GATA2	-0.530655	0.84202
LILRB2	0.530486	0.84202
SPTBN2	-0.530446	0.822786
SLC6A10P	0.530048	0.924758
PCDP1	-0.529763	0.768144
HSD17B14	0.52968	0.871355
COL22A1	-0.529492	0.836308
HCK	0.529406	0.852515
PRUNE2	0.52939	0.847925
CCDC74B	0.528871	0.843109
PCYOX1	-0.528807	0.836308
SGPP2	-0.528612	0.788651
LRRC16A	-0.528595	0.757448
PIGQ	-0.528502	0.820746
DYNLT3	-0.52809	0.843736
MACF1	-0.528084	0.757448
HSPA1A	-0.527368	0.868618
EVPL	-0.52733	0.788651
GIMAP4	0.527133	0.890208
RICH2	-0.526809	0.845055
DARS	0.526564	0.814213
SUSD4	-0.52642	0.820746
SNHG1	0.526382	0.836308
DAG1	-0.526357	0.768144
LOC652183	-0.526094	0.768144
SYNJ2BP	-0.525922	0.788651
SLITRK5	0.525892	0.811149
LRP1	0.525771	0.836308
DEGS2	-0.525763	0.837795
CHST9	0.525481	0.798876
TRADD	0.525415	0.788651
LOC285074	0.525384	0.768144
SGIP1	-0.525324	0.768144
C14ORF147	-0.525249	0.775103
TNFRSF6B	0.52503	0.862686
RCAN2	-0.524946	0.912911
TNFRSF12A	-0.52449	0.843736
LOC647349	0.524482	0.812612
FSCN1	0.524314	0.84202
KCNK5	-0.524293	0.84202
IFI44L	0.524269	0.881081
LOC653316	0.524262	0.823749
CCDC74A	0.524103	0.828062
DHRS9	0.52287	0.852515
C20ORF127	-0.522778	0.919194
KCNJ13	-0.522444	0.837795
GBP2	0.522259	0.890816
APOBEC3C	0.522206	0.791554
MBOAT2	-0.521642	0.768144
PDHB	-0.521606	0.788651
TP53I3	-0.521323	0.775286
PLEKHH1	-0.520869	0.781458
LOC728811	-0.520696	0.950737
HKDC1	-0.520667	0.832335
LOC728014	-0.520658	0.788651
FAM65C	-0.520213	0.788651
LOC440093	-0.520012	0.84202
SCPEP1	-0.51946	0.84202
GREM1	-0.51862	0.878126
GPSM3	0.518406	0.882675
PRRG1	-0.518188	0.836308
RAB24	0.518152	0.768144
DDIT4L	0.518009	0.915947
LAT2	0.517309	0.843736
SAA2	0.517137	0.852515
SLC44A2	-0.517076	0.798876
TGFA	0.516946	0.892259
AP1M2	-0.516917	0.843736
FTHL11	0.516845	0.788651
PCDH21	0.516522	0.836308
LOC729985	0.516505	0.768144
SPINT2	-0.516411	0.775286
ECM2	-0.51614	0.836308
FAR2	0.516083	0.788651
CALM1	-0.515659	0.792047
SPOCK2	-0.515394	0.868873
ACSM5	0.515069	0.853972
FTHL2	0.514999	0.771278
NTS	-0.514969	0.84202
ENDOD1	-0.514833	0.768144
NDUFA4	-0.514827	0.843736
TRPV2	0.514413	0.837795
GPR116	-0.514336	0.852515
ZHX3	-0.514121	0.846367
TPI1	0.514043	0.772777
ABLIM1	-0.513688	0.775286
PPIC	-0.513527	0.837795
NTNG1	-0.51337	0.843736
RNF149	0.513167	0.822786
TMEM2	0.513117	0.882675
RBP7	0.513017	0.867401
TBC1D2	0.512953	0.855449
PARD6A	-0.512714	0.788651
CDC42EP2	-0.512621	0.757448
MALL	0.512609	0.845055
LOC399988	-0.51251	0.836308
CD7	0.512343	0.864152
PSMB8	0.512218	0.843736
SYT13	-0.511884	0.929459
LOC100131277	-0.511107	0.868618
LOC100128131	-0.510794	0.822786
LOC100134735	0.510298	0.881081
SIM2	-0.510174	0.775286
CTSS	0.510132	0.850123
C14ORF105	-0.509973	0.837795
GFOD1	0.509709	0.846367
BSND	-0.509651	0.836308
AFP	-0.509329	0.922369
PHACTR1	-0.509054	0.882675
LOC729217	0.509033	0.836308
NPNT	-0.508926	0.836308
BCKDK	0.508917	0.798876
HLA-F	0.508899	0.88226
HS.576106	0.508327	0.843736
C10ORF99	0.508156	0.916878
ANPEP	-0.50806	0.940716
LRRC1	-0.50801	0.822061
SNTB2	-0.507764	0.768144
MPZL2	-0.507743	0.852515
CSDC2	-0.507706	0.843736
LOC387934	0.507657	0.822786
NAPEPLD	-0.507484	0.843109
AUTS2	0.507447	0.84202
CKAP2	0.50738	0.798884
CDH5	0.507184	0.878126
BCL11A	0.507131	0.852447
IL32	0.507005	0.913854
DNASE2	0.506551	0.828274
COL4A6	-0.506122	0.768144
TGM2	0.505863	0.899625
MAPT	0.505759	0.924328
LOC728944	-0.505711	0.820746
LOC402560	-0.505642	0.822786
SIGIRR	-0.505145	0.837795
LEPROTL1	0.504548	0.8285
GPM6A	-0.504477	0.768144
C1ORF133	-0.50384	0.885793
HS.568058	-0.503817	0.788651
ORAI3	0.503568	0.703173
FOSL2	-0.503529	0.768144
RAB37	0.503439	0.837795
PLEKHB1	-0.503424	0.843736
SORD	-0.502988	0.862235
MYO6	-0.5028	0.798876
CDC42EP4	-0.502569	0.798884
HS.554324	0.50246	0.934923
LOC441453	-0.502454	0.828274
RNU1G2	0.502318	0.861281
HBD	0.502162	0.925021
SH3BGRL2	-0.502045	0.84202
FGF1	-0.501514	0.820746
RINL	0.501332	0.775286
LOC644760	-0.501082	0.882675
AMT	-0.501054	0.846797
KRT18P13	-0.50086	0.850123
NCOR2	0.500489	0.788651
HS.100261	-0.500306	0.890208
HS.202577	-0.500222	0.84202
ACOT11	-0.500216	0.881081
HPGD	-0.500028	0.87578
SPARC	0.499664	0.902832
C1ORF64	-0.499531	0.768144
EFEMP1	-0.499484	0.893298
SKP2	0.499427	0.812155
PKM2	0.499144	0.84202
CCDC34	0.499046	0.843736
RIT1	0.498611	0.768144
SERTAD3	-0.498324	0.757448
ETS1	0.498254	0.846043
LOC650803	-0.49808	0.757448
MAD2L1	0.498072	0.836308
P2RY8	0.49807	0.845055
HMGCR	-0.497657	0.836308
MSR1	0.497431	0.836308
P2RY5	0.497332	0.869706
DSTN	-0.49694	0.757448
ARNT2	-0.496627	0.843736
PDIA5	0.496513	0.869429
ETV5	0.496422	0.857931
CMIP	0.496037	0.822786
ERO1L	0.495897	0.843736
HS.445414	-0.495667	0.822786
AIF1	0.495624	0.908348
EPB41L5	-0.495442	0.837795
SLC3A1	-0.495269	0.945565
HAPLN1	0.495165	0.820746
HS.197143	0.495042	0.852803
AP3S1	0.494939	0.781458
BTNL9	0.494635	0.837795
TNFAIP1	-0.494585	0.768144
GP2	-0.494213	0.860979
GPT2	-0.493835	0.909
LRP11	-0.493822	0.788651
MAN1A1	-0.493773	0.843736
TGFBR2	-0.492943	0.843736
GPI	0.492869	0.835825
WASPIP	0.492474	0.880299
STK4	0.491888	0.832335
LOC399942	0.491624	0.84202
C14ORF132	-0.491418	0.837795
LOC100130516	-0.491316	0.843736
BID	0.491286	0.835701
SUCNR1	-0.49084	0.906142
HIP1R	-0.49077	0.775286
ALS2CL	-0.490599	0.820746
PPP1R13B	-0.490303	0.703173
GIT2	0.490279	0.788651
PSCDBP	0.490044	0.900588
MARVELD3	-0.489775	0.843736
LOC441054	0.489746	0.836308
TNK2	0.489733	0.820746
LOC729686	0.489542	0.843736
CCL14	-0.489375	0.920466
FOLR2	0.489112	0.902832
LOC346085	0.489068	0.788651
PRKCA	-0.489026	0.820746
ZMAT4	0.489001	0.837795
APOC2	0.488982	0.861948
PROZ	-0.488911	0.890476
GULP1	-0.488711	0.84202
LOC646588	-0.488556	0.869833
GPIHBP1	-0.488395	0.853972
DOCK10	0.4878	0.882675
PROS1	0.487543	0.92272
BSPRY	-0.487446	0.858033
GPR177	-0.48743	0.836308
GGT5	-0.48724	0.775286
TSPAN7	-0.487199	0.912782
TM6SF1	0.487101	0.836308
SLC40A1	0.48707	0.882675
MGAT1	0.486877	0.8285
VCAM1	0.486852	0.945565
LOC652773	-0.486842	0.757448
DPEP2	0.486663	0.839544
STX4	0.485732	0.768144
ADCY3	0.485601	0.869833
EPHA2	-0.485532	0.820746
THBS1	-0.48551	0.923112
LOC100130082	0.485373	0.836308
ABI3	0.484767	0.836308
OAS2	0.484661	0.882675
PIGH	-0.484553	0.820746
GPC4	-0.484501	0.890208
SNHG7	0.484449	0.882675
NAPSA	-0.484235	0.934049
LOC154761	0.483665	0.788651
MGC16384	0.483619	0.837795
CPEB3	-0.483574	0.836308
NR2F2	-0.483469	0.792047
BAIAP2	-0.483403	0.84202
FAM119B	0.483114	0.84202
GSTO2	-0.483023	0.902832
GLYCTK	-0.482682	0.873382
C1ORF186	0.482676	0.906563
LOC149501	-0.482579	0.843736
BTK	0.482446	0.837795
FAM44B	0.482422	0.811149
LOC647108	0.481638	0.836308
HS.546710	-0.48151	0.84202
VAV3	-0.48146	0.941182
NOTCH4	0.481333	0.849084
ADCY7	0.481158	0.820746
HS.388347	0.481137	0.936568
LOC728666	0.48111	0.70936
GRK5	0.481005	0.843736
ITGA2	-0.480928	0.788651
AMY1C	-0.480687	0.836308
COL4A2	0.48067	0.860583
SORL1	-0.480554	0.84202
DENND5A	0.480342	0.822786
ZNF295	-0.480238	0.631645
MAT2A	-0.480199	0.84202
DBNDD1	-0.480124	0.845055
TMEM61	-0.479943	0.858033
HS.561747	0.479889	0.84202
HS.363526	0.479758	0.869833
NTM	0.479714	0.843736
SMPD1	-0.479629	0.832335
TMCC1	0.479574	0.768144
LIPG	-0.479332	0.880299
DACH1	-0.479296	0.916878
ALDH1A1	0.479214	0.8285
MERTK	0.479034	0.861948
ITGB7	0.479003	0.845055
PLCXD3	-0.478864	0.84202
HLA-DOA	0.47853	0.89683
DNMT3L	-0.478408	0.881081
LOC729009	0.478361	0.822786
FAM53B	0.478143	0.846367
PROC	-0.477886	0.875975
KLF9	-0.477866	0.871355
HAVCR1	0.477766	0.860917
ITGAL	0.477736	0.864152
MANSC1	-0.477408	0.820746
AGFG2	-0.477239	0.843736
POU5F1P1	0.477177	0.820746
LOC642989	0.47709	0.882675
POLR1E	0.477035	0.836308
CLEC11A	-0.47699	0.703173
PCDH18	-0.476722	0.836308
SASH3	0.476144	0.858194
CD33	0.475723	0.843736
MUT	-0.475466	0.836308
MASP1	0.475391	0.836308
RTP4	0.475334	0.84202
TRIM6	-0.475325	0.916878
LYZ	0.475179	0.945565
MFSD3	-0.475074	0.855867
CCNA2	0.474979	0.788651
ALAD	-0.474918	0.858033
LOC642567	0.474915	0.788651
LOC729779	-0.474595	0.907557
CD96	0.474509	0.879882
RASGRP3	0.474242	0.858096
SPC24	0.474147	0.820746
LOC729608	0.473542	0.822786
NCF1	0.473467	0.868873
ZDHHC23	-0.47341	0.857587
SF3A2	0.47272	0.836308
KLF10	-0.472628	0.836308
RGS12	0.472504	0.843736
SIPA1L2	0.472452	0.84202
CBLB	0.472423	0.836308
PRMT6	-0.472334	0.836308
ADCK2	0.472116	0.820746
INPP5D	0.472093	0.849843
LILRA2	0.472043	0.843109
CALCA	-0.47204	0.915301
ODF3B	0.471958	0.836308
HS.572030	-0.471799	0.822786
ERCC5	0.471784	0.822786
PPL	-0.471554	0.882675
SH3YL1	-0.471457	0.84202
DACT2	-0.471447	0.788651
UBE1DC1	0.471126	0.788651
GYPC	0.470525	0.899473
AFF3	0.470511	0.836308
BRSK1	0.470504	0.850286
STEAP3	0.470484	0.8285
PSMB9	0.470436	0.908348
CHCHD7	-0.470273	0.837795
CD59	-0.469768	0.836308
APEH	-0.469746	0.837795
PTAFR	0.469626	0.846797
RNASE1	-0.469424	0.914969
CA12	-0.469123	0.942373
SOX11	0.469087	0.836308
ATP1B3	-0.468789	0.788651
SERPINH1	0.468688	0.84202
SOBP	-0.46867	0.768144
SUOX	-0.468665	0.828274
RNU1-5	0.468389	0.876022
LOC730525	0.468089	0.884597
INTS8	0.468066	0.757448
CDCA5	0.467718	0.836308
FTO	0.467673	0.813803
LOC647169	0.467576	0.960451
NFE2L2	-0.467392	0.757448
PREX1	0.467361	0.792047
TPX2	0.467221	0.84202
TNNC1	-0.466912	0.814572
FRZB	-0.466846	0.929443
KLHL8	-0.466598	0.837795
MAMDC2	-0.466585	0.823749
NPC1	0.466473	0.867787
LOC652175	0.466246	0.836308
SLAIN1	0.465959	0.84202
LOC202134	0.465878	0.882675
PLD3	0.465692	0.820746
MYO1F	0.465483	0.84202
LOC401115	-0.465445	0.882675
MAP4K1	0.465385	0.886107
SERF1B	-0.465175	0.861281
LIMA1	-0.46499	0.84202
C9ORF5	-0.464929	0.798884
SLC25A5	-0.464706	0.845055
PTS	-0.46457	0.757448
ARC	-0.464484	0.811237
TRAK1	-0.464291	0.850123
CHRNB1	0.463921	0.798876
C11ORF70	-0.463295	0.84202
PCDHB17	0.462743	0.775286
CD3G	0.461419	0.852803
GJB1	-0.461416	0.845055
NDUFA6	-0.461328	0.836308
IL13RA2	0.461297	0.933006
ARHGEF5	-0.460796	0.768144
SLC25A37	0.460749	0.843736
AGXT2L2	0.460653	0.814138
KIAA1949	0.460554	0.901235
MARCKS	0.460543	0.870075
CNN2	-0.46033	0.881081
CYP20A1	-0.460229	0.768144
ZC3HC1	0.460035	0.788651
PTPN3	-0.459883	0.836308
PLSCR1	-0.459746	0.836308
GLB1	-0.459561	0.843736
GIMAP2	0.459523	0.847925
ACLY	0.459518	0.890208
SLC2A4RG	-0.459498	0.855867
CD48	0.459385	0.920566
SMAGP	-0.459186	0.820746
IGF2BP2	-0.458938	0.852515
C1QTNF5	-0.458871	0.843736
KIAA1641	0.458832	0.843736
KIAA1274	0.458759	0.768144
MAPRE2	0.458687	0.837795
LOC729340	0.458636	0.836308
HS.193784	-0.458552	0.843109
DHRS11	-0.458143	0.836308
ENPP2	0.458027	0.90183
ITGB3	-0.457716	0.775286
LOC652900	0.457706	0.836308
C1ORF53	-0.4576	0.867209
ALOX15B	0.45722	0.768144
TMEM51	-0.457076	0.843736
CALU	0.456983	0.837795
WFDC1	-0.456928	0.820746
CPN2	-0.456852	0.882675
TNMD	-0.456697	0.890476
C1ORF198	-0.456556	0.788651
BPNT1	-0.456544	0.788651
GMFG	0.456148	0.906107
EBPL	0.455867	0.843736
FBXO21	-0.455493	0.823749
HOXD3	-0.455467	0.768144
LYRM2	-0.455247	0.822786
CTSL1	0.455031	0.837795
SLC6A8	0.454996	0.929459
EFCAB3	0.454977	0.768144
FAM13A	0.454823	0.882675
GLOD5	-0.454758	0.836308
LOC646836	0.454441	0.775286
ZBTB20	-0.454407	0.843736
LOC113230	-0.453814	0.837795
ALPK2	0.453774	0.951709
HIST1H4K	0.453694	0.820746
PPP1R13L	0.453632	0.845055
CELSR2	-0.453495	0.837795
G0S2	-0.453344	0.881081
KLHDC9	-0.453281	0.843736
TUBAL3	-0.45314	0.852515
PGBD5	0.453066	0.84202
SHROOM2	-0.452829	0.788651
EVL	0.452757	0.882675
PINK1	-0.452695	0.822786
LGI1	0.452668	0.901235
RGS16	-0.452643	0.896344
PROX1	-0.452634	0.843736
BMP1	0.45238	0.843109
SLC36A1	0.45229	0.823749
LOC100131662	-0.452254	0.836308
HEATR2	0.452213	0.788651
D4S234E	-0.45204	0.837795
LY96	0.451998	0.918758
LOC642559	0.451974	0.850612
C21ORF34	-0.45136	0.845918
TUBB2A	-0.451342	0.814572
LARGE	-0.451154	0.813611
PDK4	-0.450986	0.939902
HN1	-0.450906	0.888159
XRCC5	-0.450713	0.84202
ATM	0.450616	0.837795
DBN1	-0.450539	0.881338
C20ORF199	0.450332	0.867033
TMEM207	-0.450298	0.896344
SLC2A3	0.449814	0.939902
CTSF	-0.449592	0.837795
TEAD2	-0.449586	0.876022
WDR55	0.449571	0.703173
COL15A1	0.449488	0.916878
AAGAB	-0.449465	0.813611
ZNF91	-0.44918	0.868873
PACRG	-0.449151	0.92855
C1S	0.449037	0.930999
CUGBP2	0.448938	0.843736
AXIN2	-0.448728	0.863367
CCL28	0.448711	0.882675
ROD1	-0.448665	0.84202
ATP6V1A	-0.448551	0.875104
SFRS6	-0.448545	0.775286
KIR2DL3	0.448416	0.768144
LOC388344	0.448396	0.813611
NUP62CL	-0.44832	0.828062
CA10	-0.448134	0.878126
FCN3	0.448002	0.933679
AOAH	0.447939	0.852515
SPARCL1	0.447855	0.911069
CFD	0.447759	0.934432
ARHGEF7	0.447705	0.775286
NACAP1	0.447589	0.820746
HOXB7	-0.447429	0.858594
SETMAR	-0.447417	0.868873
ARL2	-0.447265	0.775286
EXOSC7	-0.447179	0.882675
CROT	-0.447116	0.788651
FOXA1	-0.447027	0.843736
C1ORF122	-0.446728	0.788651
CLEC16A	-0.446621	0.775103
DAK	-0.446493	0.876015
NSBP1	-0.446445	0.768144
RAB11FIP1	-0.446356	0.836308
HS.534061	-0.446308	0.909033
OIP5	0.445985	0.823749
SOX4	-0.445674	0.869833
HNF1B	-0.445435	0.909
FAM113B	0.445366	0.892461
MUC13	-0.445231	0.916878
PIM1	-0.444915	0.861948
HS.18849	0.444792	0.798884
CUEDC1	-0.444693	0.775103
RARB	-0.444641	0.788651
LOC100134364	0.44458	0.858096
LOC100134265	0.444536	0.863529
LRRC16	-0.444202	0.820746
C10ORF140	-0.444167	0.836308
C18ORF56	0.444007	0.916878
NRP1	0.444003	0.916878
SLC23A1	-0.443771	0.923419
MATK	0.443606	0.807674
SUMF1	-0.443592	0.843736
HLA-DQA1	0.443403	0.942373
LOC400879	0.443098	0.820746
COL1A2	0.44304	0.935751
CKAP2L	0.442988	0.775286
MORN2	-0.442898	0.84202
CTH	-0.442592	0.843736
FUT6	-0.442556	0.882675
CCNO	-0.442414	0.919527
TRIM55	0.442367	0.868873
VLDLR	0.441658	0.858594
HSP90AA1	-0.441619	0.836308
CX3CR1	0.4416	0.890476
SLC41A3	-0.441586	0.802652
TM4SF4	-0.441584	0.879673
SPHK2	-0.441574	0.84202
NCF2	0.441524	0.852515
C10ORF54	0.441399	0.869242
PAPSS1	-0.440922	0.835825
ADPRHL2	0.440895	0.820746
UBA5	0.440647	0.836308
KIAA0672	-0.440599	0.869833
NOD2	0.440581	0.822786
RP11-529I10.4	0.440321	0.836308
TMEM107	0.440038	0.877968
LOC399965	-0.439947	0.84202
C9ORF7	-0.439685	0.788651
ANXA1	0.439582	0.913854
ZDHHC14	-0.439337	0.813611
PION	0.439286	0.820746
CDC2	0.438845	0.861281
RPRM	-0.438806	0.836308
KIAA1683	-0.438701	0.768144
SCARNA17	0.438605	0.836308
LCMT2	-0.438568	0.703173
LOC646966	0.438561	0.84202
RPF2	0.438504	0.837795
PGCP	-0.438419	0.868808
C12ORF76	0.438364	0.792825
AKR7A3	-0.438348	0.930133
CD2AP	-0.438336	0.820746
[truncated: 32,680 more rows]
