# Supplementary material for: Establishment and validation of a polygene prognostic model for clear cell renal cell carcinoma
Source: Front Genet. 2022 Oct 20;13:1021163. doi: 10.3389/fgene.2022.1021163 (PMC9630580; doi:10.3389/fgene.2022.1021163)
Supplement: Supplementary file 1 [file DataSheet1.ZIP › Supplementary Files/Supplementary Table 2.xlsx]

## Sheet: Sheet1
node1	node2	coexpression	experimentally_determined_interaction	automated_textmining	combined_score
ALDOB	ENO2	0.221	0.212	0.448	0.846
ALDOB	FABP5	0.062	0.369	0.067	0.4
ENO2	GSTM3	0.066	0.172	0.041	0.193
ENO2	ALDOB	0.221	0.212	0.448	0.846
ENO2	FABP5	0.084	0.683	0.05	0.7
FABP5	GSTM3	0.057	0.137	0.102	0.205
FABP5	ALDOB	0.062	0.369	0.067	0.4
FABP5	ENO2	0.084	0.683	0.05	0.7
GSTM3	FABP5	0.057	0.137	0.102	0.205
GSTM3	ENO2	0.066	0.172	0.041	0.193
