# Supplementary material for: Establishment and validation of a polygene prognostic model for clear cell renal cell carcinoma
Source: Front Genet. 2022 Oct 20;13:1021163. doi: 10.3389/fgene.2022.1021163 (PMC9630580; doi:10.3389/fgene.2022.1021163)
Supplement: Supplementary file 1 [file DataSheet1.ZIP › Supplementary Files/Supplementary Table 3.xlsx]

## Sheet: Sheet1
m6A	ferroptosis	pyroptosis	cuproptosis	immune checkpoint
YTHDF1	CDKN1A	PRKACA	FDX1	HAVCR2
YTHDF2	HSPA5	GSDMB	LIAS	HHLA2
HNRNPC	EMC2	SCAF11	LIPT1	IDO1
IGF2BP1	SLC7A11	PJVK	DLD	IL12RB1
IGF2BP2	NFE2L2	CASP9	DLAT	IL2RA
IGF2BP3	MT1G	NOD1	PDHA1	LAG3
RBMX	HSPB1	PLCG1	PDHB	PDCD1
HNRNPA2B1	GPX4	NLRP1	MTF1	SELPLG
FTO	FANCD2	GSDME	GLS2	TIGIT
ALKBH5	CISD1	ELANE	CDKN2A	TNFRSF4
METTL3	FDFT1	TIRAP		TNFRSF9
METTL14	SLC1A5	CASP4		VSIR
WTAP	SAT1	GSDMD		CTLA4
VIRMA	TFRC	GPX4
RBM15	RPL8	NLRP7
ZC3H13	LPCAT3	NLRP2
YTHDC1	GLS2	CASP3
YTHDC2	DPP4	CASP6
YTHDF3	CS	TNF
	ATP5MC3	IL1B
	ALOX15	IL18
	ACSL4	CASP8
	ATL1	NLRP6
		GSDMA
		GSDMC
		PYCARD
		CASP5
		AIM2
		NOD2
		NLRC4
		NLRP3
