# Supplementary material for: Establishment and validation of a polygene prognostic model for clear cell renal cell carcinoma
Source: Front Genet. 2022 Oct 20;13:1021163. doi: 10.3389/fgene.2022.1021163 (PMC9630580; doi:10.3389/fgene.2022.1021163)
Supplement: Supplementary file 1 [file DataSheet1.ZIP › Supplementary Files/Supplementary Table 4.xlsx]

## Sheet: TCGA
	ENO1		FABP5		ALDOB		GSTM3
	r	p-value	r	p-value	r	p-value	r	p-value
ACSL4	0.071	0.099	0.052	0.227	-0.049	0.252	0.204	<0.001
AIM2	0.156	<0.001	0.18	<0.001	-0.219	<0.001	-0.143	<0.001
ALKBH5	0.372	<0.001	0.136	0.002	0.273	<0.001	0.254	<0.001
ALOX15	0.04	0.349	0.099	0.022	0.037	0.391	0.11	0.011
ATL1	0.213	<0.001	0.113	0.009	0.187	<0.001	0.342	<0.001
ATP5MC3	-0.125	0.004	-0.074	0.085	0.21	<0.001	0.103	0.017
CASP3	0.106	0.014	0.278	<0.001	-0.09	0.036	0.195	<0.001
CASP4	0.245	<0.001	0.274	<0.001	-0.173	<0.001	0.044	0.303
CASP5	0.26	<0.001	0.347	<0.001	-0.179	<0.001	-0.06	0.166
CASP6	0.136	0.002	0.04	0.354	0.05	0.249	0.131	0.002
CASP8	0.191	<0.001	0.057	0.189	0.073	0.089	0.021	0.623
CASP9	0.306	<0.001	0.212	<0.001	0.023	0.6	0.307	<0.001
CDKN1A	0.214	<0.001	0.172	<0.001	0.147	<0.001	0.251	<0.001
CDKN2A	0.131	0.002	0.325	<0.001	-0.104	0.016	0.012	0.784
CISD1	-0.067	0.119	-0.113	0.009	0.17	<0.001	0.005	0.9
CS	0.137	0.001	-0.074	0.087	0.082	0.057	0.077	0.073
CTLA4	0.099	0.021	0.131	0.002	-0.078	0.071	-0.16	<0.001
DLAT	-0.03	0.489	-0.178	<0.001	0.172	<0.001	0.177	<0.001
DLD	-0.134	0.002	-0.208	<0.001	0.206	<0.001	0.13	0.002
DPP4	0.143	<0.001	-0.021	0.627	0.346	<0.001	0.249	<0.001
ELANE	0.247	<0.001	0.221	<0.001	-0.147	<0.001	0.055	0.2
EMC2	0.165	<0.001	0.096	0.026	0.119	0.006	0.18	<0.001
FANCD2	0.163	<0.001	0.053	0.221	-0.193	<0.001	0.042	0.329
FDFT1	-0.023	0.59	-0.042	0.326	0.188	<0.001	0.347	<0.001
FDX1	-0.193	<0.001	-0.055	0.202	0.307	<0.001	0.245	<0.001
FTO	0.189	<0.001	0.006	0.898	0.18	<0.001	0.131	0.002
GLS	0.01	0.811	-0.033	0.443	0.319	<0.001	0.005	0.91
GLS2	0.099	0.022	-0.229	<0.001	-0.042	0.331	0.148	<0.001
GPX4	-0.083	0.053	-0.016	0.714	0.216	<0.001	-0.078	0.069
GSDMA	0.075	0.08	0.24	<0.001	-0.036	0.409	0.03	0.483
GSDMB	0.219	<0.001	0.093	0.03	-0.138	0.001	-0.099	0.021
GSDMC	-0.023	0.593	0.003	0.952	-0.27	<0.001	0.014	0.747
GSDMD	0.278	<0.001	0.192	<0.001	0.065	0.133	0.068	0.117
GSDME	0.182	<0.001	0.213	<0.001	-0.132	0.002	-0.031	0.472
HAVCR2	-0.067	0.121	0.025	0.556	0.258	<0.001	0.014	0.751
HHLA2	-0.046	0.286	-0.081	0.059	0.505	<0.001	0.022	0.618
HNRNPA2B1	0.203	<0.001	0.171	<0.001	0.05	0.244	0.14	0.001
HNRNPC	0.223	<0.001	0.289	<0.001	0.193	<0.001	0.335	<0.001
HSPA5	0.131	0.002	0.292	<0.001	0.076	0.078	0.154	<0.001
HSPB1	0.084	0.051	0.146	<0.001	-0.072	0.093	-0.071	0.099
IDO1	0.137	0.001	0.256	<0.001	0.148	<0.001	-0.033	0.438
IGF2BP1	0.128	0.003	0.109	0.011	0.062	0.148	0.04	0.357
IGF2BP2	0.096	0.025	0.075	0.08	-0.309	<0.001	0.005	0.91
IGF2BP3	0.106	0.014	0.17	<0.001	-0.315	<0.001	-0.2	<0.001
IL12RB1	0.081	0.059	0.184	<0.001	-0.005	0.907	-0.055	0.206
IL18	-0.046	0.288	-0.058	0.176	-0.262	<0.001	-0.183	<0.001
IL1B	0.113	0.008	0.146	<0.001	0.043	0.321	0.013	0.771
IL2RA	0.251	<0.001	0.325	<0.001	-0.104	0.016	0.003	0.936
LAG3	0.066	0.127	0.178	<0.001	-0.039	0.368	-0.148	<0.001
LIAS	0.186	<0.001	-0.041	0.338	0.081	0.061	0.154	<0.001
LIPT1	0.146	<0.001	-0.041	0.338	0.039	0.365	0.166	<0.001
LPCAT3	0.08	0.064	-0.106	0.014	0.25	<0.001	0.003	0.94
METTL14	0.081	0.06	-0.052	0.226	0.24	<0.001	0.265	<0.001
METTL3	0.26	<0.001	0.096	0.025	0.014	0.737	0.13	0.003
MT1G	0.199	<0.001	0.076	0.08	0.008	0.845	0.063	0.142
MTF1	0.2	<0.001	0.041	0.343	0.179	<0.001	0.266	<0.001
NFE2L2	0.096	0.026	0.071	0.098	0.146	<0.001	0.202	<0.001
NLRC4	0.134	0.002	0.208	<0.001	-0.019	0.666	0.042	0.328
NLRP1	0.272	<0.001	0.222	<0.001	-0.008	0.846	0.16	<0.001
NLRP2	0.008	0.856	0.099	0.021	-0.107	0.013	-0.004	0.923
NLRP3	0.132	0.002	0.133	0.002	0.019	0.655	0.107	0.013
NLRP6	0.057	0.185	0.039	0.364	0.524	<0.001	-0.006	0.89
NLRP7	0.047	0.28	0.092	0.033	-0.125	0.004	-0.121	0.005
NOD1	0.347	<0.001	0.224	<0.001	0.017	0.698	0.23	<0.001
NOD2	0.168	<0.001	0.173	<0.001	-0.072	0.095	-0.093	0.031
PDCD1	0.037	0.389	0.145	<0.001	-0.01	0.818	-0.161	<0.001
PDHA1	-0.053	0.22	-0.18	<0.001	0.181	<0.001	0.153	<0.001
PDHB	-0.137	0.001	0.01	0.812	0.107	0.013	0.316	<0.001
PJVK	0.228	<0.001	-0.001	0.977	-0.154	<0.001	0.098	0.023
PLCG1	0.341	<0.001	0.186	<0.001	0.048	0.264	0.24	<0.001
PRKACA	0.175	<0.001	0.211	<0.001	0.128	0.003	0.345	<0.001
PYCARD	0.103	0.017	0.247	<0.001	-0.129	0.003	-0.019	0.668
RBM15	0.167	<0.001	0.052	0.231	0.202	<0.001	0.219	<0.001
RBMX	0.332	<0.001	0.13	0.002	0.164	<0.001	0.256	<0.001
RPL8	0.373	<0.001	0.249	<0.001	-0.107	0.013	0.187	<0.001
SAT1	0.127	0.003	0.174	<0.001	-0.262	<0.001	-0.023	0.593
SCAF11	0.167	<0.001	-0.033	0.443	0.114	0.008	0.15	<0.001
SELPLG	0.146	<0.001	0.298	<0.001	-0.035	0.423	0.044	0.309
SLC1A5	0.174	<0.001	0.307	<0.001	-0.105	0.014	-0.032	0.455
SLC7A11	0.238	<0.001	0.327	<0.001	-0.125	0.004	-0.048	0.262
TFRC	0.135	0.002	0.064	0.135	0.046	0.292	0.089	0.038
TIGIT	0.034	0.431	0.155	<0.001	-0.018	0.668	-0.168	<0.001
TIRAP	0.223	<0.001	-0.009	0.828	0.15	<0.001	0.241	<0.001
TNF	0.099	0.021	0.035	0.419	0.079	0.068	0.064	0.138
TNFRSF4	0.238	<0.001	0.388	<0.001	0.099	0.021	0.201	<0.001
TNFRSF9	0.026	0.541	0.123	0.004	-0.015	0.735	-0.189	<0.001
VIRMA	0.278	<0.001	0.108	0.012	0.045	0.298	0.232	<0.001
VSIR	0.195	<0.001	0.252	<0.001	0.14	0.001	0.289	<0.001
WTAP	0.142	<0.001	0.147	<0.001	0.099	0.021	0.219	<0.001
YTHDC1	0.23	<0.001	0.038	0.38	0.24	<0.001	0.28	<0.001
YTHDC2	0.157	<0.001	-0.031	0.479	0.152	<0.001	0.106	0.014
YTHDF1	0.186	<0.001	0.107	0.013	0.126	0.003	0.258	<0.001
YTHDF2	0.17	<0.001	0.127	0.003	0.211	<0.001	0.353	<0.001
YTHDF3	0.072	0.095	0.01	0.811	0.114	0.008	0.202	<0.001
ZC3H13	0.144	<0.001	-0.007	0.876	0.166	<0.001	0.278	<0.001

## Sheet: ICGC
	ENO1		FABP5		ALDOB		GSTM3
	r	p-value	r	p-value	r	p-value	r	p-value
ACSL4	-0.536382	<0.001	-0.353852	<0.001	0.446281	<0.001	0.592515	<0.001
AIM2	0.533989	<0.001	0.531475	<0.001	-0.564279	<0.001	-0.448607	<0.001
ALKBH5	0.270708	0.00148653	0.339268	<0.001	-0.13944	0.105392	-0.242508	0.00453962
ALOX15	0.131155	0.128013	0.107434	0.21316	-0.0706328	0.413853	-0.0383755	0.657358
ATL1	0.00209914	0.980646	0.200305	0.0195202	0.026659	0.757736	0.0587377	0.496503
ATP5MC3	-0.725204	<0.001	-0.471318	<0.001	0.619851	<0.001	0.666671	<0.001
CASP3	0.19345	0.0241762	0.541797	<0.001	-0.357507	<0.001	-0.20749	0.0154945
CASP4	0.56837	<0.001	0.700348	<0.001	-0.546062	<0.001	-0.466089	<0.001
CASP5	0.648312	<0.001	0.636511	<0.001	-0.65494	<0.001	-0.519577	<0.001
CASP6	-0.250503	0.0033473	-0.0486236	0.573577	0.134731	0.117773	0.200343	0.0194966
CASP8	0.341801	<0.001	0.574314	<0.001	-0.398025	<0.001	-0.326769	<0.001
CASP9	-0.536129	<0.001	-0.383698	<0.001	0.493765	<0.001	0.595721	<0.001
CDKN1A	0.542937	<0.001	0.662001	<0.001	-0.534984	<0.001	-0.479524	<0.001
CDKN2A	0.72078	<0.001	0.77188	<0.001	-0.663388	<0.001	-0.658741	<0.001
CISD1	-0.520023	<0.001	-0.253328	0.0029991	0.401369	<0.001	0.375698	<0.001
CS	0.00733744	0.932368	-0.0834788	0.333501	0.0825056	0.339183	0.0883832	0.305804
CTLA4	0.517371	<0.001	0.464661	<0.001	-0.546902	<0.001	-0.511772	<0.001
DLAT	-0.270507	0.001499	-0.164038	0.0564355	0.203511	0.0176238	0.306111	<0.001
DLD	-0.762244	<0.001	-0.514465	<0.001	0.633844	<0.001	0.622642	<0.001
DPP4	-0.285859	0.000776805	-0.171509	0.045987	0.346439	<0.001	0.164949	0.0550646
ELANE	0.275794	0.00115461	0.221343	0.00960711	-0.162382	0.0589244	-0.127062	0.140457
EMC2	-0.0373789	0.665338	0.245661	0.00403006	-0.0806927	0.349929	0.0247316	0.774766
FANCD2	0.508439	<0.001	0.502376	<0.001	-0.52112	<0.001	-0.418701	<0.001
FDFT1	-0.698755	<0.001	-0.51134	<0.001	0.689657	<0.001	0.716951	<0.001
FDX1	-0.805348	<0.001	-0.562244	<0.001	0.712356	<0.001	0.698001	<0.001
FTO	0.254368	0.00287936	0.306751	<0.001	-0.200429	0.0194437	-0.232704	0.00651364
GLS	-0.680674	<0.001	-0.573169	<0.001	0.691503	<0.001	0.5179	<0.001
GLS2	-0.281327	0.00094672	-0.222332	0.00940326	0.239669	0.00504701	0.371123	<0.001
GPX4	-0.0693049	0.422236	-0.051343	0.552312	0.157154	0.0677275	0.0359	0.677826
GSDMA	0.189035	0.0275191	0.297252	<0.001	-0.183701	0.0322918	-0.277593	0.00106814
GSDMB	0.473446	<0.001	0.285483	0.000789784	-0.46379	<0.001	-0.485058	<0.001
GSDMC	0.208992	0.0146155	0.171532	0.0458519	-0.21665	0.0112965	-0.110056	0.202134
GSDMD	0.464653	<0.001	0.467754	<0.001	-0.323076	<0.001	-0.299761	<0.001
GSDME	0.0375316	0.664054	0.100129	0.245783	-0.146338	0.0891282	0.0827919	0.337506
HAVCR2	0.0879824	0.308009	0.0936215	0.27794	-0.0805257	0.35093	-0.244559	0.00420197
HHLA2	0.376027	<0.001	0.351357	<0.001	-0.267773	0.00167882	-0.477892	<0.001
HNRNPA2B1	0.0665235	0.441131	0.230418	0.00707165	-0.114975	0.182347	0.0824484	0.339519
HNRNPC	0.0647154	0.453668	0.389232	<0.001	-0.121282	0.159392	0.0175803	0.838834
HSPA5	0.179357	0.036803	0.308926	<0.001	-0.165631	0.0540563	-0.124264	0.149326
HSPB1	0.606717	<0.001	0.38898	<0.001	-0.452249	<0.001	-0.455021	<0.001
IDO1	0.607032	<0.001	0.696894	<0.001	-0.52404	<0.001	-0.562674	<0.001
IGF2BP1	-0.217475	0.0111097	-0.274348	0.00127599	0.309045	<0.001	0.26607	0.00180059
IGF2BP2	-0.569658	<0.001	-0.57419	<0.001	0.447932	<0.001	0.513248	<0.001
IGF2BP3	0.46636	<0.001	0.486512	<0.001	-0.443363	<0.001	-0.476137	<0.001
IL12RB1	0.555102	<0.001	0.598139	<0.001	-0.563303	<0.001	-0.521254	<0.001
IL18	0.237322	0.00550432	0.308969	<0.001	-0.290702	0.00062661	-0.204737	0.016942
IL1B	0.091737	0.287759	0.167277	0.0516866	-0.124922	0.14717	-0.0518821	0.548143
IL2RA	0.404885	<0.001	0.491069	<0.001	-0.426707	<0.001	-0.429321	<0.001
LAG3	0.645027	<0.001	0.543405	<0.001	-0.626681	<0.001	-0.539803	<0.001
LIAS	-0.484748	<0.001	-0.341339	<0.001	0.50957	<0.001	0.37461	<0.001
LIPT1	-0.116306	0.17731	0.134707	0.117839	-0.0391775	0.650274	0.0617289	0.474806
LPCAT3	0.200067	0.0196681	0.245079	0.00412005	-0.146353	0.0890967	-0.23622	0.00573155
METTL14	-0.187243	0.029185	0.101851	0.237724	0.0753161	0.383043	0.140766	0.102096
METTL3	-0.0245456	0.776415	0.126029	0.143598	0.0282238	0.743995	0.0447975	0.604131
MT1G	-0.653585	<0.001	-0.553347	<0.001	0.659382	<0.001	0.711307	<0.001
MTF1	-0.0905491	0.294067	0.0325271	0.706634	0.0621154	0.472041	0.0603311	0.484881
NFE2L2	-0.163079	0.0579084	0.0550832	0.523706	0.0979915	0.256047	0.253456	0.00298403
NLRC4	0.476757	<0.001	0.587796	<0.001	-0.476008	<0.001	-0.470507	<0.001
NLRP1	0.626721	<0.001	0.543843	<0.001	-0.534598	<0.001	-0.493998	<0.001
NLRP2	-0.406006	<0.001	-0.411607	<0.001	0.342393	<0.001	0.523582	<0.001
NLRP3	0.528959	<0.001	0.56077	<0.001	-0.549101	<0.001	-0.491394	<0.001
NLRP6	-0.0422714	0.625101	-0.0466844	0.589405	0.237773	0.0053136	-0.141952	0.0992484
NLRP7	0.180914	0.0350526	0.164466	0.0557055	-0.206107	0.0160699	-0.10737	0.213435
NOD1	0.711073	<0.001	0.631196	<0.001	-0.657149	<0.001	-0.604046	<0.001
NOD2	0.626692	<0.001	0.576876	<0.001	-0.622766	<0.001	-0.563499	<0.001
PDCD1	0.518783	<0.001	0.509537	<0.001	-0.549649	<0.001	-0.543228	<0.001
PDHA1	-0.698521	<0.001	-0.593841	<0.001	0.6642	<0.001	0.662678	<0.001
PDHB	-0.793039	<0.001	-0.487658	<0.001	0.665035	<0.001	0.767788	<0.001
PJVK	-0.0163446	0.850025	-0.24609	0.00396482	0.0184533	0.830946	0.17201	0.0453484
PLCG1	0.67284	<0.001	0.488574	<0.001	-0.549105	<0.001	-0.494356	<0.001
PRKACA	0.398516	<0.001	0.258179	0.00247658	-0.206483	0.0160108	-0.123062	0.153325
PYCARD	0.630662	<0.001	0.601703	<0.001	-0.621621	<0.001	-0.518296	<0.001
RBM15	0.479605	<0.001	0.505983	<0.001	-0.442927	<0.001	-0.420853	<0.001
RBMX	0.489037	<0.001	0.567568	<0.001	-0.388331	<0.001	-0.359911	<0.001
RPL8	0.628434	<0.001	0.594294	<0.001	-0.471041	<0.001	-0.424779	<0.001
SAT1	-0.366972	<0.001	-0.145117	0.0918516	0.232331	0.00660174	0.388784	<0.001
SCAF11	0.168041	0.0506172	0.254048	0.00291569	-0.191341	0.025788	-0.153094	0.075209
SELPLG	0.597262	<0.001	0.610582	<0.001	-0.557502	<0.001	-0.537608	<0.001
SLC1A5	-0.0938362	0.276835	-0.183837	0.0322923	0.204456	0.0170965	0.127017	0.140467
SLC7A11	0.653442	<0.001	0.689433	<0.001	-0.560574	<0.001	-0.500849	<0.001
TFRC	-0.144244	0.0938387	0.0579171	0.502546	0.0708697	0.411815	0.136635	0.112638
TIGIT	0.514742	<0.001	0.564454	<0.001	-0.520839	<0.001	-0.499979	<0.001
TIRAP	0.210582	0.0139985	0.298535	<0.001	-0.210424	0.0140715	-0.163189	0.0577383
TNF	0.0525578	0.543396	0.182513	0.0334455	-0.156173	0.0694288	-0.0314898	0.715909
TNFRSF4	0.737341	<0.001	0.711874	<0.001	-0.611607	<0.001	-0.577716	<0.001
TNFRSF9	0.41738	<0.001	0.526218	<0.001	-0.472398	<0.001	-0.449608	<0.001
VIRMA	0.414804	<0.001	0.543877	<0.001	-0.444807	<0.001	-0.346291	<0.001
VSIR	0.550837	<0.001	0.513496	<0.001	-0.44557	<0.001	-0.394456	<0.001
WTAP	0.176432	0.0400259	0.489285	<0.001	-0.287615	0.00071889	-0.167144	0.0518757
YTHDC1	0.312165	<0.001	0.39251	<0.001	-0.281513	0.000939122	-0.1462	0.0894335
YTHDC2	0.275416	0.00121958	0.419465	<0.001	-0.356462	<0.001	-0.296541	<0.001
YTHDF1	0.464739	<0.001	0.378102	<0.001	-0.393788	<0.001	-0.267153	0.00172226
YTHDF2	0.167263	0.0517068	0.310605	<0.001	-0.185096	0.0311121	-0.0437765	0.612405
YTHDF3	0.0254997	0.767966	0.20416	0.0172601	-0.109928	0.2024	-0.011259	0.896376
ZC3H13	0.191475	0.0256832	0.246119	0.0039605	-0.203879	0.0174171	-0.0873432	0.311547
