# Supplementary material for: Establishment and validation of a polygene prognostic model for clear cell renal cell carcinoma
Source: Front Genet. 2022 Oct 20;13:1021163. doi: 10.3389/fgene.2022.1021163 (PMC9630580; doi:10.3389/fgene.2022.1021163)
Supplement: Supplementary file 1 [file DataSheet1.ZIP › Supplementary Files/Supplementary Table 5.xlsx]

## Sheet: TCGA 
event	time	RiskScore	CDKN1A	FABP5	GSDMB	IGF2BP3	RBMX
Alive	385	-0.305114	8.5113	4.21866	1.93507	0.0912731	6.53151
Alive	362	-0.533302	7.43176	1.49711	1.6699	0.0307227	5.8028
Alive	1120	-0.462089	6.86154	2.63045	1.99414	0.0874111	6.7928
Alive	1436	-0.454871	8.66964	4.14552	2.45057	0.0998307	7.13777
Alive	16	0.467564	6.8165	3.80726	2.46587	1.29511	6.70561
Dead	1191	0.363209	7.26864	2.90756	1.81976	2.08771	6.23526
Dead	735	-0.12281	5.87284	2.14357	1.63291	0.0562037	5.99234
Alive	1493	0.144715	6.83503	4.02742	2.17724	0.102708	6.47318
Alive	1491	0.558962	7.88785	3.41957	2.46383	2.58303	6.6621
Alive	1130	1.5841	6.48478	3.40844	2.48653	3.1637	5.61412
Alive	1508	-0.245921	8.07081	3.86631	3.01311	0.100816	7.28783
Alive	1478	-0.320944	6.75618	3.14257	2.06025	0.0678039	6.86323
Alive	1106	-0.184992	7.5791	2.62114	2.9199	0.296128	6.78682
Alive	1186	-0.0624844	6.89726	3.34451	1.86137	0.109144	6.25816
Dead	1170	-0.0203827	7.75648	4.50736	2.72995	0.0634098	7.05988
Alive	1137	0.252616	7.05562	3.73865	3.04618	0.0816581	6.68854
Alive	1385	-0.889253	7.25938	0.805874	1.4519	0.551067	6.38587
Alive	1624	-0.594815	8.10402	3.39398	2.18576	0.098598	7.06533
Alive	1485	-0.128187	7.88644	4.11843	2.24931	0.135002	6.67928
Alive	1886	-0.140766	7.92132	3.4321	1.81969	0.118384	5.98132
Alive	945	0.0521664	7.34931	4.25568	2.57556	0.157222	6.9006
Dead	137	1.81776	5.25643	6.55295	2.02521	2.39354	6.46566
Dead	1610	1.60653	7.17521	4.12489	3.44912	3.26232	6.46397
Alive	1385	-0.143398	6.66453	2.99483	2.61391	0.0822456	6.92208
Alive	910	0.162934	6.16042	2.90255	3.39898	0.213938	7.19246
Dead	561	0.107855	6.45383	4.30122	2.49658	0.0705853	7.09008
Alive	2688	-0.0691648	7.65735	3.87114	1.72783	0.331837	6.24406
Alive	1307	0.628282	7.89648	4.34706	2.10281	2.40444	6.60092
Alive	2504	0.0309263	7.56151	3.72957	3.13018	0.0965399	6.9794
Alive	1559	-0.289145	7.78228	3.28224	2.71209	0.104185	6.9613
Alive	319	-0.550386	8.77833	3.22763	2.28135	0.0764927	6.65549
Alive	873	-0.789419	8.8845	3.41233	2.3756	0.164932	7.31204
Alive	2270	0.00530307	6.62554	4.26322	2.34847	0.076948	7.08561
Alive	2274	-0.256181	8.24831	3.12487	2.89012	0.159091	6.78489
Alive	735	-0.345223	7.31705	3.519	2.58706	0.173763	7.34536
Alive	1621	-0.791545	8.70187	3.13258	1.07633	0.117655	6.1891
Alive	1314	0.143143	7.21951	4.2379	0.483942	0.186832	5.12313
Dead	1696	0.0313574	7.07899	3.84129	2.5778	0.303988	6.94089
Alive	630	0.105457	7.97455	3.38698	2.43237	0.382893	6.09737
Alive	567	-0.226731	8.126	4.48041	2.41383	0.119388	7.07884
Alive	574	0.0278841	7.43004	4.29954	3.02427	0.336114	7.40586
Alive	861	0.0994338	7.83312	4.74267	2.42751	0.0430791	6.6558
Alive	1993	-0.783566	7.79524	1.9795	2.07994	0.0661931	6.74027
Alive	617	1.07239	7.95061	5.77966	2.27415	2.68342	6.74595
Alive	1018	-0.205816	7.89025	3.55773	2.31406	0.0800142	6.55862
Alive	468	-0.523324	8.97662	3.35958	2.29703	0.108633	6.61531
Alive	689	0.159533	7.78529	5.33307	2.45094	0.0380453	6.8784
Alive	3	-0.148279	6.62569	4.39647	1.66013	0.20797	6.99654
Alive	3	-0.0277932	7.54516	3.63438	2.89612	0.0642347	6.84796
Alive	0	0.176763	8.94147	3.85587	3.37684	0.0911337	6.33872
Alive	340	-0.155134	8.00975	3.99221	2.08196	0.0209346	6.40824
Alive	323	-0.407497	8.18432	4.24867	2.07844	0.0442832	6.97963
Alive	0	-0.284697	8.23489	3.82667	1.70838	0.117066	6.24548
Alive	3343	-0.374271	8.00148	4.60765	0.782261	0.131957	6.20494
Dead	885	1.31735	5.84028	3.79248	3.34886	0.180794	5.43103
Alive	3583	-1.35541	6.9375	1.47248	0.243683	0.0453272	6.52325
Alive	3728	-1.51458	10.3934	4.99747	0.5526	0.0549988	7.39691
Alive	3328	-0.809333	7.77503	3.07576	0.637974	0.0864264	6.23524
Dead	2241	-0.773221	8.12047	4.91366	0.642883	0.366985	7.14457
Alive	3409	-0.39411	6.11344	1.94402	0.648294	0.295786	5.69276
Alive	2087	0.00123032	7.20306	3.98356	2.00719	0.0441022	6.40238
Alive	3331	-0.124832	7.25496	4.20318	0.852389	1.7756	6.92023
Alive	2865	-0.725291	7.76886	1.91058	0.589031	0.465143	5.66671
Alive	1423	-1.04527	7.53643	0.961837	0.75188	0.625129	6.1462
Alive	2392	0.498172	8.13961	4.1585	3.19448	0.0864416	6.05969
Alive	1217	-0.582868	6.5332	0.955001	0	0	4.66973
Alive	1779	-0.275896	7.84992	3.66426	1.76832	0.0287343	6.3052
Alive	2868	-0.427901	7.20575	3.82397	0.173119	0	5.68877
Alive	2531	0.72177	6.32678	2.45438	3.13232	0.0868397	5.4799
Alive	874	0.9168	7.35229	3.43536	3.0303	0.508067	5.33238
Dead	683	0.365773	7.28527	4.9057	2.33853	0.406741	6.60923
Alive	1143	-0.540016	7.56594	3.33977	0.757854	0.17141	6.07587
Alive	1168	-0.325565	7.6842	3.42691	2.11029	0.109208	6.67693
Alive	2508	-0.612701	8.00932	3.67204	1.49987	0.161416	6.78128
Alive	2217	-0.173663	8.78812	4.14294	2.96147	0.113068	6.93776
Alive	369	-0.229032	6.54482	2.3922	1.09476	0.0833463	5.62644
Alive	1238	0.791495	6.54495	2.16269	2.13401	0.473722	4.54427
Alive	43	-0.396322	8.60692	3.47061	2.58163	0.131873	6.82326
Dead	101	1.93181	5.55134	5.09857	3.17889	3.54349	6.99775
Dead	43	1.95283	6.51283	4.46605	3.23938	4.22678	6.68405
Dead	139	0.670879	7.52653	3.22872	2.96545	0.821804	5.78568
Dead	77	-0.438119	8.52328	2.93805	2.47954	0.215475	6.63913
Dead	106	0.553363	6.84021	5.19207	1.77459	0.438134	6.15101
Dead	866	1.92443	5.15791	7.70368	3.15313	0.900817	6.8466
Dead	578	1.4833	6.64147	3.90001	4.28786	0.240555	5.58694
Dead	42	1.95874	6.54977	6.64419	3.44405	3.02537	7.18883
Dead	110	1.16083	6.78896	4.91205	3.33796	1.268	6.58345
Dead	1980	0.997026	7.79847	5.04922	2.78786	0.885801	5.85797
Dead	238	0.230172	8.29936	3.82409	3.15658	1.17981	7.01094
Dead	182	0.338412	7.80185	3.98898	3.05546	0.82111	6.79273
Dead	65	0.556107	7.49655	3.71719	3.08192	0.863629	6.39998
Dead	600	1.12438	6.14274	2.97131	2.8186	0.911445	5.29705
Alive	1755	0.112953	8.44456	4.60381	3.55466	0.0742397	7.2032
Dead	1337	0.543736	7.15165	4.62572	1.34829	1.85901	6.29789
Dead	202	0.996309	5.90111	2.59609	2.58793	1.05988	5.3749
Dead	99	0.64796	5.47182	3.33869	3.12854	0.0405751	6.42981
Alive	1778	0.245629	8.04218	3.98134	3.08781	0.124672	6.45393
Dead	478	0.490687	7.71789	4.26086	3.1316	0.395576	6.45866
Dead	1417	0.665385	5.14573	1.67922	2.67317	1.06504	5.96363
Dead	18	1.05539	7.23499	5.00913	3.48759	0.239285	6.11695
Dead	168	-0.215484	7.33078	3.05569	2.83811	0.0396888	6.95529
Dead	1588	1.51147	8.03415	4.32413	3.81762	2.32573	6.07999
Dead	1371	0.226947	6.83202	3.84615	2.43291	0.0203398	6.36775
Dead	1019	1.16206	5.85973	3.23709	2.67142	0.455154	5.07916
Dead	510	0.00220452	7.27179	2.6046	2.75651	0.0938043	6.28255
Dead	183	1.00819	7.5693	3.432	3.8169	0.38393	5.59962
Dead	1230	1.52658	7.97686	4.86527	4.05006	0.944676	5.6682
Dead	1111	1.13408	7.60167	3.74756	3.57137	0.542465	5.40272
Dead	454	-1.34336	8.7014	3.30219	0.436667	0.138307	6.88256
Dead	1657	0.557985	6.83336	3.58956	3.37089	0.160223	6.40775
Dead	885	-0.385675	7.98506	4.08309	0.332792	0.232835	5.66949
Dead	307	0.152011	7.52082	2.86105	3.14334	0.267675	6.42421
Dead	2386	0.551301	7.28164	3.09075	3.34471	0.0801407	5.89374
Dead	2090	-0.508793	5.24016	0.817021	0.739719	0.281519	5.78582
Dead	1238	0.357896	7.80263	4.05696	1.78227	1.29077	6.07325
Dead	1378	0.418962	7.554	4.7665	1.63228	0.288914	5.6768
Dead	834	0.179911	7.20898	2.74412	2.41827	1.223	6.47221
Dead	1639	0.017617	6.60593	3.59346	0.764758	0.0423398	5.44182
Dead	204	0.547537	6.549	3.29328	0.756124	0.0520944	4.25352
Dead	1724	0.284227	8.21608	3.62823	1.18578	0.00908617	4.5324
Dead	320	1.08523	7.23722	5.45796	2.93455	0.041341	5.72443
Dead	313	0.495335	7.13566	3.41081	2.11335	1.08527	5.89144
Dead	1986	0.238187	6.64665	4.02365	3.02062	0.0369095	6.99661
Dead	1200	-0.614599	8.46869	2.79753	2.68787	0.0468601	7.00153
Dead	793	0.752754	6.29168	2.765	3.06178	0.00745732	5.48832
Dead	883	0.434989	7.07827	3.64289	1.09546	2.61306	6.313
Dead	69	-0.0659823	6.93849	3.07891	3.03107	0.110267	7.03985
Dead	1121	-0.0695242	7.68068	3.49298	2.99939	0.175674	6.95068
Dead	2145	-0.205513	8.4778	3.29912	2.88198	0.0632325	6.60603
Dead	637	0.276557	7.292	4.45467	1.81102	0.201046	6.00128
Dead	1317	0.00128399	6.83438	3.66884	2.28845	0.0625868	6.63682
Dead	342	0.202823	8.31278	5.39241	1.67484	0.553975	6.2993
Dead	362	1.44892	6.98447	3.84921	3.24072	1.64123	5.53022
Dead	1045	-0.107853	6.35777	2.59723	0.121332	1.02492	5.39415
Dead	222	1.66642	6.30976	3.9233	3.88154	2.43412	6.44201
Dead	770	1.14849	6.06112	3.15845	3.29925	0.0325989	5.209
Dead	563	0.464899	7.79569	4.11928	2.60536	0.204333	5.86338
Dead	459	0.84715	7.21949	3.4022	4.12094	0.229684	6.20381
Dead	333	0.656486	7.85258	2.71905	3.01122	2.42412	6.45483
Dead	245	0.718985	7.74905	5.30136	3.63645	0.290333	6.86359
Dead	68	0.235741	7.84314	3.74423	0.595862	2.50107	5.9582
Alive	665	0.965628	8.75072	5.57278	2.0851	3.25574	6.71038
Dead	1584	2.09827	5.75076	4.72593	3.82355	3.47102	6.8514
Dead	485	-0.387539	9.59274	3.49935	3.08471	0.0672127	6.74545
Dead	1913	-0.0353306	6.03215	2.9858	1.68029	0.00916673	6.1921
Dead	2764	-0.0765178	7.79605	3.82534	2.18043	0.0677238	6.36689
Dead	2752	-0.317101	7.10336	2.22138	2.21784	0.0695886	6.35163
Dead	1598	0.354417	7.70612	3.43963	3.45154	0.117386	6.38875
Dead	927	0.950734	7.84856	3.77794	3.00504	2.21096	6.27887
Alive	1782	0.344545	7.69608	5.16323	2.28946	0.366828	6.53986
Dead	587	1.3363	7.29695	4.84142	2.22943	3.28402	6.3649
Alive	2009	-0.332366	7.35448	3.60347	2.33471	0.13636	7.12278
Alive	1175	-0.549701	8.068	2.36046	2.87381	0.224283	7.0819
Alive	1604	-0.430991	7.44656	3.36545	2.55864	0.115567	7.32048
Alive	1274	0.115505	7.64151	3.15288	1.77257	2.32436	6.8042
Alive	1608	0.319177	5.13372	1.61127	0.613644	0.557607	4.66677
Alive	1552	-0.560435	8.09492	4.15807	1.22409	0.134774	6.65515
Alive	1169	-0.938136	8.97181	3.3999	1.63199	0.168776	6.97513
Alive	1485	-0.270229	6.76277	2.8805	1.16183	0.0138501	5.87511
Alive	1411	-0.0216527	6.48279	3.52441	2.3426	0.0431759	6.79339
Alive	1733	0.309187	8.72019	4.55479	1.4387	0.106451	5.00326
Alive	1290	-0.890129	7.51806	3.32329	1.07273	0.084995	6.98257
Alive	3392	-0.0295651	7.84328	5.65861	1.32996	0.0823804	6.5357
Alive	3431	-0.589725	7.15402	3.49922	1.29488	0.112557	6.82884
Alive	3944	-0.159551	7.19677	3.50916	1.34608	0.0424878	5.95349
Alive	4074	-1.12229	8.84874	4.30515	0.980729	0.0549399	7.27627
Dead	480	-0.0370726	6.48947	3.60454	1.2506	0.0495311	5.9987
Alive	2150	-1.12758	8.70643	3.83396	0.778812	0.115954	6.98334
Alive	2609	-0.42528	7.16455	3.93582	0.560361	0.219901	6.20633
Alive	2630	-0.535288	9.18882	3.20504	1.1303	0.871892	6.02014
Alive	3631	-0.791209	8.23858	3.51282	0.872801	0.0718117	6.39883
Alive	3841	-0.480081	6.47096	3.22812	1.39358	0.143288	6.86838
Alive	1790	-1.26754	9.45925	3.51895	0.544658	0	6.50831
Alive	2461	-0.136237	8.0043	3.40519	0.699534	1.70957	6.03614
Alive	2172	0.136846	5.98909	2.02359	1.35994	0.0202242	5.12128
Alive	2246	-0.530828	8.06829	2.95798	0.919887	0.0976903	5.72065
Alive	4537	-0.974927	7.40278	2.66437	0.841241	0.229344	6.76818
Alive	3205	0.142147	8.96556	5.76572	1.0469	0.356775	5.70257
Alive	3744	-1.14151	9.8848	3.34322	0.391884	0.162817	5.95975
Alive	3974	-0.610196	7.70083	3.31862	1.13438	0.333331	6.54704
Alive	2430	-0.0511515	8.06296	6.28248	0.961583	0.212779	6.59483
Alive	3989	-0.685557	7.14082	4.01623	0.62503	0.140155	6.77872
Alive	2722	-0.735407	8.09937	3.05477	0.765331	0.177498	6.09276
Alive	2782	-0.488114	8.42302	4.45086	1.5786	0.0347756	6.73675
Alive	3834	-0.614445	6.96144	3.59258	1.36321	0.0946495	7.05438
Alive	992	-0.262113	5.92439	1.88807	0.760121	0.977528	6.00312
Alive	992	0.116672	4.31952	1.50274	0.363644	0.936707	5.41381
Alive	992	-0.0313829	5.22311	1.55459	1.61728	1.3773	6.61274
Alive	1092	-0.444603	7.80646	4.14812	1.71921	0.239166	7.00549
Alive	1092	-0.00626433	5.7959	2.58837	1.07532	0.283965	5.72485
Alive	1092	0.428634	6.315	2.71209	3.58809	0.828698	7.03416
Dead	51	0.199775	7.23987	3.49497	2.17235	0.182944	5.95585
Alive	972	-0.481473	7.43544	4.16671	1.5974	0.168186	7.11046
Alive	648	0.491991	7.56538	5.61223	3.10769	0.20419	7.08371
Alive	952	0.196795	7.55315	3.51866	3.37441	0.104181	6.74186
Alive	963	-0.479446	7.97224	3.64624	1.3633	0.35078	6.52944
Alive	963	-0.294834	5.50532	2.03998	0.570753	0.281353	5.74157
Alive	963	0.866303	6.37	3.02508	3.66763	1.07075	6.51513
Alive	755	-0.232924	7.80024	3.14135	2.32475	0.0483664	6.42508
Alive	755	-0.43132	5.91497	1.94977	0.849444	0.203281	5.95887
Alive	755	0.273983	5.75219	1.80261	3.17233	0.630174	6.6634
Alive	919	-1.00961	8.1289	2.76005	1.2378	0.0518598	6.77025
Dead	1003	-0.0751215	6.93321	2.28428	0.670857	2.11338	6.03735
Alive	656	-0.434648	7.13296	3.11005	1.15144	0.3981	6.39338
Alive	507	0.199137	7.83848	5.57917	2.77113	0.0676783	7.17674
Alive	365	-0.811418	8.10615	3.36187	1.57919	0.140087	7.02387
Alive	175	-1.49072	9.5622	2.77398	1.40841	0.0636972	7.24893
Alive	155	1.00974	5.09303	4.93214	0.602712	2.80517	6.43871
Alive	38	-1.08214	8.37629	4.50633	0.584354	0.0439526	7.18653
Alive	16	1.17894	6.98174	4.14394	1.34052	3.7848	6.06582
Alive	141	-0.167034	7.73949	4.05294	0.688665	1.58782	6.46439
Alive	166	-1.23638	7.65049	2.78328	0.112889	0.265051	6.6858
Alive	11	-0.553998	7.6373	3.47587	1.76778	0.122016	6.91447
Alive	7	-0.305654	7.55117	5.20147	0.790551	0.125228	6.5765
Dead	709	1.66688	7.78369	4.46166	4.46338	2.85004	6.79598
Alive	511	-0.579032	6.82082	4.78433	0.89545	0.36266	7.4607
Alive	1520	0.19877	7.59997	3.76811	3.60202	0.120064	7.03754
Alive	1299	-0.992268	8.55191	3.68476	1.11806	0.0726976	6.94651
Alive	762	-0.147839	7.6511	3.6174	1.5669	0	5.93478
Alive	1380	-0.32278	7.23715	3.98443	1.84801	0.0384429	6.90405
Alive	523	-0.205479	5.93284	1.75252	1.5771	0.223126	5.98922
Alive	777	0.680771	7.84002	4.05397	2.19328	2.76423	6.66831
Alive	788	-0.0584455	7.68167	3.56824	0.984485	0.101493	5.31864
Alive	1525	0.680161	6.4831	3.76426	2.798	1.2096	6.6161
Alive	1218	-0.0571001	7.23589	4.21714	1.33673	0.330897	6.27347
Alive	722	-1.20234	7.90694	2.2633	1.00332	0.139954	6.86429
Alive	36	-0.153474	7.94468	4.01146	1.17379	0.536143	6.047
Alive	822	0.0271274	7.90678	4.37883	1.06905	1.54435	6.4472
Alive	26	-0.646093	8.77567	3.45941	1.51395	0.292683	6.49421
Alive	737	-0.781137	7.62215	3.7184	1.19273	0.0940077	7.02515
Alive	1525	-0.650495	8.36724	4.17839	0.849217	0.366447	6.57368
Alive	505	-0.505682	7.79175	5.03988	0.375037	0.0366744	6.39959
Alive	194	-1.16089	8.14142	2.48826	0.770605	0.153839	6.61869
Alive	1476	-0.328416	6.85158	4.22131	0.667931	0.256975	6.40784
Alive	16	0.758583	7.04817	4.62477	1.58529	1.90887	6.13428
Alive	1046	-0.511354	8.26021	4.25372	1.43486	0.175269	6.72711
Alive	435	-1.1231	8.81699	3.12961	0.915878	0.157499	6.69588
Alive	830	0.198475	7.53326	2.98643	3.07724	0.257543	6.33208
Alive	909	0.390576	7.44624	2.59074	0.899733	1.69394	4.95825
Alive	519	-0.859837	9.35049	3.33286	2.66931	0.071382	7.38046
Alive	53	0.599675	6.64408	4.60969	2.9969	0.0712712	6.58318
Alive	256	0.00941529	6.9591	3.78904	2.20474	0.053849	6.55589
Alive	150	1.26965	5.85552	3.45201	2.16469	0.99125	4.91348
Alive	528	-0.151244	7.96146	4.25559	2.30239	0.0283828	6.73818
Alive	469	-1.0086	8.06227	1.94424	2.34116	0.0118893	7.22663
Alive	495	-0.275042	9.68983	4.84467	2.46594	0.776946	7.13177
Alive	431	0.0263702	9.15399	4.23615	2.86595	0.422947	6.54561
Alive	3377	-0.15274	7.09257	3.09789	2.51303	0.0725548	6.71926
Dead	2601	-0.300992	6.83116	3.7182	0.774394	0.0145888	6.03297
Alive	2881	-0.978166	8.72453	3.63745	0.87329	0.154928	6.67518
Alive	2746	0.72071	6.26799	3.88525	3.05806	0.882427	6.6928
Alive	3074	-0.0959679	8.22564	3.8616	2.79911	0.161987	6.78657
Alive	2839	0.560925	6.74527	3.80066	2.95599	1.15484	6.84835
Dead	992	-0.795445	7.61889	2.45241	2.13422	0.162325	7.19058
Alive	3037	0.771712	6.57333	5.0779	2.60019	0.0660448	6.19515
Alive	13	-0.334387	6.69377	4.92657	0.719024	0.0640442	6.77354
Alive	2718	0.620791	6.88452	3.78198	1.67081	0.354234	5.13074
Dead	701	0.328445	9.46958	4.95644	2.87346	1.84261	7.07973
Dead	2343	-0.515776	8.1321	3.75264	1.55604	0.11697	6.5922
Alive	1893	0.128095	8.12899	3.54985	3.04238	0.299631	6.5009
Alive	1879	-0.514929	7.68634	3.70201	1.42445	0.263897	6.74881
Alive	1955	-0.145008	7.5259	3.92367	1.86733	0.870563	6.93156
Alive	1670	-1.64189	8.39898	2.01112	0.689747	0.00886525	7.06164
Alive	2964	0.106018	6.71096	3.28242	2.67021	0.1278	6.62665
Dead	1625	0.613769	10.0384	5.98013	3.12525	1.33359	6.66921
Dead	109	0.769528	6.73624	4.6522	3.13373	0.069914	6.33369
Dead	845	-0.12678	6.62166	4.30028	1.39835	0.0734659	6.61254
Alive	1888	0.197726	6.53832	3.14844	3.27611	0.138102	6.93846
Dead	2454	0.129012	7.98094	4.05069	3.14281	0.154053	6.81175
Alive	1133	-0.00760382	6.87437	3.80534	2.35992	0.153757	6.82206
Dead	645	0.416298	6.79378	1.0447	1.99132	0.0296318	4.20988
Dead	475	0.434232	7.61079	3.91369	2.95872	0.152806	6.14782
Dead	2	0.724769	6.92764	3.9411	3.1822	0.116616	6.03817
Alive	2859	0.133678	7.62712	3.91324	0.549081	1.82086	5.87782
Dead	562	-0.0756878	7.56253	2.67525	3.34121	0.0306402	6.77138
Dead	1589	0.725483	7.57802	4.10961	3.62611	0.0632497	6.15675
Dead	2256	0.647299	7.54958	4.30503	2.93959	1.38529	6.71562
Dead	1912	0.303251	7.01643	4.03798	0.771747	2.877	6.71713
Alive	1666	-0.278321	8.51119	4.61256	2.26395	0.122217	6.96321
Alive	1516	0.509852	7.6562	5.37061	2.16845	0.263923	6.17397
Dead	1493	0.569924	6.76946	3.58588	3.42978	0.150421	6.4508
Alive	1367	0.00568316	7.41079	3.2605	2.92504	0.0461945	6.6582
Alive	372	0.841418	7.42888	5.31282	3.40625	0.0357398	6.42258
Alive	970	0.675916	8.04454	4.01152	4.51178	0.174974	6.77387
Dead	344	1.61491	8.84394	5.3637	4.48926	1.14502	5.844
Dead	375	-0.34879	8.07336	4.21617	1.80779	0.777447	7.14237
Dead	1034	1.80613	7.69276	4.49821	3.88806	3.9455	6.81161
Dead	953	0.210975	7.98654	4.50687	3.22886	0.0339893	6.87478
Alive	374	0.195923	6.62397	3.91548	1.9303	0.0577275	6.18128
Alive	2208	-0.0184684	7.24036	3.54106	1.56387	0.0154186	5.82541
Alive	2372	-0.41487	6.40167	3.58743	0.702972	0.064131	6.35606
Alive	2361	-1.25361	8.723	3.05807	0.733654	0.149906	6.8109
Alive	182	0.715648	8.82229	3.54113	2.65658	0.0148197	4.53239
Dead	1343	-0.617825	6.09019	3.85246	0.342598	0.30154	6.89894
Dead	1270	-0.922763	7.73674	3.13719	1.00459	0.0769191	6.79564
Alive	2184	-0.559275	9.15684	3.61759	2.78562	0.0640328	7.10157
Alive	1462	0.0679268	7.95706	4.13968	2.42483	0.185374	6.43929
Alive	400	-0.035875	7.39006	3.50207	2.63174	0.0626736	6.65269
Alive	1876	-1.22031	9.49387	2.027	1.59166	0.0341506	6.47951
Dead	329	0.750441	7.18191	5.16248	1.72491	0.969915	5.88833
Dead	162	0.852576	6.68644	3.46541	3.56498	0.217642	6.01101
Alive	1885	-0.297082	9.14205	3.87162	2.91256	0.0299795	6.7961
Alive	1843	-0.341389	8.00833	3.15755	2.88113	0.149053	7.06403
Alive	411	-0.038688	8.53103	3.94816	2.09518	0	5.92079
Alive	1731	0.142798	7.40804	4.01582	1.96309	0.16972	6.09066
Alive	2080	-0.590953	8.75815	3.95311	0.758982	1.65448	6.90759
Alive	354	-0.300466	8.40839	3.75971	1.45212	0.225751	6.03073
Alive	1854	-1.12481	8.17019	3.02223	0.672705	0.114277	6.70795
Dead	480	1.11678	7.23986	3.43608	2.48562	2.6708	5.91608
Alive	1489	-0.934637	7.46111	2.81777	1.25462	0.0440736	6.95321
Dead	1111	-0.255322	7.2011	3.11634	2.58322	0.0468271	6.92521
Alive	620	-0.800075	7.82097	2.87726	1.1362	0.113513	6.5068
Alive	1107	-0.0608895	6.87989	2.62665	0.863588	1.23793	5.81025
Dead	334	1.60049	5.59476	3.68072	3.19075	2.08502	5.99323
Dead	1133	0.378598	7.39404	4.45499	0.565295	0.642598	5.04153
Alive	1124	-0.383895	7.50114	4.43182	0.699656	0.435735	6.47957
Alive	204	-0.313633	6.76466	3.07139	1.06875	0.673811	6.40254
Alive	1459	0.307663	6.62246	3.23241	2.04697	0.624225	6.05552
Alive	211	-0.666924	8.21319	3.83223	0.603046	0.657845	6.48324
Alive	2660	0.158279	7.20118	3.57276	0.8079	1.30742	5.72144
Alive	2172	0.973237	6.81463	3.63781	2.73058	0.413321	5.26347
Alive	1935	-0.936991	8.74979	3.19796	1.80957	0.100303	7.06392
Alive	1785	-0.0477856	7.40663	2.61243	1.29107	0.146512	5.19532
Alive	1834	0.302372	6.91255	3.60911	2.96407	0.170574	6.57606
Alive	1862	-0.0404632	8.41532	4.3311	2.08323	0.745345	6.63491
Alive	1871	-0.621563	8.04361	3.10492	1.80507	0.175243	6.74129
Alive	205	-0.566448	7.34882	2.51554	1.73371	0.201396	6.59175
Alive	1746	0.0669378	7.04916	3.65103	2.26492	0.0594262	6.38131
Alive	1794	0.228804	6.55436	2.74842	2.75235	0.0515993	6.19113
Alive	433	-0.933829	8.27583	2.51502	1.19092	0.171052	6.46537
Alive	1487	0.621605	7.32717	3.09942	3.43683	0.151296	5.85608
Alive	1502	0.152284	7.50973	5.4578	1.60437	0.279841	6.55863
Alive	1384	0.072744	6.35441	2.71379	2.83527	0.112707	6.67708
Dead	211	0.273114	8.48992	4.70224	3.83477	0.0755779	7.13824
Alive	1433	-0.509865	7.3414	4.07948	1.28817	0.194157	6.93391
Alive	1632	-1.16017	7.40976	2.98397	0.787344	0.130963	7.19529
Alive	454	0.973233	6.53324	2.77784	2.9404	2.72427	6.56785
Dead	1097	0.842147	7.01862	4.24417	2.67652	0.0227184	5.45973
Alive	1014	-0.0193021	7.474	3.43345	3.09413	0.0809479	6.92619
Alive	1413	2.01871	7.52158	5.55205	3.72766	3.88393	6.84273
Dead	952	0.589395	7.26618	4.83971	0.870903	2.02041	5.98969
Alive	785	0.064065	7.18774	3.92688	2.7945	0.186317	6.97005
Alive	1124	0.0830097	6.54789	3.31826	2.70142	0.0996822	6.77001
Alive	118	1.16737	5.90048	3.89549	3.58931	0.15543	5.93221
Alive	1413	-0.0437425	7.89932	4.05532	2.95196	0.0967082	7.00681
Alive	501	1.1623	5.47597	2.15177	3.70186	0.264194	5.38379
Alive	177	-0.689833	8.59007	3.78058	1.2458	0.0614794	6.47051
Alive	1308	-0.472559	7.56122	2.95865	1.11941	0.66625	6.34576
Alive	1371	-0.457062	7.67228	3.39903	1.20647	0.570146	6.50266
Alive	932	-0.292011	8.69939	2.71431	3.28626	0.439802	6.93706
Alive	1266	-0.73616	8.75261	3.28354	2.22326	0.0424364	6.99871
Alive	563	0.382473	6.82632	2.90807	1.8185	0.0905902	5.12981
Alive	1177	0.790391	6.22808	2.86596	3.29208	0.0595928	5.70958
Alive	1126	-0.459658	7.83108	3.04884	2.37901	0.195736	6.95204
Alive	840	-0.402139	8.277	4.09223	1.83851	0.0064168	6.6324
Alive	1140	-0.36022	7.97845	3.50355	2.31446	0.0644708	6.79021
Alive	1071	-0.936948	9.55868	3.27952	1.95533	0.230721	6.94801
Dead	1092	0.40195	6.61931	3.46841	1.65001	0.246957	5.43734
Dead	878	0.524905	6.85076	3.19844	2.17045	0.0483485	5.23849
Dead	1463	-0.403546	7.75667	4.51603	1.08975	0.0191787	6.4969
Alive	193	1.47403	5.51797	3.7929	2.30508	0.200151	4.44317
Alive	2412	-1.24038	8.63541	3.39247	0.460921	0.140016	6.77334
Dead	62	-0.57306	6.83692	3.49321	1.1655	0.0932527	6.81713
Alive	2257	0.198954	7.34593	4.00659	1.5845	0.0970438	5.65438
Alive	932	1.37874	5.83648	3.73372	2.40225	0.293316	4.59836
Dead	1590	-0.107354	7.58109	4.66577	0.519887	0.0855243	5.64989
Alive	293	0.0854527	7.42425	5.48919	1.43133	0.135026	6.51686
Dead	1912	0.409017	7.15221	3.08718	1.31621	0.842155	5.10144
Alive	2263	-0.394397	7.74236	3.6406	1.29916	0.117475	6.25981
Alive	1495	-0.694234	7.34989	3.63459	0.762564	0.0561927	6.56246
Alive	1165	-0.300865	7.8797	4.3754	1.0269	0.456674	6.3913
Alive	1291	0.27296	7.18169	3.29055	2.72776	0.241958	6.20831
Alive	1133	-0.414334	7.47266	3.86296	1.32652	0.176101	6.59239
Alive	1132	0.631047	5.36355	2.66417	1.1736	0.00580742	4.58572
Alive	693	-0.48955	7.48421	3.02278	1.91265	0.0807278	6.70763
Alive	406	-0.885385	8.22371	3.15426	1.29219	0.167488	6.80122
Dead	822	-0.223171	7.84824	3.71988	1.91056	0.144945	6.41603
Alive	1011	-0.0835368	6.59157	1.99813	1.52405	0.0351105	5.42218
Alive	967	0.859491	6.0512	3.19427	1.46378	0.498116	4.64336
Alive	714	-1.16819	8.10531	3.32182	0.826367	0.00803956	7.03337
Alive	408	-0.499769	7.69744	4.79923	0.93342	0.179415	6.83862
Alive	749	-0.425508	7.66394	3.7095	1.12463	0.186764	6.29714
Alive	1018	-0.208411	8.34854	3.89819	2.34023	0.0394335	6.53353
Alive	603	0.298314	7.97258	4.35397	0.663974	2.41566	6.09255
Alive	1355	-0.000729017	8.79151	4.79896	2.66722	0.229232	6.77071
Alive	1063	-1.07338	9.23861	3.45751	0.81911	0.295449	6.59108
Alive	951	0.124036	7.33926	4.03765	1.79583	0.461798	6.22119
Alive	29	-0.990087	8.87759	3.96226	1.10991	0.0962964	6.95094
Alive	3498	0.0343093	7.5795	3.95199	2.74127	0.22219	6.85019
Alive	1416	0.13512	6.67712	3.32382	2.89973	0.183808	6.82277
Alive	1924	0.844767	6.9971	3.59505	2.62282	1.40951	5.96062
Dead	2227	1.30278	7.09056	3.90458	3.55727	2.38382	6.52425
Dead	431	0.763054	6.15983	1.90042	2.97089	0.0827395	5.05309
Alive	3229	-0.0298186	7.76778	4.81935	2.71243	0.123479	7.25942
Alive	3480	-0.368013	8.21081	2.82795	2.25979	0.0908351	6.32647
Dead	1661	0.222371	7.41143	3.55984	2.86455	0.325992	6.50939
Alive	3205	0.451979	7.77024	0	3.78751	1.97381	5.82267
Alive	1793	-0.0475906	8.1527	4.04994	2.87646	0.0633783	6.81902
Dead	336	-0.506282	7.78356	4.315	0.358979	0.49879	6.30778
Dead	646	0.585162	8.15713	4.36486	1.98552	1.7655	6.08465
Alive	2554	0.557988	7.45757	3.08775	2.85192	0.39856	5.61069
Alive	1498	-1.03019	8.09275	3.9855	0.589896	0.0350528	6.93667
Alive	2423	-0.308692	7.10138	4.18032	0.742625	0.289085	6.31686
Alive	1435	0.585448	6.15669	4.19986	1.87758	1.15276	6.40703
Alive	2259	0.676621	6.82082	3.62144	2.50132	0.432123	5.6736
Alive	2283	-0.595235	6.67337	3.43229	0.623333	0.0251366	6.42785
Dead	3554	0.611069	6.00517	3.19552	2.25231	0.00628737	5.47609
Alive	1955	-0.349133	8.04281	2.52667	2.64261	0.0769197	6.5022
Alive	2186	0.0853579	9.08812	3.66896	3.34278	0.0238603	6.29004
Alive	2014	1.32125	7.33549	4.73544	3.23871	1.3418	5.89886
Alive	1883	0.618678	8.63525	3.8791	2.63841	1.10623	5.65812
Alive	1759	0.592483	6.96863	4.27049	2.16487	0.513074	5.89637
Alive	3451	-0.556017	7.42348	4.12565	0.606729	0.0369026	6.37275
Alive	1952	-0.297508	7.32314	3.50847	1.93526	0.0767289	6.66263
Dead	932	0.28024	6.38368	2.909	2.17991	0.13407	5.84396
Dead	1567	1.08963	7.49598	4.62305	2.14038	1.8345	5.67001
Alive	1946	-0.350443	8.53786	3.32098	1.92677	0.181025	6.19509
Alive	3519	0.725744	7.08495	4.61825	2.11672	0.905622	5.96913
Dead	819	0.788491	8.85678	4.30571	2.58965	0.151032	4.80092
Alive	1521	0.165469	7.62275	3.75313	3.02897	0.0257749	6.57111
Alive	750	-0.313878	7.93089	3.51735	1.67853	0.0872321	6.23473
Dead	841	-0.0586944	7.01441	2.61057	2.9529	0.165741	6.72205
Dead	1200	-0.0258259	7.79988	3.9931	1.7989	0.225013	6.14707
Alive	3341	-0.8101	7.24163	3.21753	0.921093	0.101563	6.77982
Alive	1528	-0.0885848	7.84849	3.86025	2.81823	0.22402	6.99164
Dead	1714	0.971414	6.8543	4.27902	2.80862	0.599452	5.76151
Alive	1450	1.0915	7.45618	3.4952	3.19515	2.1174	6.11641
Alive	1520	0.698596	7.72928	5.09821	3.30884	0.233147	6.51117
Alive	1560	-0.0637285	7.63429	3.84862	2.35806	0.156873	6.62219
Alive	3302	-0.831208	8.272	4.62464	0.609173	0.116523	6.85876
Alive	1496	-0.375242	6.92512	5.0498	0.891021	0.104103	6.97901
Alive	1499	-0.218216	7.04153	4.00293	1.94307	0.093704	6.90168
Alive	1531	0.280875	8.09889	5.0996	2.99579	0.0980266	6.84819
Alive	1657	0.71663	6.80434	2.66304	2.51208	0.761727	5.32106
Alive	1373	0.470535	6.95184	3.87023	2.87952	0.0500866	6.21532
Dead	93	-0.157648	7.43322	3.95225	1.42199	0.563575	6.46455
Dead	139	0.388793	8.45083	5.08122	2.37908	1.04066	6.57337
Alive	3987	0.5158	8.15599	4.42668	1.15544	2.34427	5.96118
Dead	2190	0.0176532	7.7286	3.2717	1.52556	0.20144	5.4857
Alive	3936	-0.61232	7.28799	3.58483	0.683324	0.132348	6.38563
Alive	4067	-0.256248	7.2439	3.01345	0.846937	0.558236	5.79763
Dead	782	0.738446	6.10994	3.97781	0.914497	1.78037	5.63809
Dead	574	-0.0763662	6.81538	4.22159	1.1672	0.206214	6.28595
Dead	679	0.238307	7.56192	3.31266	0.686052	1.80517	5.48555
Dead	768	-0.340784	6.99707	3.36888	1.06839	0.141707	6.1722
Dead	552	-0.418478	8.39372	3.43638	0.332509	1.94388	6.3
Alive	3736	0.186333	5.98758	2.46437	1.23262	1.48032	6.07245
Alive	1889	0.196022	7.82887	4.71454	1.39412	1.29267	6.41805
Alive	2231	-0.634173	7.129	3.86774	1.01256	0.0428802	6.8511
Alive	2038	-0.399044	7.42229	3.40313	1.46758	0.132625	6.43045
Dead	1620	0.102803	8.22396	5.40507	0.724263	0.370422	5.67298
Dead	3615	1.13746	7.51263	5.2709	1.7131	2.58882	6.0397
Dead	1625	0.19165	6.60289	3.78367	1.39129	1.75833	6.7762
Dead	2299	0.484561	7.29332	4.1902	1.3308	2.13259	6.28669
Alive	1906	-0.235559	6.86822	3.82759	0.777514	0.226206	6.07892
Alive	3639	-0.831612	7.93492	3.19601	0.8203	0.0673868	6.40448
Dead	224	0.00675361	8.56527	5.6355	1.00966	0.503333	6.14445
Dead	1964	0.0385444	8.56209	4.16617	1.39933	2.34641	6.79457
Alive	2799	-0.413145	8.43681	2.83541	0.94109	1.90166	6.41604
Alive	2489	-1.10913	7.66526	2.33492	1.36551	0.11997	7.09721
Dead	164	-0.470581	7.11983	3.33512	0.908539	0.0800483	6.19355
Alive	2609	-0.173208	6.67711	4.76303	1.06798	0.0331296	6.63247
Alive	2226	-0.0121027	5.60483	3.65033	1.35884	0.107136	6.48472
Alive	2017	0.275969	6.82175	3.60843	0.568804	3.2518	6.71005
Alive	2378	-0.572713	7.78018	5.20829	0.572401	0.0962018	6.82015
Dead	1075	-0.245118	6.86727	3.64398	1.49653	0.535808	6.77031
Alive	2271	-1.17505	7.16184	1.41113	0.36327	0.0751716	6.14674
Dead	41	1.24178	8.28748	5.18093	1.8876	3.86211	6.3864
Alive	3222	-0.704584	7.72811	2.5609	2.0614	0.0625291	6.89653
Alive	2552	-0.877545	8.27234	4.91747	0.840456	0.199254	7.33889
Alive	3146	-1.22608	9.28919	3.63758	1.4024	0.0289092	7.26207
Dead	571	0.888921	7.53719	4.20676	1.92109	3.19056	6.51851
Alive	774	-0.569631	6.25513	2.15162	1.47617	0.0454583	6.58808
Dead	1404	0.741366	7.30534	2.93658	2.7281	2.71088	6.59533
Alive	18	-0.445363	7.83409	3.89746	0.384297	0.936021	6.24384
Dead	1432	1.21733	7.20096	4.10701	2.44129	3.8039	6.76061
Dead	2105	2.02082	6.62013	6.12315	2.15926	4.03955	6.3831
Alive	1787	-1.18282	8.07763	3.68027	0.340424	0.0214385	6.88271
Dead	206	1.33897	5.72635	4.25498	0.946602	5.24485	6.96599
Dead	446	-0.0853986	7.91815	3.20935	1.80378	1.84093	6.83192
Alive	3271	0.166317	7.75573	3.16094	3.12347	0.521068	6.59182
Alive	1928	-0.113671	8.07289	3.42788	2.80474	0.124044	6.64492
Dead	2830	0.02614	7.6591	3.81241	2.74724	0.339096	6.83766
Dead	166	-0.655216	7.87984	3.60085	1.03321	0.0689485	6.45689
Alive	3267	-0.0466392	7.39259	4.23818	2.04143	0.0777195	6.59478
Alive	1929	-0.775239	7.65101	3.85205	0.570338	0.04346	6.54326
Alive	1789	0.151009	6.30802	3.39096	2.06946	0.105587	6.27907
Dead	2419	-1.18429	8.89759	3.18721	0.46072	0.0181078	6.36244
Dead	722	-0.570734	7.93588	5.75993	0.398862	0.214989	6.97057
Dead	561	-0.19909	8.04273	4.14146	1.5344	1.10453	6.80774
Alive	2422	0.421774	8.08147	3.35501	1.2119	3.28449	6.2648
Alive	2754	-0.962262	6.8507	3.00012	0.446878	0.0896652	6.75841
Alive	2789	-1.17021	7.49131	2.13646	0.752758	0.062413	6.6694
Alive	1683	-0.931571	8.66554	3.35935	1.01927	0.0639708	6.5227
Alive	2873	-0.318521	7.30968	3.19172	1.42595	0.0436027	6.12055
Dead	330	-0.183156	7.26316	3.45206	0.575942	2.09356	6.62474
Dead	311	-0.445599	6.94721	2.5852	1.15944	0.214307	6.11534
Alive	662	-0.881947	6.85884	3.05283	1.22008	0.173498	7.28949
Alive	2128	0.631543	6.66635	3.82086	1.65012	2.09883	6.31076
Dead	2564	-0.986485	7.53415	3.5339	1.31217	0.0621822	7.45278
Alive	685	0.629445	7.65241	4.77813	0.955189	2.62041	6.15364
Dead	73	-1.17456	8.39687	3.84257	0.876342	0.0176892	7.23336
Dead	59	1.3401	8.03804	5.31251	2.01161	2.5083	5.61203
Dead	946	0.318128	7.20723	4.50856	1.80305	0.830716	6.3749
Alive	386	0.185041	7.7426	3.86357	1.39521	1.67543	6.27951
Alive	2439	-1.06898	8.5304	3.17922	1.06466	0.0492735	6.78979
Alive	2067	-0.089159	7.4963	3.73354	1.68953	0.655963	6.45781
Alive	1997	-0.338728	8.17678	4.2008	1.40422	0.333355	6.46755
Alive	373	-1.5791	9.16547	2.92508	1.24666	0.0312506	7.52923
Dead	445	0.445527	7.2302	3.07151	1.38234	1.77214	5.62596
Alive	693	-1.14859	9.44217	2.91869	1.0692	0.136703	6.47076
Alive	1905	-0.415653	5.65725	3.13119	1.18082	0.22921	6.93319
Alive	1329	0.148729	6.99535	4.94373	0.914112	0.00774454	5.80537
Alive	1398	-0.819168	7.88322	3.444	1	0.0236376	6.64617
Alive	2004	-1.31529	8.58437	2.67172	0.930384	0.0943362	6.91608
Alive	370	-0.338224	7.89722	4.24488	1.34213	0.0413872	6.3788
Alive	355	-1.10733	8.9056	3.72093	0.856326	0.12097	6.86142
Alive	1130	0.16469	7.76705	3.68083	2.57599	0.961943	6.70271
Alive	2016	-0.610055	8.14977	3.75872	0.686961	0.349901	6.23189
Alive	1729	-1.12112	8.93242	3.16373	1.22059	0.113546	6.87321
Dead	727	-1.02139	7.68516	1.75628	1.45001	0.0292539	6.62343
Dead	1626	1.02788	6.91054	3.17843	2.8058	1.50826	5.62536
Alive	365	0.692467	6.97126	5.86323	2.54264	0.0566169	6.53323
Alive	2470	-0.314275	8.77152	3.2257	3.08935	0.105782	6.84728
Alive	2470	-0.430022	6.98997	2.65294	2.66	0.0323069	7.17842
Alive	551	-0.555248	9.75734	5.75975	1.28005	0.0478319	6.73214
Alive	119	-0.949239	8.44817	3.18193	1.31534	0.0338532	6.77808
Alive	206	-1.02486	8.75823	4.04814	0.817754	0.10914	6.89325
Alive	127	-0.885462	7.87885	2.97385	1.19099	0.215224	6.80949
Dead	242	-0.226977	7.38907	2.39377	1.1186	0	5.21758
Dead	313	0.356056	7.29858	6.01842	2.13646	0.0133768	6.79037
Alive	2133	1.61278	6.76402	5.26045	2.67755	0.220751	4.68714
Dead	1091	0.225764	7.94856	4.50885	2.92257	0.0415601	6.62434
Alive	61	-0.734206	9.46619	4.46825	1.74584	0.0591832	6.92551
Alive	591	0.871979	6.52586	4.4495	3.10706	0.180759	6.16574
Alive	607	0.357239	5.22777	4.4982	1.44231	0.0180788	6.36355
Alive	700	0.415822	7.65912	3.26534	2.01699	0.51837	5.3095
Alive	498	-0.602302	8.53631	3.62203	1.95179	0.0994084	6.82256
Alive	356	-0.742881	7.30057	1.52503	1.71116	0.00834495	6.3118
