# Supplementary material for: Establishment and validation of a polygene prognostic model for clear cell renal cell carcinoma
Source: Front Genet. 2022 Oct 20;13:1021163. doi: 10.3389/fgene.2022.1021163 (PMC9630580; doi:10.3389/fgene.2022.1021163)
Supplement: Supplementary file 1 [file DataSheet1.ZIP › Supplementary Files/Supplementary Table 6.txt]

sample_id	riskscore	aDC	B cells	CD8 T cells	Cytotoxic cells	DC	Eosinophils	iDC	Macrophages	Mast cells	Neutrophils	NK CD56bright cells	NK CD56dim cells	NK cells	pDC	T cells	T helper cells	Tcm	Tem	TFH	Tgd	Th1 cells	Th17 cells	Th2 cells	TReg
TCGA-3Z-A93Z-01	-0.305114263	0.224867119	0.138764886	0.417792446	0.330041095	0.24393368	0.268676883	0.289084204	0.290459392	0.127754378	0.277593916	0.267592889	0.230898501	0.35566115	0.554315047	0.247250789	0.378317937	0.29853064	0.320907818	0.242553072	0.230790151	0.245126407	0.251690463	0.223615653	0.182803978
TCGA-6D-AA2E-01	-0.53330245	0.149812456	0.173592272	0.411940379	0.299317636	0.233631954	0.276481286	0.308013355	0.338921745	0.200419019	0.218173057	0.284599368	0.137143207	0.335536817	0.373403914	0.255954434	0.371080988	0.271424636	0.268589766	0.233484661	0.234635702	0.207257125	0.159909944	0.162735533	0.119377607
TCGA-A3-3306-01	-0.462089286	0.218984974	0.117093986	0.39674726	0.312494655	0.191059026	0.275702368	0.254071044	0.316122231	0.140752413	0.285503882	0.228506382	0.172164813	0.318214615	0.395957652	0.277595595	0.39376229	0.305267693	0.314739476	0.213170268	0.188538348	0.230414463	0.182658113	0.224532115	0.164035932
TCGA-A3-3307-01	-0.454871256	0.32459239	0.101298209	0.402557816	0.341910395	0.211987089	0.281249169	0.270298547	0.322370398	0.136332647	0.316769979	0.241601442	0.204165938	0.335474449	0.498556304	0.306511343	0.392695227	0.339142414	0.323822727	0.236843224	0.21108662	0.228373141	0.150951494	0.225022826	0.071896054
TCGA-A3-3308-01	0.467564236	0.270986037	0.113913774	0.399239119	0.287307775	0.244939265	0.278220508	0.275382642	0.35737303	0.152616573	0.26504842	0.236750932	0.185968767	0.343718412	0.498877125	0.255829711	0.40013719	0.309801225	0.30445175	0.237815849	0.183912228	0.244396875	0.122326445	0.227292842	0.216939365
TCGA-A3-3311-01	0.363208778	0.235307083	0.158142894	0.397335411	0.297632992	0.233822538	0.299198808	0.263451461	0.366533076	0.174559165	0.306137699	0.261835768	0.140704916	0.335691524	0.444850818	0.31718005	0.393278067	0.33937472	0.313047801	0.24327715	0.197483822	0.256747451	0.151395943	0.230786896	0.149631056
TCGA-A3-3313-01	-0.122809892	0.238692239	0.119228953	0.407985363	0.188740426	0.144102353	0.262947575	0.277954337	0.322311891	0.165941297	0.226437925	0.245293194	0.125684557	0.314244275	0.482162336	0.163265405	0.379984483	0.347540287	0.292920934	0.20093936	0.162428452	0.187738127	0.169352177	0.202958539	0.006416426
TCGA-A3-3316-01	0.144714522	0.219336754	0.115690314	0.382803263	0.268228286	0.223071259	0.299929561	0.294804151	0.409709987	0.180339043	0.325823048	0.205258252	0.155747872	0.36403646	0.52062881	0.240358272	0.396670869	0.351016441	0.348031891	0.206916625	0.18787566	0.245918738	0.143043561	0.222142568	0.144209175
TCGA-A3-3317-01	0.558961699	0.217358142	0.115084643	0.401429135	0.306105433	0.2224746	0.278422667	0.276486638	0.366701252	0.156296224	0.253993107	0.24250505	0.181163055	0.362316017	0.452550529	0.297142108	0.413199607	0.36580132	0.322522694	0.256176256	0.192824481	0.250819424	0.120258177	0.234389876	0.152069297
TCGA-A3-3319-01	1.584097498	0.282337796	0.130694514	0.37783042	0.307009301	0.16394917	0.259173802	0.258489684	0.371167097	0.078765741	0.291994384	0.259019246	0.175850082	0.317139958	0.305710619	0.278410597	0.376578842	0.310605501	0.288816024	0.223688859	0.163846941	0.244892421	0.201778978	0.225350125	0.135803657
TCGA-A3-3320-01	-0.245920714	0.242589505	0.075681312	0.403059465	0.317643845	0.202262419	0.280281068	0.291333661	0.330037971	0.186587203	0.321859161	0.247870022	0.18010101	0.340596798	0.424125762	0.268667731	0.397323134	0.330113995	0.278448214	0.219143807	0.167015063	0.237347459	0.196524419	0.168532972	0.080494065
TCGA-A3-3322-01	-0.320944361	0.205488446	0.083881975	0.395729407	0.263456444	0.232948104	0.263403773	0.276813688	0.330952313	0.16610029	0.287904817	0.218600775	0.172175273	0.349377374	0.461052294	0.200857429	0.397395024	0.344160287	0.312654915	0.206279459	0.183462159	0.217984499	0.203830179	0.192373539	0.072922682
TCGA-A3-3323-01	-0.184991653	0.336445066	0.103502373	0.409581439	0.352186275	0.209623306	0.278451419	0.276061274	0.365376159	0.163880715	0.298746353	0.222810086	0.197917484	0.357683482	0.51341033	0.301448906	0.406898596	0.36852417	0.347472212	0.234004216	0.193119342	0.239798199	0.214801681	0.20194627	0.193230671
TCGA-A3-3324-01	-0.062484362	0.259420199	0.104720612	0.399428954	0.32360676	0.217243091	0.256325397	0.274858606	0.345469235	0.164989587	0.257852969	0.260310947	0.176748973	0.33951708	0.440712223	0.330189215	0.402550796	0.339130359	0.324581389	0.227918309	0.192048715	0.253588324	0.177001784	0.207093806	0.112479949
TCGA-A3-3325-01	-0.020382713	0.225658382	0.134183623	0.401469701	0.28616177	0.27111617	0.277010666	0.290840413	0.336655757	0.213669459	0.304191064	0.234207389	0.165754761	0.340848926	0.508950914	0.295616138	0.383364353	0.328078735	0.331026459	0.210540507	0.182729429	0.231180875	0.236989723	0.218085509	0.130606352
TCGA-A3-3326-01	0.252616499	0.326053433	0.17634993	0.403234359	0.355166772	0.287799931	0.28442991	0.30633613	0.330663509	0.209097974	0.312294884	0.233590264	0.217834675	0.340913531	0.510619185	0.339799925	0.410343381	0.345784713	0.348089515	0.21482432	0.201700678	0.228144073	0.200907628	0.20236551	0.321174206
TCGA-A3-3328-01	-0.889253352	0.139807514	0.022287801	0.398179705	0.227267335	0.086217936	0.250843943	0.258724972	0.247296102	0.044160056	0.212008175	0.240389523	0.119904374	0.324360662	0.442412576	0.12841546	0.370799725	0.310718373	0.29426753	0.205005677	0.153407013	0.156302575	0.170895283	0.183102455	0.007635547
TCGA-A3-3329-01	-0.594815233	0.277558908	0.119761947	0.415504207	0.319239667	0.210498881	0.280236906	0.270436704	0.327158534	0.124262368	0.317069402	0.236478009	0.179987429	0.341762981	0.477574591	0.312968392	0.41075636	0.320437252	0.319625411	0.231290158	0.184595684	0.24542094	0.176326311	0.216128686	0.25858197
TCGA-A3-3331-01	-0.128187296	0.3059038	0.107738808	0.407808708	0.317851419	0.249127665	0.286445245	0.31309222	0.33725504	0.148654383	0.325853575	0.248351879	0.157694438	0.343640341	0.476772538	0.290671325	0.390723529	0.332518239	0.30226427	0.2448776	0.179417272	0.262646793	0.202388744	0.208711441	0.159416105
TCGA-A3-3335-01	-0.140766053	0.183199727	0.146773077	0.393759847	0.274224893	0.202006196	0.261665296	0.23772536	0.339857851	0.136654899	0.326544705	0.262016218	0.116786436	0.312472775	0.399679179	0.268833415	0.379615187	0.317902552	0.296031841	0.204318735	0.173180016	0.243850993	0.242687842	0.184774713	0.177029195
TCGA-A3-3343-01	0.052166354	0.328725327	0.142602512	0.409892574	0.369180274	0.276622741	0.287646397	0.290547585	0.352650526	0.143839634	0.324104246	0.215718502	0.257900557	0.339772192	0.52409368	0.302312636	0.39552865	0.332713691	0.330153295	0.230454711	0.199558768	0.223111156	0.206556807	0.207468345	0.212383702
TCGA-A3-3346-01	1.817758546	0.289713054	0.090911294	0.391322231	0.304298692	0.20195641	0.274269515	0.279763801	0.391111564	0.166637424	0.320054837	0.291398591	0.218555019	0.312319452	0.372216875	0.287789457	0.381272708	0.272276146	0.291298215	0.24374084	0.137424583	0.236296906	0.133799082	0.240042223	0.239942252
TCGA-A3-3347-01	1.606529747	0.255327955	0.163033709	0.398805837	0.315800754	0.259634268	0.284963084	0.32257963	0.410763957	0.198943636	0.290439252	0.25466328	0.1942041	0.349606194	0.368848252	0.322369373	0.403513852	0.318891394	0.313917587	0.251058974	0.188370276	0.262398652	0.126761667	0.265247147	0.155694578
TCGA-A3-3349-01	-0.143397918	0.20567095	0.122427419	0.411206212	0.326408684	0.252477625	0.282425896	0.261477303	0.354053773	0.242794758	0.300574274	0.247549915	0.237579511	0.367515193	0.514436959	0.27977318	0.392302475	0.292899329	0.309976853	0.241771512	0.211966972	0.2202671	0.181829557	0.204820394	0.042508823
TCGA-A3-3351-01	0.162934367	0.306726494	0.115506842	0.41095631	0.352355602	0.196224621	0.286691262	0.257848498	0.348454019	0.173435708	0.282783412	0.268459108	0.14943958	0.339078474	0.482643568	0.362240576	0.412224204	0.377065198	0.342292616	0.24956356	0.178654424	0.250978366	0.206258732	0.213419537	0.162720565
TCGA-A3-3352-01	0.107855027	0.315073496	0.110335494	0.399162735	0.35282962	0.255305247	0.258595628	0.277063907	0.325634608	0.145936961	0.314488936	0.234764764	0.259633618	0.346060713	0.519249278	0.280361217	0.400188784	0.334265072	0.318617326	0.231004322	0.188571447	0.230065858	0.275340021	0.205367568	0.175232595
TCGA-A3-3357-01	-0.069164772	0.238422645	0.098634326	0.40938318	0.338384663	0.210051342	0.271691982	0.279600565	0.347724791	0.151212698	0.302588279	0.24922965	0.177620445	0.318357217	0.390279115	0.308649541	0.398770966	0.361923652	0.298419208	0.231404654	0.185047843	0.236521079	0.18564221	0.20739892	0.205261469
TCGA-A3-3358-01	0.628281568	0.265924894	0.168308291	0.404846665	0.361341409	0.252750755	0.26638829	0.312966337	0.37600524	0.206248327	0.293867119	0.251393904	0.198311543	0.32094187	0.467885788	0.350617095	0.396294751	0.314953116	0.277013827	0.222427219	0.18908306	0.254636528	0.170594013	0.216094422	0.268431184
TCGA-A3-3359-01	0.030926325	0.25889829	0.120315917	0.405116545	0.350621373	0.203246555	0.268839303	0.295521753	0.315777326	0.16267767	0.333149618	0.239455915	0.189910839	0.346920879	0.468110363	0.339410612	0.402804158	0.307239219	0.313746019	0.239622501	0.17033702	0.240354878	0.164990106	0.192057185	0.101379532
TCGA-A3-3362-01	-0.28914457	0.220032011	0.127291249	0.394009206	0.284520837	0.21991876	0.261239989	0.304265811	0.342423285	0.173717171	0.317218855	0.241648291	0.154599049	0.349580952	0.485883863	0.247304326	0.395830497	0.290658018	0.292517708	0.239852834	0.177226149	0.220219471	0.174004222	0.203633721	0.065800449
TCGA-A3-3363-01	-0.550385742	0.112400162	0.070235087	0.386003193	0.239210408	0.175799121	0.283406902	0.278158035	0.342214465	0.232196959	0.260146075	0.246089662	0.081648218	0.303510843	0.294096888	0.263785668	0.400023192	0.29552787	0.270250995	0.205211245	0.161768508	0.19377244	0.138664851	0.172149122	0.07183189
TCGA-A3-3365-01	-0.789419092	0.247423936	0.142066283	0.415935531	0.34231156	0.260002278	0.252662435	0.304295996	0.341115173	0.212170957	0.25846223	0.242822009	0.239781959	0.345788543	0.53901187	0.305873729	0.414879707	0.340050276	0.33677265	0.241266345	0.211467451	0.260046311	0.175813387	0.215208896	0.147353224
TCGA-A3-3367-01	0.00530307	0.273777016	0.129716603	0.390004322	0.293255001	0.25096557	0.270253243	0.299140731	0.34173007	0.16429148	0.29201713	0.225759448	0.161058389	0.3471758	0.464132178	0.27803816	0.395232482	0.33459552	0.319355387	0.209464538	0.178529005	0.232221756	0.268804111	0.194414683	0.174173885
TCGA-A3-3370-01	-0.256181163	0.289846734	0.109944533	0.409573373	0.350926798	0.237554786	0.268424765	0.274605688	0.33782242	0.168030148	0.301926084	0.242623853	0.168292947	0.351117524	0.454764196	0.343766504	0.417612139	0.329455951	0.287767834	0.241871497	0.187800421	0.253468991	0.200480396	0.228068607	0.203529034
TCGA-A3-3372-01	-0.345223418	0.280214327	0.073886092	0.398548443	0.325954239	0.21779651	0.271427447	0.255706733	0.31259413	0.184017062	0.28594836	0.219980864	0.201603708	0.352689935	0.504459416	0.292763207	0.406303189	0.359620439	0.324907245	0.237511156	0.188723138	0.237736876	0.191377658	0.208184641	0.184408085
TCGA-A3-3373-01	-0.791544992	0.266915378	0.121947263	0.40790379	0.304216767	0.265949452	0.28243619	0.319173487	0.360102369	0.207417094	0.327216296	0.23290035	0.215445255	0.345856046	0.461822265	0.261244239	0.395733381	0.299649598	0.28371342	0.230505247	0.214031649	0.218399169	0.247178753	0.203080144	0.158549888
TCGA-A3-3374-01	0.143142924	0.275997049	0.145199467	0.404471151	0.299158194	0.342419104	0.289244419	0.412655495	0.465217659	0.263343949	0.268354254	0.232163526	0.154355854	0.337856618	0.341000962	0.269217758	0.377632994	0.254564562	0.282244207	0.259364095	0.181148877	0.24810371	0.211448307	0.189463802	0.214148219
TCGA-A3-3376-01	0.031357432	0.205502969	0.132803994	0.40623504	0.332056885	0.256071966	0.272709556	0.305963455	0.352539785	0.214725711	0.301296909	0.21718806	0.217823693	0.357777489	0.564805903	0.268328647	0.40336728	0.364399433	0.370473514	0.240274841	0.1974397	0.227664334	0.167632108	0.214377762	0.042540905
TCGA-A3-3378-01	0.105456965	0.257813953	0.198340185	0.400500744	0.316390636	0.189773341	0.287866063	0.311318288	0.399223916	0.143343982	0.361195398	0.260544643	0.183749768	0.320397959	0.392396535	0.334258145	0.42803171	0.348550026	0.326134221	0.263927877	0.187166827	0.252406609	0.200940196	0.239155379	0.256913699
TCGA-A3-3380-01	-0.226731465	0.221907042	0.119515526	0.410646471	0.368518006	0.26000238	0.270453048	0.305833796	0.339251848	0.19680655	0.296558225	0.225410829	0.221596021	0.352289497	0.550882259	0.269016824	0.390910837	0.340763606	0.322927233	0.229563729	0.192914654	0.237272403	0.238318684	0.209485781	0.105293551
TCGA-A3-3382-01	0.027884137	0.290748334	0.088087733	0.408563585	0.353261916	0.277265355	0.276712725	0.24961417	0.359890569	0.119059177	0.27836402	0.191802945	0.197559471	0.350566781	0.509239654	0.325318546	0.408669479	0.358886067	0.317832696	0.238520871	0.186855204	0.237275551	0.183071834	0.218001125	0.166345845
TCGA-A3-3383-01	0.099433801	0.326543369	0.126214066	0.418403424	0.389251448	0.29786646	0.266748442	0.323543131	0.301106664	0.16238613	0.293764729	0.275551049	0.262451066	0.349249219	0.534135387	0.326804293	0.379149247	0.291483717	0.31913117	0.238707269	0.195836608	0.264256298	0.193627256	0.21878657	0.218415143
TCGA-A3-3385-01	-0.783566021	0.199824848	0.055836634	0.378874968	0.238564356	0.173128852	0.26469466	0.272220107	0.298437768	0.142051749	0.299643487	0.201549432	0.136615282	0.324273502	0.368206609	0.171421377	0.381688199	0.305520146	0.267482892	0.197326215	0.179325225	0.133176212	0.182760455	0.190304491	0.03538659
TCGA-A3-3387-01	1.072388313	0.270488805	0.146652052	0.406158474	0.309771594	0.25946836	0.260560574	0.297371455	0.357356669	0.167542791	0.293089593	0.225669323	0.223753581	0.34389444	0.48870709	0.288993939	0.401960826	0.343464667	0.321812839	0.220297955	0.191421173	0.251842952	0.138922217	0.233388529	0.230638434
TCGA-A3-A6NI-01	-0.205815696	0.180482011	0.076516164	0.401909233	0.308213426	0.239890519	0.260520098	0.312143051	0.341588329	0.149901578	0.273682118	0.257118706	0.197339992	0.351255472	0.522842477	0.236543019	0.379238146	0.316267601	0.303855698	0.226087529	0.193969137	0.228746592	0.179130946	0.19294246	0.067308309
TCGA-A3-A6NJ-01	-0.52332406	0.26735631	0.150256541	0.428348891	0.403514289	0.245120726	0.267334888	0.28888277	0.327729526	0.15022137	0.31352103	0.271837491	0.241226809	0.342916587	0.506544755	0.365179944	0.405857942	0.301345236	0.306700877	0.244266912	0.197512599	0.259420317	0.161350188	0.214797255	0.122489573
TCGA-A3-A6NL-01	0.159533252	0.271351064	0.135250311	0.415930923	0.35636209	0.241169687	0.258979	0.277825868	0.32565842	0.159887227	0.301204246	0.240244508	0.242714651	0.341893515	0.558036574	0.2763476	0.397421365	0.318427264	0.318978685	0.245124588	0.199255097	0.246496869	0.181292036	0.189870509	0.050336862
TCGA-A3-A6NN-01	-0.148279471	0.266546649	0.084816351	0.422388436	0.396412187	0.272382537	0.282082856	0.286162606	0.335857683	0.177713793	0.293095541	0.225227084	0.240828482	0.344865625	0.551427655	0.296080254	0.40140263	0.335752535	0.322313092	0.236590669	0.198055338	0.249603973	0.181380564	0.202504751	0.149631056
TCGA-A3-A8CQ-01	-0.027793165	0.15657962	0.083115166	0.410610457	0.294702509	0.176894838	0.253920947	0.272921191	0.299510055	0.168478481	0.270579051	0.287294019	0.210238424	0.356201281	0.516554379	0.253069019	0.390383607	0.291629864	0.300570237	0.220756283	0.187052365	0.204112946	0.170574348	0.196756939	0.114661534
TCGA-A3-A8OU-01	0.17676291	0.189727199	0.137140836	0.40692416	0.331475026	0.205407099	0.263602847	0.280935174	0.320433535	0.181990367	0.286448116	0.278061245	0.222591082	0.349475182	0.498973372	0.273822654	0.389970263	0.266910824	0.304395955	0.222341708	0.188118386	0.219241778	0.177069649	0.201155319	0.112736606
TCGA-A3-A8OV-01	-0.155133823	0.199856813	0.059921888	0.407821803	0.325796445	0.16446801	0.263296913	0.291665432	0.300150499	0.139951038	0.289234907	0.247859652	0.254668755	0.337087385	0.454539621	0.214906117	0.37720438	0.300468311	0.29556242	0.157420049	0.195068006	0.212706623	0.184230521	0.164433416	0.046069939
TCGA-A3-A8OW-01	-0.407496637	0.171224338	0.105125066	0.423745643	0.362328777	0.21436134	0.267802091	0.272388637	0.284043384	0.18295791	0.295988717	0.263570178	0.200780316	0.351686721	0.559095284	0.29732791	0.40156734	0.331072134	0.327716923	0.249181868	0.198719815	0.229927926	0.239105389	0.22376856	0.108469682
TCGA-A3-A8OX-01	-0.28469731	0.241143025	0.186022958	0.418622366	0.34415935	0.258423958	0.285911293	0.308024192	0.364651818	0.19001362	0.285892244	0.266771064	0.183854255	0.354522663	0.438209817	0.331181048	0.398734897	0.301708418	0.293968451	0.247320458	0.185021499	0.253803149	0.182022042	0.222317897	0.197754251
TCGA-AK-3425-01	-0.374271302	0.311274355	0.161493395	0.410596078	0.355362738	0.240994066	0.261132263	0.329422961	0.413889225	0.175126719	0.270177251	0.25984924	0.205313613	0.354125151	0.514950273	0.337308786	0.395218182	0.300995531	0.302930645	0.26711349	0.199281574	0.265521386	0.153723476	0.235840783	0.20888675
TCGA-AK-3426-01	1.317347193	0.345605959	0.164056855	0.434123042	0.432692955	0.276932439	0.251539414	0.301162636	0.41314328	0.136160885	0.289322738	0.367018745	0.227640804	0.348712606	0.48238691	0.402257404	0.413354451	0.319272265	0.337611407	0.26285305	0.19960719	0.289483128	0.151557783	0.252338337	0.431729227
TCGA-AK-3427-01	-1.355412256	0.180093586	0.04004154	0.394253344	0.191091478	0.065100432	0.218401173	0.264538383	0.217787866	0.060630517	0.162814864	0.190542384	0.067628913	0.294313475	0.367821623	0.166002206	0.362729052	0.233924036	0.237813789	0.200501754	0.171205976	0.160615175	0.133167138	0.175737154	-0.42274623
TCGA-AK-3428-01	-1.514582565	0.302367747	0.089564602	0.409948029	0.286703068	0.20931788	0.283617416	0.288696823	0.329811595	0.148421172	0.36008473	0.210052021	0.202410287	0.337217018	0.531215913	0.214082244	0.392100907	0.322533541	0.311108899	0.238953664	0.203226625	0.236476326	0.152190378	0.228508486	0.108790504
TCGA-AK-3429-01	-0.809333135	0.318620601	0.176304879	0.4191761	0.380426783	0.214761301	0.262993556	0.288641801	0.312655666	0.17345438	0.269353335	0.292040795	0.23117892	0.34657073	0.476900866	0.408667046	0.409528984	0.289433386	0.279775658	0.27964527	0.208154282	0.282012693	0.259379238	0.240102179	0.226307347
TCGA-AK-3431-01	-0.773221078	0.256891253	0.117625282	0.418770701	0.362017437	0.245481626	0.263783323	0.28716906	0.360664283	0.212126822	0.301685479	0.229868455	0.219212231	0.353181978	0.537086943	0.298813986	0.396667095	0.277033611	0.31888185	0.255233586	0.232857384	0.253871729	0.110242035	0.26085481	0.164773821
TCGA-AK-3433-01	-0.394110145	0.167447344	0.100992306	0.404324586	0.238159536	0.13213734	0.223001309	0.291426967	0.234158095	0.115508122	0.186176994	0.220937384	0.112027348	0.32837647	0.403849856	0.180239239	0.388619712	0.292738743	0.274568225	0.220004248	0.16413297	0.177793608	0.162624888	0.208108493	0.147224896
TCGA-AK-3434-01	0.001230324	0.313342745	0.092703683	0.424910536	0.413609602	0.190428716	0.257961994	0.274460817	0.311657217	0.147632331	0.255792228	0.246231512	0.241076645	0.352361294	0.523131216	0.309608602	0.393821998	0.306389575	0.316714509	0.247707406	0.217239001	0.244448979	0.157715007	0.227237109	0.180494065
TCGA-AK-3436-01	-0.124832207	0.294624955	0.100049661	0.407816244	0.354720703	0.155750272	0.244763147	0.237333789	0.339603271	0.162000416	0.200489976	0.21208603	0.195984832	0.34068031	0.523452037	0.294998743	0.370773185	0.308663768	0.285768752	0.249513262	0.17382541	0.207312904	0.149083725	0.22051734	0.109624639
TCGA-AK-3440-01	-0.725290674	0.27218921	0.046334485	0.406752106	0.247018144	0.182184049	0.253923562	0.272377525	0.312834463	0.098223887	0.183988038	0.216538467	0.155215671	0.32907387	0.395283927	0.15585702	0.386593659	0.291536234	0.272098048	0.217652752	0.212416565	0.195294996	0.18687414	0.196026361	0.043599615
TCGA-AK-3443-01	-1.045271612	0.129936383	0.059371972	0.396058883	0.163329616	0.155960032	0.231887554	0.235738132	0.23659006	0.051195075	0.172782639	0.211427412	0.020734856	0.329541928	0.384696824	0.147075193	0.395638842	0.326805314	0.281829655	0.210835876	0.171110631	0.159728681	0.203410113	0.160037318	0.098460058
TCGA-AK-3445-01	0.498172425	0.245973056	0.089737407	0.407185845	0.33263938	0.242815597	0.269993578	0.301996199	0.351245623	0.186205173	0.234525771	0.269884305	0.21205814	0.364440385	0.474494706	0.344652531	0.400641751	0.326287958	0.315553378	0.25755979	0.182364318	0.254034782	0.159662139	0.224823646	0.303593199
TCGA-AK-3447-01	-0.582868305	0.183628608	0.042492996	0.412325175	0.287849348	0.068248701	0.227698892	0.265950352	0.267993189	0.114386148	0.224705537	0.192201524	0.133807382	0.294274256	0.328296439	0.184727123	0.359106852	0.26734882	0.25220816	0.207627386	0.184826554	0.148249216	0.135434432	0.210073469	-0.022393327
TCGA-AK-3450-01	-0.275896348	0.240718948	0.135051476	0.395815073	0.307948047	0.210998981	0.271847512	0.281000599	0.324687174	0.133790572	0.285790389	0.263250106	0.174944907	0.334104478	0.45271094	0.242561036	0.384284913	0.280858777	0.262048052	0.250604096	0.189097866	0.229819979	0.198868827	0.193310035	0.069072826
TCGA-AK-3451-01	-0.427901366	0.208647064	0.135635854	0.427359625	0.375337887	0.30430098	0.260868051	0.335927557	0.362635224	0.203560951	0.281852078	0.26351119	0.196960174	0.318374963	0.472184793	0.316207772	0.386603196	0.277132743	0.283962863	0.233963604	0.2472445	0.214936464	0.14101575	0.215492623	0.055437921
TCGA-AK-3453-01	0.721770421	0.316970612	0.161896201	0.421172408	0.386669018	0.071797935	0.251958025	0.246670628	0.283524886	0.084362707	0.253841283	0.318698289	0.191171221	0.343073462	0.471318576	0.36150534	0.403087124	0.310410769	0.295959356	0.247714456	0.155862375	0.257881077	0.165788773	0.216699372	0.401989092
TCGA-AK-3454-01	0.91679984	0.259898415	0.102469014	0.403051463	0.354036006	0.218861883	0.24135893	0.290397396	0.330214496	0.170039736	0.239016367	0.221540402	0.168947093	0.351803795	0.567661213	0.275179297	0.373244677	0.288263543	0.322324147	0.240908457	0.167818887	0.254338849	0.163554001	0.238767866	0.194738531
TCGA-AK-3455-01	0.36577291	0.204578292	0.152705316	0.413536564	0.411809093	0.224332054	0.251925286	0.204965254	0.312976475	0.072925521	0.281294199	0.277049819	0.234742892	0.329346541	0.413763234	0.417365437	0.423778097	0.313644523	0.275084178	0.270543728	0.190168687	0.27420312	0.167968594	0.225455583	0.199903754
TCGA-AK-3456-01	-0.540015926	0.194376586	0.155307723	0.392701579	0.233164361	0.195921738	0.266919198	0.282524482	0.378752845	0.155984865	0.301291114	0.248737643	0.154508649	0.307598506	0.343342958	0.211386472	0.383948303	0.33239547	0.293826633	0.215101586	0.200667905	0.194859679	0.252401382	0.167543622	0.077382098
TCGA-AK-3458-01	-0.325564995	0.204883701	0.084056538	0.421134241	0.397283279	0.183684116	0.233970254	0.258251115	0.290642968	0.148016335	0.252874728	0.210924472	0.191739633	0.324098778	0.415880654	0.288217412	0.393550396	0.296230414	0.284468413	0.212022626	0.19332861	0.205061578	0.16102509	0.189080509	0.041899262
TCGA-AK-3460-01	-0.612700757	0.242764614	0.090264254	0.414506865	0.376625138	0.206783808	0.25389764	0.277795366	0.338809307	0.152338343	0.275050594	0.22156328	0.198888799	0.352334149	0.528296439	0.254378048	0.404719851	0.327593587	0.301494171	0.231873277	0.195661506	0.233361374	0.151641295	0.225294303	0.124446583
TCGA-AK-3461-01	-0.173662684	0.209390056	0.100241496	0.416681561	0.387407533	0.221442387	0.282503172	0.286181668	0.330382791	0.181017649	0.327209659	0.241096007	0.247292141	0.357896963	0.493262753	0.275605728	0.398557426	0.338511461	0.32987722	0.249425093	0.194865363	0.253141156	0.127613418	0.218001745	0.22319538
TCGA-AK-3465-01	-0.229031896	0.114890635	0.111219094	0.409285055	0.244185528	0.204789617	0.226553994	0.303587718	0.301177302	0.188760913	0.217800678	0.252668802	0.11362906	0.323324287	0.450978505	0.209695608	0.380665286	0.296036599	0.247989893	0.236703582	0.15813183	0.186883534	0.145245418	0.220828379	0.050529355
TCGA-AS-3777-01	0.79149466	0.169302551	0.09581757	0.386337738	0.271977818	0.289146352	0.237896109	0.300493546	0.340086486	0.170348983	0.231526754	0.20645285	0.108363299	0.328469899	0.323869105	0.2434869	0.360758293	0.260780605	0.260754796	0.215526847	0.192369631	0.192131357	0.164057705	0.242350087	0.090439525
TCGA-AS-3778-01	-0.396321748	0.222384397	0.093704657	0.407376619	0.318854804	0.238600379	0.264963743	0.301084628	0.336094473	0.154505275	0.293294052	0.241752866	0.167484442	0.366888167	0.53448829	0.237499913	0.382858224	0.325268699	0.311622377	0.220071241	0.171317073	0.221757452	0.195086028	0.190750982	0.08373436
TCGA-B0-4688-01	1.93180994	0.171624111	0.074219869	0.36173845	0.29486252	0.156094101	0.226033527	0.2546102	0.378099181	0.162807371	0.226710041	0.19139946	0.206980926	0.329882012	0.334071222	0.167820907	0.409224118	0.32200776	0.309147073	0.203419883	0.098034445	0.248154029	-0.091012807	0.306005508	0.18071864
TCGA-B0-4690-01	1.952827446	0.265832892	0.15604774	0.400231009	0.320808448	0.243478416	0.283956397	0.309472738	0.419930251	0.155699481	0.324173579	0.222281521	0.180269249	0.330656057	0.413602823	0.340966533	0.422437099	0.331788987	0.329765149	0.25414678	0.179534829	0.2966157	0.127598754	0.270578224	0.24141803
TCGA-B0-4691-01	0.670879061	0.247744894	0.183251513	0.413518176	0.373715104	0.21357687	0.247089369	0.260292135	0.320235855	0.062762513	0.246783557	0.28588904	0.226592513	0.346118508	0.448989413	0.361111313	0.403514539	0.308056285	0.29927976	0.219887959	0.210595923	0.263427247	0.179229817	0.234910732	0.268431184
TCGA-B0-4693-01	-0.438119138	0.272277167	0.138114722	0.413379741	0.374821804	0.186115291	0.277199451	0.274462487	0.32335997	0.16239037	0.317389178	0.255464435	0.242351231	0.330617257	0.440615977	0.32986514	0.413172191	0.32805281	0.279429322	0.233443997	0.197710127	0.265819225	0.165047033	0.205209968	0.16490215
TCGA-B0-4694-01	0.553363335	0.321175902	0.186856923	0.405132518	0.386239395	0.292725441	0.279022539	0.364221957	0.438148785	0.191284481	0.320532712	0.254812196	0.19439009	0.337895706	0.447032403	0.398224309	0.395983485	0.306835235	0.297434251	0.261828479	0.211479399	0.289145469	0.138808068	0.233912222	0.351716394
TCGA-B0-4696-01	1.924430199	0.051430494	0.050044449	0.362800518	0.144502304	0.051926605	0.215100109	0.2543064	0.309149369	0.061280254	0.198386532	0.167128604	0.109694995	0.332086273	0.306737247	0.064518376	0.37938294	0.279460922	0.291080491	0.188986353	0.200911936	0.155639931	-0.083620085	0.279581553	0.132306705
TCGA-B0-4697-01	1.483303114	0.348462625	0.319531973	0.438476897	0.416121396	0.313256974	0.235031529	0.263552119	0.318971487	0.116717611	0.213500205	0.278908244	0.19733663	0.337877594	0.513474495	0.390539311	0.422094475	0.295089503	0.330233499	0.283757751	0.19173049	0.316094517	0.10979352	0.235808982	0.318190568
TCGA-B0-4698-01	1.958735464	0.342076058	0.112629686	0.424881166	0.372589033	0.259443261	0.241379397	0.277994894	0.39154321	0.062578696	0.282300506	0.296246394	0.180000375	0.313453566	0.318768046	0.361707367	0.429779317	0.306912397	0.318716866	0.235516118	0.165512906	0.331794335	0.049211267	0.299777151	0.317548925
TCGA-B0-4699-01	1.160825453	0.251368738	0.075721547	0.407428019	0.335240067	0.164086429	0.252791412	0.315479721	0.405226456	0.159431414	0.229722324	0.253150202	0.18218661	0.329299017	0.374975938	0.356473055	0.426093594	0.346530101	0.341674205	0.286108569	0.215566969	0.290572273	0.126133113	0.269215154	0.116746872
TCGA-B0-4700-01	0.997026153	0.356612726	0.182473204	0.418212123	0.410113899	0.299566588	0.252548589	0.325854105	0.39383051	0.162937276	0.272286792	0.27791876	0.26031259	0.344360664	0.526082772	0.410327803	0.40308992	0.317814045	0.324602393	0.271640271	0.227560404	0.325329199	0.214918648	0.265993226	0.390856593
TCGA-B0-4701-01	0.23017225	0.280278979	0.143517052	0.405256894	0.350521968	0.241470029	0.259319484	0.293402175	0.346839512	0.176945767	0.289885763	0.251832856	0.178585506	0.352788247	0.441482194	0.345042574	0.408906495	0.311987506	0.278235369	0.240544019	0.189081804	0.262991565	0.140249823	0.233761389	0.278376644
TCGA-B0-4703-01	0.338412468	0.244568979	0.122958291	0.408594002	0.36739923	0.253285496	0.246636028	0.285680582	0.337450434	0.183719166	0.232865459	0.273917747	0.196637365	0.353935784	0.522168752	0.336493638	0.411992227	0.34404502	0.351819791	0.252916557	0.230357312	0.286086436	0.077061774	0.249731159	0.207122233
TCGA-B0-4706-01	0.556107363	0.232674952	0.095906419	0.419013167	0.386371849	0.159320648	0.245057298	0.223568335	0.272864881	0.162426307	0.245992178	0.294071596	0.239597266	0.373118948	0.482130253	0.293837231	0.388506034	0.329150378	0.319503997	0.233728698	0.1814756	0.239085391	0.190805325	0.212114553	0.056464549
TCGA-B0-4707-01	1.124381394	0.143984967	0.14225059	0.408673046	0.37146772	0.15068833	0.242792847	0.234118727	0.262898664	0.13447204	0.221239675	0.296512208	0.234552928	0.341895503	0.315463587	0.291172975	0.374266655	0.302989259	0.287664912	0.257273932	0.18779355	0.250426553	0.148215396	0.248581982	0.279178697
TCGA-B0-4710-01	0.112952874	0.207242728	0.157784582	0.404397639	0.338053929	0.198177439	0.292108799	0.270342151	0.306316345	0.194838706	0.307204995	0.258549463	0.191577279	0.334836587	0.46310555	0.30044295	0.401033827	0.300279752	0.271640343	0.23802405	0.177126896	0.230477106	0.181334784	0.214844322	0.093326917
TCGA-B0-4712-01	0.543736496	0.312181041	0.166572675	0.40341236	0.36231748	0.286045483	0.24510646	0.283899069	0.397610762	0.111516573	0.246378508	0.22528106	0.232882527	0.346312173	0.45752326	0.34919856	0.397026787	0.303071944	0.313983728	0.24891505	0.216451738	0.275027674	0.098483117	0.265280632	0.242348412
TCGA-B0-4713-01	0.996309134	0.200209418	0.14622817	0.415995388	0.386957956	0.211164221	0.241177104	0.245890013	0.281198168	0.097256372	0.267861778	0.280660207	0.184524357	0.346406294	0.391498235	0.301704981	0.381031359	0.276073882	0.265698068	0.229670019	0.198548947	0.225224665	0.18280949	0.223542466	0.272345204
TCGA-B0-4714-01	0.647960183	0.318768464	0.072010894	0.422414898	0.422485587	0.204946563	0.252217336	0.242266838	0.298776481	0.100993666	0.272200865	0.253616718	0.275502446	0.343047368	0.545267886	0.35674827	0.40387271	0.339558205	0.32231566	0.236229654	0.175838638	0.264110149	0.189445149	0.203282405	0.23538659
TCGA-B0-4718-01	0.245628909	0.270262626	0.112355332	0.414988993	0.341134406	0.148660371	0.251476914	0.250142121	0.289754613	0.201538191	0.234474371	0.26374369	0.137015294	0.357873777	0.555822907	0.277093236	0.3822203	0.326610014	0.309870035	0.245345537	0.182934742	0.267685281	0.192977195	0.196298169	0.142829644
TCGA-B0-4810-01	0.49068746	0.321262851	0.129499971	0.415110387	0.384363697	0.280892661	0.251351425	0.27769176	0.350657529	0.177792446	0.277572813	0.274014913	0.212633795	0.354341692	0.541899262	0.36213965	0.4138766	0.324018905	0.330806159	0.246901471	0.198337259	0.284445024	0.163799403	0.235371795	0.292909849
TCGA-B0-4811-01	0.66538516	0.255619183	0.096033831	0.39712833	0.315695754	0.223417653	0.240136307	0.25248908	0.270844259	0.126283359	0.238420207	0.243152105	0.195532289	0.357358177	0.518511389	0.2516938	0.381781853	0.297443616	0.295883671	0.216500593	0.136400174	0.220424693	0.17086685	0.201275932	0.178697466
TCGA-B0-4813-01	1.055393804	0.156173008	0.03899143	0.38193044	0.24167078	0.200073716	0.255670216	0.25268372	0.292316898	0.18294437	0.232183094	0.276842177	0.187280388	0.326252812	0.541065127	0.198875287	0.38473843	0.318781989	0.297895264	0.233640447	0.14827085	0.22015659	0.180174412	0.222990594	0.122200834
TCGA-B0-4814-01	-0.215484293	0.235332607	0.139861574	0.396023288	0.285973216	0.220537759	0.269463027	0.250489441	0.308168649	0.13046426	0.280902011	0.226547418	0.133872838	0.346624795	0.497658004	0.26404178	0.381801472	0.321992271	0.301030845	0.212658812	0.170837093	0.219468097	0.19582714	0.195078176	0.127430221
TCGA-B0-4815-01	1.511471233	0.354022648	0.259023464	0.418359399	0.38793682	0.251333636	0.252866057	0.280463061	0.372128985	0.142246932	0.272481308	0.331267098	0.214684188	0.332074542	0.462688483	0.411544388	0.420276052	0.337106325	0.336739058	0.267020679	0.200966695	0.299970055	0.201454117	0.234334346	0.292556946
TCGA-B0-4816-01	0.226947304	0.29042205	0.09853628	0.413700182	0.365621068	0.196153561	0.26579743	0.278174808	0.348568769	0.143124085	0.306228545	0.22900721	0.214364651	0.338827985	0.542797562	0.288521086	0.387325148	0.314280205	0.331050974	0.232690776	0.177120465	0.223420918	0.144956836	0.188874115	0.144947064
TCGA-B0-4817-01	1.162062303	0.145891561	0.124975794	0.39596463	0.366145026	0.131128525	0.283037593	0.236768894	0.343713122	0.075515648	0.423203432	0.24329789	0.192465886	0.314020542	0.365640038	0.259959871	0.375989036	0.296913232	0.28391164	0.248427454	0.167535138	0.222289199	0.147926558	0.2029989	0.213634905
TCGA-B0-4818-01	0.002204523	0.291058785	0.191926902	0.420762441	0.38237375	0.164799508	0.262495797	0.26595369	0.288450923	0.136639099	0.322080216	0.252640349	0.233954183	0.34755446	0.507058069	0.330222814	0.404263547	0.294438144	0.301067748	0.232680156	0.189913771	0.241582241	0.177053385	0.1922666	0.258999038
TCGA-B0-4819-01	1.008194105	0.316945587	0.232743403	0.443561719	0.434930801	0.260456491	0.262850335	0.328285606	0.380820056	0.120772432	0.27775501	0.331387272	0.227959445	0.365298728	0.494931023	0.438283705	0.432352085	0.310386503	0.313587516	0.279530648	0.201870757	0.321296898	0.146095268	0.239495757	0.316490215
TCGA-B0-4821-01	1.526579116	0.255839865	0.104847864	0.414377529	0.404688384	0.194946326	0.249617915	0.23150795	0.283383818	0.086795449	0.226728626	0.283227764	0.239390655	0.33982722	0.488771254	0.266092349	0.371543846	0.258278973	0.259180368	0.230638324	0.150233189	0.248526259	0.136207698	0.216651795	0.213314084
TCGA-B0-4822-01	1.134077174	0.274317398	0.112942169	0.40150678	0.363697608	0.239625918	0.237717981	0.294484298	0.338295422	0.169994222	0.256110467	0.265271464	0.201944358	0.358078976	0.574815528	0.294447254	0.372203287	0.295589063	0.329122973	0.230544198	0.1651344	0.258171381	0.177977803	0.229835104	0.268495348
TCGA-B0-4823-01	-1.34336289	0.213859236	0.154267244	0.421482919	0.340057663	0.267750794	0.254631529	0.322276456	0.378984949	0.211908756	0.27734851	0.240878932	0.202661392	0.360816342	0.501539942	0.342025874	0.393113655	0.322158381	0.30760916	0.24375087	0.222353962	0.2714303	0.236401158	0.243524824	0.179724094
TCGA-B0-4824-01	0.557985168	0.258219963	0.091484343	0.424283954	0.372652353	0.22061971	0.258225998	0.281073758	0.322416257	0.119467791	0.293562095	0.238801005	0.201168485	0.33284828	0.511324992	0.335442252	0.406440775	0.297694169	0.288776856	0.252956666	0.191067724	0.248314203	0.179318825	0.203147813	0.10542188
TCGA-B0-4827-01	-0.385675472	0.320141868	0.203071558	0.403333606	0.343008051	0.301404658	0.288803951	0.30282932	0.373555628	0.168920776	0.279677726	0.265683417	0.233142998	0.346378718	0.4626564	0.327526842	0.381391677	0.291564959	0.27507432	0.277039116	0.210206651	0.266444686	0.18573604	0.242458431	0.238241899
TCGA-B0-4828-01	0.152010885	0.225652415	0.096608077	0.415363151	0.346158535	0.171088837	0.256900867	0.21039535	0.255999296	0.070515397	0.246745212	0.267386561	0.184201004	0.343086254	0.35360924	0.287790844	0.378401028	0.313095454	0.293106428	0.221282913	0.141130276	0.234350768	0.240450954	0.202737732	0.214019891
TCGA-B0-4833-01	0.551300657	0.263752771	0.117268092	0.413250832	0.399062031	0.200609924	0.258616507	0.288038029	0.286538668	0.167739068	0.269890869	0.27741496	0.208498718	0.352170858	0.499005454	0.318599577	0.391689986	0.284986611	0.284681613	0.24237236	0.156967073	0.243583864	0.17948274	0.199659029	0.239140199
TCGA-B0-4834-01	-0.508793084	0.156553255	0.066865697	0.404872157	0.215485126	0.163430827	0.239968671	0.260596626	0.251606113	0.088831025	0.169164836	0.190792771	0.139574633	0.3193598	0.460346487	0.175039695	0.389849779	0.307702021	0.291548352	0.228855628	0.175918602	0.187182558	0.168945669	0.193579691	-0.009207571
TCGA-B0-4836-01	0.357895625	0.306577743	0.18112178	0.40533702	0.352210151	0.250789627	0.261331069	0.280321946	0.365945883	0.208376177	0.276743133	0.253221547	0.197393552	0.346389547	0.459576516	0.39126713	0.405090862	0.32821709	0.307399694	0.270594786	0.192503338	0.273616239	0.231668484	0.263763603	0.357908245
TCGA-B0-4837-01	0.418962148	0.24292781	0.09226826	0.406350648	0.310248616	0.226888986	0.255785145	0.308611129	0.369483178	0.193314398	0.284066549	0.221794871	0.196711997	0.343222591	0.539749759	0.286240858	0.382157178	0.302716429	0.312543719	0.236648236	0.202995726	0.249189811	0.164779719	0.257476416	0.166923324
TCGA-B0-4838-01	0.179910752	0.270224952	0.151592358	0.411820047	0.368285589	0.196282325	0.271787563	0.231177265	0.31916661	0.143805007	0.295357119	0.310292338	0.177080775	0.345156537	0.436990696	0.40369106	0.421839959	0.318637015	0.282631264	0.253743567	0.183858334	0.269672865	0.193404348	0.221175797	0.240551813
TCGA-B0-4839-01	0.017617047	0.347125922	0.123912056	0.406927027	0.372379794	0.246261318	0.261243761	0.297148556	0.347952575	0.17128482	0.295735739	0.262435083	0.252964552	0.35723683	0.536701957	0.293335734	0.376016757	0.276609024	0.303248285	0.228705879	0.211960177	0.224510667	0.152323894	0.191321779	0.123002887
TCGA-B0-4841-01	0.54753737	0.273902131	0.100596434	0.419534266	0.379030403	0.240275743	0.278573647	0.289049589	0.32664329	0.181047958	0.270457358	0.266857432	0.252686096	0.366284342	0.573724735	0.238035442	0.37685585	0.274775982	0.315134655	0.234275384	0.235361429	0.247740854	0.092657657	0.229696914	0.125216554
TCGA-B0-4842-01	0.28422707	0.333784876	0.187301927	0.400005215	0.386059842	0.317775082	0.278594426	0.306428256	0.37631271	0.108425374	0.31962416	0.301331574	0.286206163	0.359577485	0.485948027	0.338324225	0.367851514	0.264543265	0.280407624	0.261712632	0.199997711	0.26368939	0.213731273	0.241430647	0.370388194
TCGA-B0-4843-01	1.085230283	0.247055436	0.137863795	0.4034496	0.284625143	0.221569109	0.24409169	0.268853191	0.328842235	0.215813107	0.258842434	0.259601611	0.237163845	0.352573515	0.569233237	0.226340178	0.369510497	0.310463298	0.34773102	0.223177225	0.205165448	0.238283544	0.208281703	0.239482042	0.204876484
TCGA-B0-4844-01	0.495335342	0.279034002	0.170920137	0.389540566	0.327003929	0.166167295	0.264660179	0.244948094	0.328937413	0.109737323	0.289826433	0.276530658	0.198394528	0.337449268	0.428296439	0.284028166	0.381812169	0.30629587	0.282611057	0.242502082	0.154534335	0.239083966	0.171050012	0.213511711	0.302919474
TCGA-B0-4845-01	0.238186948	0.219418368	0.048584206	0.403239565	0.261415088	0.185465643	0.24929637	0.25773871	0.280117589	0.142381839	0.283523511	0.257118957	0.132559456	0.344375084	0.505133141	0.226308097	0.389887356	0.334895081	0.326360912	0.215827596	0.168424653	0.219290465	0.233187207	0.196695866	0.126467757
TCGA-B0-4846-01	-0.614599203	0.294587489	0.096898429	0.410074497	0.327220955	0.204718255	0.263512009	0.247658722	0.330554533	0.144576818	0.307109792	0.258488347	0.19012259	0.332474711	0.443599615	0.346425654	0.419887163	0.313747972	0.276965727	0.237043436	0.188788389	0.273766777	0.171792656	0.208618635	0.211517485
TCGA-B0-4847-01	0.752754222	0.323325787	0.162923152	0.424904151	0.391269768	0.172623629	0.249641596	0.231763766	0.280097336	0.059952023	0.26429016	0.320146461	0.194944952	0.33532184	0.485948027	0.373529386	0.407808897	0.314402836	0.306968415	0.244442729	0.159257072	0.249055574	0.179354476	0.201341684	0.401026628
TCGA-B0-4848-01	0.434989152	0.304901479	0.139163175	0.402572883	0.336138313	0.21660428	0.258120365	0.28343994	0.383779304	0.142687725	0.293297063	0.245019993	0.19458638	0.337052773	0.524991979	0.337575865	0.390950054	0.330936128	0.32964546	0.247235881	0.207095639	0.265555545	0.12390659	0.233570666	0.204395252
TCGA-B0-4849-01	-0.065982261	0.284891162	0.040379397	0.405906843	0.338849752	0.108374429	0.249788499	0.262955932	0.307387719	0.141721907	0.291634526	0.236085109	0.208067418	0.356473002	0.513634905	0.235493445	0.400447853	0.322918165	0.318247172	0.218958405	0.160947994	0.22978621	0.149023738	0.182704863	0.251491819
TCGA-B0-4852-01	-0.069524165	0.233906586	0.140229323	0.402666372	0.312081518	0.190835015	0.276660314	0.265772754	0.316853474	0.173905773	0.296574729	0.232619457	0.186614644	0.329720633	0.486621752	0.290239792	0.413016916	0.312374516	0.257255641	0.220609165	0.182723005	0.236642916	0.207973266	0.226216214	0.078729548
TCGA-B0-4945-01	-0.205512985	0.230074719	0.128017194	0.40735024	0.283350949	0.180255308	0.258675769	0.254472499	0.318253351	0.114498409	0.243802905	0.248863084	0.185220759	0.356685857	0.498684633	0.248764835	0.400309446	0.311044349	0.279814274	0.235402725	0.20453219	0.262349505	0.231093708	0.196558309	0.112640359
TCGA-B0-5075-01	0.276556684	0.22017021	0.092202826	0.408104765	0.310037412	0.232818053	0.27417228	0.313585377	0.393686007	0.13023132	0.25385093	0.220856843	0.121905688	0.318419601	0.335739493	0.305017554	0.3937944	0.320251901	0.252690098	0.219635486	0.166194934	0.223571935	0.204026365	0.199898177	0.159384023
TCGA-B0-5077-01	0.001283991	0.222870996	0.081599511	0.405193084	0.356178063	0.185925302	0.251487146	0.271441605	0.355596682	0.133595094	0.256612511	0.228519218	0.17636109	0.340623885	0.490086622	0.287551068	0.38873196	0.341077859	0.29199305	0.220047985	0.170611053	0.218766057	0.177525339	0.187192964	0.158389477
TCGA-B0-5080-01	0.202822956	0.295172965	0.238235514	0.432161837	0.353130667	0.309129901	0.265376262	0.27492186	0.349863133	0.204418225	0.236782596	0.261920544	0.219700411	0.354485577	0.568238691	0.368232265	0.39827486	0.327347364	0.354323686	0.255500713	0.234768052	0.28589161	0.077383125	0.237613223	0.16942573
TCGA-B0-5081-01	1.448917964	0.353715141	0.210506968	0.415109951	0.404409724	0.277275253	0.258192613	0.283858933	0.322734315	0.180241319	0.250928977	0.285329134	0.226095558	0.357516033	0.502245749	0.423558834	0.41593849	0.313205014	0.31415736	0.268888852	0.198420376	0.281558182	0.131974999	0.250401875	0.416490215
TCGA-B0-5083-01	-0.107852669	0.176671046	0.162143488	0.412923298	0.333467352	0.299505401	0.238446272	0.373550788	0.435152893	0.215390175	0.235973951	0.2669148	0.185793006	0.361169825	0.422104588	0.338646257	0.391900086	0.285206395	0.320667506	0.252165735	0.195280372	0.231842682	0.154321938	0.237099815	0.200320821
TCGA-B0-5084-01	1.666419456	0.2226247	0.092567521	0.394881312	0.226640893	0.172485094	0.215211818	0.264170499	0.365743665	0.024424933	0.274569665	0.261171799	0.151426842	0.326843497	0.398171319	0.227045836	0.36499766	0.284481639	0.287140203	0.198357101	0.185504449	0.227963864	0.160835194	0.245226281	0.154892525
TCGA-B0-5085-01	1.148488944	0.233017028	0.076997069	0.405760825	0.365869137	0.148196628	0.248869811	0.279370838	0.2713517	0.130135747	0.24539001	0.260338532	0.219001541	0.361865561	0.523869105	0.221519568	0.360233036	0.258366788	0.277192862	0.213516998	0.147908167	0.229517626	0.205849628	0.15128934	0.125954443
TCGA-B0-5088-01	0.464899005	0.2231477	0.170567382	0.421998671	0.375674559	0.282269116	0.248542188	0.329139324	0.364834259	0.196161464	0.252992283	0.262592771	0.211419758	0.357607752	0.541931344	0.318362919	0.395897996	0.328105435	0.322282214	0.219033074	0.182902642	0.245911324	0.189516509	0.200033914	0.23358999
TCGA-B0-5092-01	0.847149526	0.325307359	0.134382148	0.425033811	0.400978681	0.222970143	0.253324501	0.259146335	0.304266621	0.120153645	0.224157942	0.312569249	0.22018853	0.344313606	0.465415464	0.413446973	0.425067405	0.307568915	0.291147203	0.275381472	0.18772575	0.28352092	0.152985472	0.232502639	0.37982034
TCGA-B0-5094-01	0.656486229	0.201123097	0.086901876	0.393127452	0.332731296	0.187254053	0.263140064	0.248327624	0.335258907	0.152301767	0.259927645	0.246270382	0.180237647	0.34986555	0.333622073	0.256412905	0.392733697	0.314960896	0.278382183	0.248966681	0.174092582	0.205969208	0.144844738	0.177753205	0.149566891
TCGA-B0-5095-01	0.718985486	0.24030111	0.127450768	0.415161959	0.316802246	0.291327622	0.256685072	0.283419148	0.353302335	0.160681935	0.269936014	0.238733323	0.226871449	0.361104815	0.522778312	0.273361309	0.39449993	0.344606448	0.348696826	0.227302614	0.221116505	0.281368819	0.165814555	0.231696678	0.19172281
TCGA-B0-5096-01	0.235741041	0.291745073	0.164969485	0.387798477	0.281848188	0.241842844	0.278843206	0.265564045	0.435466708	0.165057266	0.264546763	0.268392658	0.190332059	0.334943206	0.405389798	0.250560664	0.411854649	0.304948082	0.29608138	0.23926082	0.241916197	0.247349858	0.149843798	0.267936068	0.188739172
TCGA-B0-5097-01	0.965628454	0.259171325	0.125842143	0.416584109	0.293668454	0.365278585	0.273365925	0.320641119	0.40282646	0.234041876	0.345067343	0.240692688	0.157862697	0.346166002	0.53102342	0.309789183	0.405814296	0.319095146	0.316484216	0.257017084	0.201469833	0.288526266	0.232661462	0.271566412	0.297208855
TCGA-B0-5098-01	2.098274934	0.259567489	0.10106198	0.400487638	0.161751811	0.041197198	0.21850496	0.205173273	0.290606348	0.069378555	0.128121422	0.263449894	0.145076252	0.317991086	0.217452679	0.142959411	0.369658115	0.2721225	0.261482197	0.197675493	0.124605469	0.19317754	-0.005413395	0.241607011	0.159255695
TCGA-B0-5099-01	-0.38753856	0.255138508	0.080889175	0.38929749	0.270395015	0.152945828	0.259377043	0.247792674	0.258920695	0.127478794	0.237221863	0.238361867	0.192480079	0.34210627	0.515848572	0.173948365	0.373433618	0.298019141	0.256931059	0.213922933	0.166397162	0.220708247	0.19060617	0.190306192	0.06551171
TCGA-B0-5100-01	-0.035330577	0.160140568	0.099974156	0.404600241	0.321940636	0.184100823	0.249513418	0.258233267	0.300760006	0.193382047	0.252421856	0.268200854	0.23382977	0.389602604	0.540166827	0.223281177	0.37898792	0.289129271	0.31947826	0.225627038	0.237418299	0.215260424	0.154743239	0.23545341	0.14125762
TCGA-B0-5102-01	-0.076517795	0.258665055	0.127260912	0.409545356	0.311527746	0.208198006	0.234662244	0.269288019	0.339698267	0.108670456	0.210867267	0.268881096	0.198620977	0.323903171	0.481199872	0.285212448	0.385892128	0.279387753	0.262611538	0.232840393	0.196393	0.218930964	0.14887812	0.169350431	0.085306384
TCGA-B0-5104-01	-0.31710076	0.240844331	0.068069716	0.393142952	0.268373837	0.165306942	0.266070035	0.28226309	0.306222889	0.105839884	0.32958405	0.204533483	0.170391225	0.343466277	0.399679179	0.235773657	0.390740819	0.312189145	0.295230425	0.222417416	0.161390916	0.236722799	0.176087116	0.166738672	0.109303818
TCGA-B0-5106-01	0.354417272	0.3030022	0.151643789	0.421825664	0.361247559	0.170724329	0.267781225	0.23957436	0.321611617	0.180983836	0.269048076	0.245606474	0.200331901	0.344351415	0.556464549	0.287544861	0.385730375	0.353639912	0.32730083	0.213240753	0.191731862	0.258497239	0.170316366	0.177249451	0.107795958
TCGA-B0-5107-01	0.950734142	0.287270132	0.107442056	0.397332092	0.323115736	0.207160634	0.276223822	0.215435696	0.263281631	0.022096407	0.183877105	0.324587955	0.102855379	0.318827034	0.328424767	0.336086198	0.399642321	0.282387854	0.234350148	0.237480788	0.175991275	0.234513781	0.164182408	0.236457496	0.225729868
TCGA-B0-5108-01	0.344544933	0.336965847	0.17027613	0.412649558	0.367224338	0.332269815	0.274538265	0.32308594	0.443486439	0.180997556	0.335534857	0.21367905	0.244154983	0.351782266	0.531280077	0.346912842	0.401644361	0.33846653	0.340133802	0.256583665	0.211457036	0.314363166	0.235586588	0.233218134	0.288642926
TCGA-B0-5109-01	1.336304789	0.317286736	0.224366739	0.421741955	0.392052467	0.269065109	0.247543373	0.306064947	0.402216299	0.17410007	0.289300913	0.31940049	0.252589989	0.339094153	0.435931986	0.382492009	0.399023217	0.293909917	0.313259348	0.251432293	0.173918692	0.298956262	0.078967431	0.27301775	0.281456529
TCGA-B0-5110-01	-0.332366391	0.259947825	0.110745684	0.401049491	0.319151899	0.240966062	0.276280423	0.311512651	0.341835847	0.178563807	0.307442477	0.245781069	0.213575354	0.365007072	0.517548925	0.288519192	0.40772542	0.318146124	0.299076695	0.234981649	0.217545894	0.26486797	0.185433673	0.205905013	0.168816169
TCGA-B0-5113-01	-0.549701295	0.296377943	0.159858904	0.411085664	0.297340771	0.256759007	0.265821868	0.262329194	0.356322268	0.201052206	0.269871596	0.246460846	0.15423229	0.351145465	0.462143086	0.307849632	0.422909413	0.329831986	0.29552816	0.246740461	0.185588717	0.261618594	0.262116442	0.20634918	0.248604427
TCGA-B0-5115-01	-0.430990893	0.271661489	0.104380573	0.409837574	0.321806822	0.261128739	0.253647297	0.28848849	0.343589425	0.146707501	0.269614815	0.203246528	0.20909345	0.348696383	0.538434392	0.299419731	0.396134586	0.33921843	0.32625492	0.215626568	0.185617039	0.242131524	0.198051945	0.211840952	0.234231633
TCGA-B0-5116-01	0.115504606	0.258917415	0.073191819	0.38844135	0.266850465	0.194835778	0.252637481	0.258249748	0.313425098	0.156036904	0.257056557	0.224486978	0.217153056	0.357697166	0.483028553	0.262329254	0.372058239	0.315414824	0.300836524	0.244119116	0.213910801	0.250414465	0.161506501	0.252988421	0.140936798
TCGA-B0-5117-01	0.3191773	0.182268148	0.075853	0.39832866	0.223569077	0.128945466	0.252267208	0.266627928	0.261170357	0.160831982	0.167738971	0.29259186	0.191454313	0.347661645	0.479948669	0.188485175	0.359017964	0.306552938	0.31840902	0.240280304	0.176854079	0.186898975	0.151080259	0.214433546	0.000224575
TCGA-B0-5119-01	-0.560434749	0.267490345	0.04555705	0.416170246	0.358334412	0.231800789	0.278546205	0.284008298	0.328778265	0.155226285	0.283724401	0.219924674	0.233518679	0.353505077	0.477382098	0.317546732	0.397256214	0.318742187	0.297852103	0.245421612	0.21371302	0.234280777	0.188972678	0.225609599	0.087712544
TCGA-B0-5120-01	-0.938136096	0.202320545	0.131318415	0.404592552	0.320750515	0.269509747	0.257760793	0.293073428	0.363488318	0.206890414	0.253369879	0.2494553	0.179600081	0.370597865	0.481424447	0.291163041	0.406200118	0.316422221	0.284896171	0.232207072	0.213245951	0.246054968	0.199256703	0.224279179	0.139749759
TCGA-B0-5121-01	-0.27022897	0.231862069	0.106038409	0.415703685	0.4006994	0.202296907	0.278222671	0.285212534	0.32468945	0.204283081	0.315394337	0.258508401	0.286164679	0.365182674	0.552197626	0.331985402	0.388394652	0.322949081	0.324586613	0.235612481	0.214911662	0.247758744	0.175756361	0.211317673	0.172281039
TCGA-B0-5399-01	-0.021652721	0.268098525	0.141078278	0.407004994	0.363997631	0.272389055	0.243152967	0.310786814	0.313147325	0.167281959	0.26082613	0.236199315	0.223737426	0.352770213	0.545909528	0.34949099	0.40582449	0.340309164	0.327125997	0.221997612	0.212641136	0.245583819	0.185978549	0.217028469	0.230349695
TCGA-B0-5400-01	0.309187053	0.209281887	0.126818396	0.406629627	0.388264567	0.196644394	0.261466117	0.296036458	0.393491087	0.175780216	0.342349244	0.274870654	0.264807738	0.352303929	0.433782483	0.315416795	0.374462986	0.26999295	0.274716896	0.226119932	0.233771535	0.273647058	0.168343321	0.228502949	0.209400064
TCGA-B0-5402-01	-0.890128803	0.284610747	0.121945404	0.406618224	0.365855425	0.213489787	0.279449107	0.271556694	0.333479565	0.177274459	0.296902991	0.226454022	0.242888035	0.363461816	0.532499198	0.282703414	0.386816177	0.335458812	0.306641423	0.238595185	0.208487185	0.242204519	0.251933947	0.211271214	0.147224896
TCGA-B0-5690-01	-0.029565053	0.267669554	0.165452903	0.412133399	0.335161504	0.219787881	0.252842818	0.29995048	0.309834686	0.203500479	0.296148148	0.263312859	0.281728658	0.361077827	0.558485723	0.285766969	0.386111344	0.313202554	0.336522906	0.247304532	0.21788333	0.234402838	0.165509779	0.220073925	0.149053577
TCGA-B0-5691-01	-0.589724946	0.271154077	0.208241097	0.397468269	0.320621031	0.270638592	0.270902698	0.315772702	0.355874316	0.224811224	0.314516301	0.236685199	0.186094672	0.363490002	0.486814244	0.281545646	0.393248966	0.308983991	0.29354762	0.267442916	0.196766507	0.252460719	0.18300597	0.226541692	0.138562721
TCGA-B0-5692-01	-0.159550696	0.325776722	0.151802757	0.41339448	0.397453275	0.223935044	0.266513091	0.243231283	0.292872924	0.112135045	0.269789338	0.333685407	0.262747354	0.359015356	0.44247674	0.406047178	0.407352199	0.285830385	0.264545459	0.272508007	0.210104304	0.286800094	0.168541182	0.223143011	0.223933269
TCGA-B0-5693-01	-1.122291834	0.182445952	0.09250891	0.405545785	0.275194298	0.243208943	0.261433827	0.283780642	0.311436635	0.215541639	0.289505462	0.24119463	0.230589626	0.358329553	0.530157202	0.192739803	0.392002787	0.28493261	0.277229281	0.224565772	0.201814271	0.213162439	0.170589644	0.212843909	0.058196984
TCGA-B0-5694-01	-0.037072613	0.265359209	0.102135035	0.397444947	0.338931365	0.231180874	0.254856439	0.298679186	0.351274636	0.147764767	0.286299318	0.241539252	0.250706416	0.356790507	0.538306064	0.248095351	0.370234915	0.325478655	0.314773921	0.238967713	0.204438394	0.244830991	0.180784535	0.223313869	0.164549246
TCGA-B0-5695-01	-1.127581051	0.221284499	0.141412119	0.406893114	0.339100188	0.177606646	0.253062799	0.277669152	0.316850724	0.219015854	0.282888873	0.267265497	0.251778849	0.354685106	0.521430863	0.279409536	0.389012682	0.304978042	0.300267749	0.253783257	0.203723827	0.235889246	0.185796391	0.20517353	0.064677575
TCGA-B0-5696-01	-0.425280389	0.270190392	0.102482391	0.401333393	0.300366367	0.211095244	0.268887616	0.286041644	0.333524241	0.196349245	0.304273572	0.243023451	0.216623985	0.36605763	0.523099134	0.268742018	0.371438251	0.30373116	0.296435624	0.248849638	0.196641353	0.248101842	0.162932338	0.227744496	0.119056785
TCGA-B0-5697-01	-0.535288355	0.258172924	0.174389631	0.41220453	0.364576118	0.232894333	0.278313268	0.308606875	0.379234431	0.194275367	0.295664978	0.293024527	0.210913529	0.326577082	0.42107796	0.371892427	0.393286116	0.324917834	0.303015277	0.255851668	0.185219565	0.296349496	0.20554892	0.215492507	0.198877125
TCGA-B0-5698-01	-0.791209131	0.318704253	0.152618673	0.403140734	0.331626999	0.227670098	0.279145043	0.285328548	0.351789291	0.119332717	0.338403448	0.247301944	0.188954383	0.324161514	0.512479949	0.337343846	0.392612579	0.314046958	0.311179603	0.232962081	0.173816336	0.260580866	0.258871773	0.220528653	0.32605069
TCGA-B0-5699-01	-0.480080644	0.330764006	0.085924243	0.406663391	0.347316848	0.235747949	0.270639479	0.273059055	0.303893099	0.096198813	0.295014262	0.241917214	0.236432902	0.346298632	0.489669554	0.282420072	0.391764909	0.34839439	0.304588137	0.213762906	0.191900795	0.22751514	0.209424912	0.218479814	0.206737247
TCGA-B0-5700-01	-1.267538456	0.236954884	0.127679365	0.409083459	0.317236033	0.250274598	0.264528701	0.309900949	0.339046843	0.148352301	0.304829406	0.276110457	0.208611121	0.351370128	0.526981072	0.289799843	0.370019656	0.277796649	0.303093479	0.244968744	0.195531281	0.25074326	0.168499395	0.205004734	0.210555021
TCGA-B0-5701-01	-0.136236738	0.26246673	0.138931902	0.394690312	0.322813252	0.212690406	0.271347565	0.265199579	0.378748582	0.124036329	0.286732926	0.279778193	0.199684128	0.335803828	0.417356432	0.303135503	0.377823439	0.316300652	0.276544919	0.239015962	0.189192665	0.24633071	0.120763817	0.237806063	0.344658325
TCGA-B0-5702-01	0.136846132	0.149030847	0.187068687	0.400923967	0.362909651	0.378503222	0.214191683	0.297162587	0.32784321	0.22197937	0.271745084	0.278264593	0.198807856	0.369709396	0.57183189	0.29817789	0.315804748	0.260206818	0.322591817	0.247722094	0.130676151	0.234803455	0.146092471	0.197315877	-0.311806224
TCGA-B0-5703-01	-0.530828006	0.255781511	0.125336407	0.428484178	0.417300454	0.179391357	0.266514604	0.21500103	0.26821745	0.165499126	0.303275506	0.277974982	0.279313124	0.361525743	0.384985563	0.346310737	0.379703815	0.304747499	0.304278656	0.241558613	0.219191452	0.244831367	0.169778993	0.234801487	0.23358999
TCGA-B0-5705-01	-0.974927458	0.239276566	0.142593379	0.408134004	0.337377711	0.220376305	0.282029524	0.255781054	0.313471286	0.176226594	0.30952242	0.257928204	0.230231404	0.345100095	0.462399743	0.308325034	0.395325684	0.307278234	0.302274625	0.265775678	0.194243415	0.228197645	0.198474108	0.222009663	0.206961822
TCGA-B0-5706-01	0.142146807	0.297132489	0.24950094	0.415841372	0.366953017	0.139858228	0.275646912	0.265120272	0.33782313	0.181391472	0.247804482	0.264227885	0.211874773	0.33806706	0.504876484	0.3718879	0.404119146	0.332706232	0.31786561	0.27373316	0.20970781	0.297261864	0.146533473	0.230900696	0.217228104
TCGA-B0-5707-01	-1.141508039	0.135114705	0.183518873	0.393614458	0.237920708	0.23454573	0.255202273	0.311942834	0.360038627	0.215530247	0.260685399	0.291446167	0.128867859	0.320601326	0.259576516	0.226007362	0.366231748	0.272536346	0.266481215	0.240982994	0.169456751	0.24316205	0.121973393	0.170868362	0.102759063
TCGA-B0-5709-01	-0.610195682	0.305455516	0.240887131	0.417695753	0.383325793	0.306745153	0.298115647	0.323170417	0.375334192	0.237343503	0.314891142	0.258279849	0.224083443	0.354123575	0.436862368	0.378397629	0.403823887	0.326512958	0.305800578	0.25202223	0.219014017	0.289099688	0.182014872	0.242854058	0.231119666
TCGA-B0-5710-01	-0.051151487	0.295253023	0.114901501	0.41653748	0.33959963	0.243728429	0.259086766	0.292055132	0.301734528	0.19833851	0.262420795	0.228977805	0.225792027	0.36421614	0.569971126	0.302749318	0.400652959	0.348995844	0.333787584	0.235853851	0.22513544	0.251673812	0.144743738	0.236162246	0.232948348
TCGA-B0-5711-01	-0.685556896	0.296859063	0.147416066	0.406627387	0.333586763	0.247075964	0.258777791	0.312137785	0.348562625	0.239118886	0.300466549	0.232306029	0.250191982	0.346571564	0.529547642	0.305655517	0.392826954	0.344747367	0.33132653	0.241125968	0.209202742	0.260531121	0.19200648	0.239362603	0.212608277
TCGA-B0-5712-01	-0.735407173	0.218772821	0.056884952	0.399175257	0.297302128	0.161352233	0.254380254	0.232304188	0.274401575	0.110793591	0.238433673	0.306106527	0.164360328	0.332129217	0.392909849	0.260565024	0.376161371	0.277515492	0.248777108	0.227539256	0.181328786	0.223597882	0.179203684	0.210326616	0.132050048
TCGA-B0-5713-01	-0.488114131	0.271179076	0.115503069	0.404595983	0.354092627	0.218472212	0.258171975	0.266493447	0.299418154	0.142329099	0.304643731	0.25405435	0.211514188	0.350735043	0.477317934	0.2942662	0.397641946	0.292280194	0.287513455	0.242265792	0.214454365	0.250663175	0.16874649	0.214585333	0.160410651
TCGA-B0-5812-01	-0.614444773	0.271801768	0.136072801	0.404685052	0.339360451	0.270852463	0.264065757	0.297040006	0.343774269	0.209947196	0.285703496	0.234939238	0.241219398	0.36566875	0.542123837	0.324537183	0.411115197	0.336018255	0.344818756	0.245147961	0.231093937	0.261078215	0.164773622	0.238497632	0.16098813
TCGA-B2-3923-01	-0.262113215	0.159673945	0.085679696	0.398997579	0.252734891	0.217706339	0.259805128	0.293721248	0.310148898	0.206686609	0.215721169	0.23918749	0.103904149	0.323831909	0.367340391	0.211589962	0.387588306	0.321032838	0.28386523	0.235362347	0.14947868	0.205857863	0.168248736	0.198063656	0.004427334
	0.116671584	0.116776045	0.031302449	0.370531524	0.212543196	0.140484317	0.231631055	0.259175275	0.289395149	0.157341802	0.173092551	0.210584672	0.070005571	0.281143753	0.351555983	0.156238965	0.391391287	0.321535084	0.265969927	0.209480855	0.11322097	0.160443558	0.204104548	0.176475313	-0.214019891
	-0.031382879	0.013212366	0.067192887	0.345453496	0.192776423	0.016199461	0.231384459	0.231644461	0.301066975	0.147081105	0.132729273	0.195397294	0.002306857	0.288507669	0.392460699	0.110253828	0.399185245	0.393887737	0.307061161	0.193612287	0.147418569	0.1746528	0.058132257	0.195899529	-0.373692653
TCGA-B2-3924-01	-0.444602905	0.359402515	0.179210111	0.418832954	0.377973586	0.236196184	0.296567796	0.296728615	0.347545284	0.169268955	0.295977472	0.25907048	0.221851263	0.339662801	0.445043311	0.39269831	0.430258683	0.33636825	0.318983391	0.267304	0.207490182	0.26527926	0.156911456	0.239708235	0.220917549
	-0.006264335	0.264619192	0.133015127	0.397367661	0.359306349	0.141148012	0.268959044	0.254903296	0.324669946	0.110668895	0.260247173	0.178432431	0.156495036	0.312001904	0.421110042	0.37579502	0.444927665	0.364100397	0.313167389	0.244887459	0.173723478	0.250542921	0.138666648	0.226013301	0.007186397
	0.428634384	0.19794156	0.074819809	0.364839989	0.305520369	0.043938634	0.245468239	0.181246151	0.277663635	0.044898261	0.180803716	0.174510688	0.054631381	0.27665568	0.460859801	0.288642106	0.434303647	0.408340515	0.342613662	0.195442913	0.148327394	0.222787933	0.092865998	0.170485984	0.011517485
TCGA-B2-4098-01	0.199775274	0.140770423	0.219792714	0.391392375	0.241988454	0.246328517	0.261441246	0.330835559	0.410382047	0.165677773	0.285007089	0.275753581	0.137545408	0.290498286	0.289444979	0.264395719	0.396992514	0.297571896	0.254616569	0.223451545	0.174215278	0.241343335	0.134407198	0.167584895	0.168463266
TCGA-B2-4099-01	-0.48147296	0.31619066	0.122489233	0.402908705	0.354231796	0.236992217	0.284177038	0.297416361	0.333214148	0.180547293	0.298537075	0.243010621	0.222356097	0.324673992	0.465319217	0.299738388	0.382462588	0.303556755	0.306214064	0.204122773	0.231298317	0.249131555	0.146311226	0.212690537	0.188739172
TCGA-B2-4101-01	0.491990678	0.290969665	0.161994903	0.419777123	0.396142854	0.276082855	0.277561	0.302040431	0.340101541	0.18758705	0.312334164	0.229021858	0.233101422	0.344389332	0.531440488	0.334017143	0.400978855	0.360764054	0.347003815	0.246969115	0.206630471	0.246207404	0.188336349	0.218128218	0.228264357
TCGA-B2-4102-01	0.196795031	0.289972965	0.143465143	0.392023858	0.329227451	0.186780656	0.288532759	0.285701221	0.330382589	0.168758384	0.295067288	0.229300171	0.181864406	0.335926884	0.470291947	0.308868746	0.405536118	0.357036209	0.347237925	0.214443951	0.188334749	0.228066927	0.229979105	0.205854539	0.207090151
TCGA-B2-5633-01	-0.479446122	0.271086447	0.13181163	0.401725435	0.335472996	0.225658156	0.284738028	0.310428643	0.395830368	0.196540243	0.252878267	0.267862839	0.197187674	0.354781127	0.523708694	0.315338965	0.393943429	0.359870745	0.331125075	0.241939166	0.196799999	0.241580212	0.18646611	0.231870926	0.20978505
	-0.294833737	0.18528629	0.103900878	0.359577275	0.315770905	0.163979093	0.258729963	0.281317244	0.391975611	0.153996692	0.232510373	0.197189518	0.1612544	0.297606436	0.431312159	0.30839367	0.397963811	0.379263436	0.330095149	0.217336847	0.211175727	0.216334429	0.157659511	0.23990855	-0.14834777
	0.866302815	0.187684239	0.043207684	0.351537383	0.260422972	0.067133903	0.230988189	0.233418081	0.371645246	0.055273305	0.144334686	0.153208208	0.062339975	0.278339719	0.424125762	0.236447931	0.411903089	0.445331405	0.350869083	0.178829505	0.157898492	0.183371683	0.193153262	0.166948706	0.014821944
TCGA-B2-5635-01	-0.232923771	0.299814545	0.143762012	0.408702214	0.363861316	0.175165292	0.275272625	0.263378309	0.344710918	0.168287543	0.270768181	0.281189032	0.210753668	0.351692368	0.494225217	0.325645093	0.397519918	0.344655092	0.322193874	0.242636846	0.184825613	0.231830549	0.208054726	0.211217464	0.196150144
	-0.431319724	0.211662766	0.108628305	0.38209856	0.331333986	0.103522963	0.262451203	0.238745439	0.350067153	0.123011281	0.252981572	0.202287798	0.144823686	0.30762279	0.423099134	0.305112097	0.41559366	0.385594572	0.318003125	0.226717829	0.18186214	0.216336611	0.194473714	0.219391632	0.022200834
	0.27398263	0.169089989	0.068066431	0.354311638	0.296400398	0.012060528	0.233970168	0.183837885	0.315982964	0.02390514	0.180328635	0.170580382	0.056108471	0.25281994	0.378344562	0.30064175	0.421032584	0.441654867	0.345019457	0.188280777	0.142225582	0.202032147	0.179239636	0.167765452	-0.029162656
TCGA-B2-5636-01	-1.009610433	0.192936512	0.16191832	0.401728323	0.270703177	0.268092594	0.262007311	0.301461336	0.351266007	0.250162576	0.275219086	0.226070393	0.203419083	0.384681868	0.545588707	0.234193287	0.4033571	0.338200058	0.338231534	0.2681665	0.208022151	0.247096062	0.18385816	0.213698733	0.117131858
TCGA-B2-5639-01	-0.075121487	0.255763244	0.180149959	0.386829072	0.31560225	0.216277641	0.270284058	0.288338097	0.351544576	0.121499294	0.295704556	0.263167904	0.191492868	0.340227892	0.395540584	0.321737245	0.388444537	0.325079343	0.294677569	0.229262365	0.193082761	0.263541132	0.133547634	0.228759846	0.2448829
TCGA-B2-5641-01	-0.434648111	0.275912165	0.172114106	0.406659084	0.364756926	0.212968661	0.263928745	0.293263457	0.36196523	0.187253893	0.300265001	0.264129956	0.234997248	0.345463356	0.452165544	0.370458103	0.397081599	0.346743388	0.302774984	0.261076362	0.190821465	0.262111894	0.197393237	0.231353876	0.27725377
TCGA-B2-A4SR-01	0.19913683	0.262597916	0.121532148	0.421880353	0.323695746	0.275328345	0.270110374	0.314938137	0.348669106	0.174932227	0.269234638	0.248055921	0.213459657	0.348854371	0.558485723	0.292859227	0.413043819	0.352033822	0.338649556	0.258789068	0.214208749	0.255983025	0.174124661	0.201863424	0.197754251
TCGA-B4-5377-01	-0.811417999	0.226214148	0.142830173	0.403434797	0.327817708	0.204519952	0.283507589	0.270556277	0.346206295	0.146062423	0.327730877	0.264064357	0.193972972	0.334636803	0.357587424	0.307012601	0.403875597	0.302066978	0.278545702	0.240106215	0.198023755	0.240616316	0.258518284	0.211174159	0.207250561
TCGA-B4-5378-01	-1.490719755	0.22559784	0.113140075	0.413757692	0.31708457	0.204011122	0.267519108	0.266325732	0.307667833	0.224134129	0.240685368	0.256116187	0.199702209	0.373261761	0.514051973	0.217314426	0.393789265	0.335358194	0.324587681	0.235853582	0.204898154	0.238384234	0.196485071	0.195707925	0.106256015
TCGA-B4-5832-01	1.009737017	0.30317634	0.148530296	0.388645937	0.273298058	0.070676783	0.25602125	0.231457538	0.396605169	0.173710248	0.285864762	0.111780721	0.095088715	0.289480836	0.352614694	0.309016326	0.431197326	0.396592295	0.302109671	0.231109602	0.209123364	0.263323332	0.083045581	0.293511734	0.150016041
TCGA-B4-5834-01	-1.08214351	0.282836437	0.097138586	0.421694939	0.349521578	0.24638379	0.270947492	0.262307676	0.314725288	0.211479663	0.278138772	0.238020561	0.23141527	0.35171659	0.559833173	0.254358859	0.38217684	0.344461883	0.323270085	0.233578831	0.214928288	0.255712286	0.173622616	0.211294903	0.115239012
TCGA-B4-5835-01	1.1789444	0.270483261	0.168538647	0.404444876	0.262586684	0.23331039	0.242125117	0.310249174	0.362504474	0.154461006	0.25171593	0.271696125	0.15382669	0.311489796	0.344305422	0.280544012	0.380994342	0.274686929	0.2503219	0.246478683	0.174494503	0.220415316	0.200014041	0.253908681	0.225633622
TCGA-B4-5836-01	-0.167034355	0.269567351	0.143985183	0.402673942	0.367633902	0.22504996	0.283768936	0.285870867	0.348398624	0.215485616	0.317830058	0.249183199	0.280089955	0.348627459	0.46506256	0.284357379	0.398149358	0.290434082	0.305764201	0.251663694	0.222062175	0.243432741	0.1654443	0.242341012	0.161758101
TCGA-B4-5838-01	-1.236375541	0.179254708	0.153678137	0.396493334	0.277976387	0.245429081	0.27062396	0.306344301	0.335106115	0.183975052	0.283667435	0.224328387	0.223907875	0.334059982	0.440295156	0.290996383	0.384996021	0.334108757	0.305828501	0.232961077	0.201562499	0.222970624	0.146238097	0.255974982	0.180846968
TCGA-B4-5843-01	-0.553997912	0.209097716	0.107378356	0.387703658	0.250199348	0.222890699	0.252018503	0.279687915	0.350600639	0.113884303	0.268071825	0.21870271	0.181719029	0.344016577	0.462592236	0.204433617	0.387272257	0.324396642	0.308328095	0.20377042	0.206637943	0.21724337	0.198270689	0.230483248	0.030478024
TCGA-B4-5844-01	-0.305653808	0.262251436	0.078953858	0.40576696	0.316647707	0.186208418	0.262378962	0.27082538	0.299414768	0.221317752	0.318824387	0.240286542	0.241573929	0.35831496	0.536124479	0.229013938	0.389081544	0.298103637	0.292308903	0.237225915	0.215192074	0.245633192	0.163959873	0.204548403	0.03885146
TCGA-B8-4143-01	1.666883638	0.374860944	0.159125724	0.423814526	0.362688557	0.251932948	0.273252966	0.227564953	0.31809278	0.134243977	0.239752508	0.297230424	0.218544619	0.345035808	0.435001604	0.360587395	0.417954282	0.30081162	0.289523853	0.257991782	0.193396985	0.281078676	0.134575873	0.238592864	0.284119346
TCGA-B8-4146-01	-0.579032428	0.267548669	0.1166591	0.396243933	0.325984628	0.201687665	0.278661496	0.26861846	0.378625553	0.166241905	0.290726911	0.190915106	0.167684217	0.296050402	0.362303497	0.352542863	0.440471859	0.367911619	0.25508124	0.243247522	0.2159328	0.277841924	0.130157414	0.276787888	0.070837344
TCGA-B8-4148-01	0.19876967	0.286321449	0.151503295	0.416064362	0.406276862	0.157956494	0.265512976	0.258930394	0.306764425	0.134543634	0.268107578	0.281220476	0.242383649	0.344592544	0.45617581	0.370410281	0.424101423	0.324545843	0.306510931	0.259423792	0.204622582	0.258204202	0.181152211	0.218970721	0.203111967
TCGA-B8-4151-01	-0.992268116	0.285862871	0.062304516	0.402866524	0.278998432	0.149260928	0.272740028	0.24930844	0.294309941	0.126359753	0.297452774	0.21148984	0.153790736	0.328747626	0.456464549	0.208556552	0.381855227	0.265827261	0.257572962	0.212744213	0.188013348	0.202615093	0.262135534	0.197283845	0.104459416
TCGA-B8-4153-01	-0.147839363	0.27190983	0.069533026	0.407899939	0.333410509	0.12811834	0.260128744	0.244908584	0.291714849	0.162249292	0.300804534	0.262152103	0.236000218	0.350068902	0.546166185	0.235723671	0.373195292	0.308961012	0.304402276	0.213756624	0.176158475	0.259145669	0.160950987	0.198193201	0.0635547
TCGA-B8-4154-01	-0.322779763	0.268295598	0.115795681	0.413019368	0.383461015	0.230976769	0.270912883	0.287509586	0.303376039	0.151289317	0.306653139	0.239370773	0.220770205	0.318337719	0.442829644	0.318655326	0.394862127	0.262050091	0.267777571	0.233077686	0.233987294	0.243090404	0.157853377	0.2143122	0.117452679
TCGA-B8-4619-01	-0.205478895	0.187118372	0.163279197	0.405482546	0.226674429	0.247368702	0.266811598	0.310447819	0.285488409	0.177777681	0.203711629	0.228999358	0.111944148	0.339783475	0.401604107	0.21782973	0.396702263	0.315860885	0.299500036	0.230836939	0.181508607	0.194018632	0.145463692	0.198613258	0.07937119
TCGA-B8-4620-01	0.680770589	0.328929012	0.085015271	0.417634435	0.297863838	0.204140067	0.297905196	0.262435859	0.385132231	0.171119825	0.386627963	0.257613325	0.17992084	0.338926127	0.502438242	0.266392186	0.403161248	0.315015241	0.291888921	0.237856763	0.252579782	0.277933683	0.142175277	0.226920703	0.173018928
TCGA-B8-4621-01	-0.058445487	0.203167157	0.171393085	0.399297157	0.283329198	0.188747033	0.304243554	0.323101297	0.389888547	0.187319467	0.333941211	0.254872326	0.130448602	0.296774391	0.324382419	0.23452883	0.379619729	0.310752049	0.292738665	0.22739375	0.166992453	0.236983924	0.135375436	0.158747213	0.113346166
TCGA-B8-4622-01	0.680161455	0.285429829	0.115994814	0.409666946	0.377503072	0.214185963	0.276237339	0.275800286	0.370725856	0.153160077	0.325842159	0.220386434	0.240649734	0.343033068	0.519955085	0.294487446	0.394317237	0.355260855	0.323264415	0.237390463	0.191806395	0.252745297	0.190334498	0.207007052	0.146583253
TCGA-B8-5158-01	-0.057100096	0.297181122	0.146465413	0.378082597	0.31568116	0.259699885	0.271768415	0.331570363	0.389922684	0.170581946	0.352128259	0.222872193	0.170522956	0.324595803	0.467629131	0.32081633	0.392295702	0.337587466	0.306836683	0.253890261	0.177325135	0.265142524	0.262915328	0.242189975	0.215976901
TCGA-B8-5159-01	-1.202343209	0.237003246	0.110079555	0.408762942	0.337407323	0.205511069	0.286229944	0.266092902	0.309092113	0.183051361	0.302123958	0.245049019	0.173198442	0.352814919	0.379916586	0.293011528	0.394968547	0.318115717	0.271853136	0.252728091	0.193294171	0.247412378	0.197103255	0.228154623	0.040391402
TCGA-B8-5162-01	-0.153474355	0.36226329	0.249638953	0.429663707	0.403132562	0.273371968	0.2904373	0.32623217	0.403264261	0.178155414	0.296755184	0.272469517	0.235699226	0.348010504	0.466730831	0.395990731	0.417853721	0.342638089	0.345804643	0.258932949	0.236523891	0.290609468	0.14023141	0.273694632	0.277350016
TCGA-B8-5163-01	0.027127366	0.399995703	0.169732361	0.416160075	0.36132136	0.31333748	0.277636669	0.286768903	0.38242284	0.220710722	0.288007219	0.255821687	0.223406192	0.345621526	0.501892846	0.398220455	0.412642354	0.332185672	0.296697826	0.277572767	0.21817548	0.319788736	0.111845668	0.270038852	0.330445942
TCGA-B8-5164-01	-0.646093352	0.27178718	0.179831821	0.415483741	0.375886912	0.204427945	0.303400136	0.279640401	0.374732693	0.157826047	0.292329899	0.287374198	0.212553966	0.327373119	0.367853705	0.430991472	0.429703666	0.358000858	0.318969511	0.282298904	0.214641205	0.292104518	0.188387663	0.235013954	0.209400064
TCGA-B8-5165-01	-0.781137389	0.199864457	0.181369464	0.40041124	0.31000954	0.24526903	0.273979422	0.324714672	0.356738453	0.236506129	0.29809774	0.22683597	0.168401775	0.362444574	0.518447225	0.284046026	0.402937923	0.347216539	0.327729514	0.26585423	0.200670507	0.255234364	0.170519915	0.222257015	0.067404556
TCGA-B8-5545-01	-0.65049461	0.256361343	0.180088202	0.402636864	0.312651666	0.274289884	0.282580724	0.328332536	0.381454715	0.22849305	0.300804406	0.249398143	0.245145976	0.354514292	0.541000962	0.300408313	0.401163835	0.342468312	0.336957617	0.24332753	0.21122727	0.258453239	0.133296819	0.234712578	0.161244787
TCGA-B8-5546-01	-0.505682273	0.114300944	0.113461983	0.404455175	0.231487705	0.110032504	0.28235962	0.2516263	0.306836835	0.190229579	0.249588671	0.2687263	0.143632762	0.330368062	0.361116458	0.249756961	0.373995139	0.289059213	0.275778424	0.230476457	0.227161125	0.204673944	0.277701223	0.208344633	0.03795316
TCGA-B8-5549-01	-1.160894025	0.274909425	0.113482922	0.406257253	0.33790199	0.175026071	0.272127955	0.287304094	0.354286406	0.190893761	0.317384087	0.246854494	0.180862477	0.357172031	0.507218479	0.326931899	0.394977231	0.335148942	0.303364732	0.261533912	0.177562704	0.262726964	0.17111403	0.217470083	0.121495027
TCGA-B8-5550-01	-0.328415646	0.246619385	0.119015894	0.401410741	0.30157578	0.258658121	0.273219865	0.306357941	0.385187552	0.199545694	0.3078249	0.257244439	0.225097259	0.358530392	0.498748797	0.270219098	0.385066179	0.320150664	0.301803502	0.265655007	0.195125501	0.239336661	0.144801391	0.248155509	0.184857235
TCGA-B8-5551-01	0.758583014	0.40842991	0.231316831	0.418749728	0.373915225	0.382669914	0.285992383	0.317649151	0.407323218	0.160087343	0.255854949	0.29260259	0.244811221	0.319336814	0.402213667	0.407362505	0.414270867	0.29379398	0.307669963	0.281640009	0.207318955	0.29063637	0.241973523	0.249468972	0.372698107
TCGA-B8-5552-01	-0.511353515	0.237655197	0.188132331	0.411898906	0.322552317	0.280318271	0.269890063	0.350123405	0.407396151	0.205517782	0.290996469	0.273453811	0.24100484	0.368373671	0.521462945	0.319791319	0.411563619	0.312357342	0.304542322	0.233865991	0.214760812	0.277272452	0.2580049	0.232606768	0.15527751
TCGA-B8-5553-01	-1.123104485	0.259143089	0.1574966	0.401964764	0.364474684	0.222499698	0.283361892	0.270410582	0.361458595	0.195136246	0.310341106	0.281035855	0.231935408	0.358915503	0.489348733	0.331677004	0.392655917	0.313077667	0.303116118	0.280505609	0.206629304	0.253055236	0.163499701	0.226221551	0.173660571
TCGA-B8-A54D-01	0.198474542	0.266784294	0.1175105	0.417593203	0.383053265	0.16727111	0.276572044	0.261121271	0.324374834	0.096431917	0.256112776	0.266210762	0.167067106	0.319167055	0.441450112	0.357452666	0.424500387	0.361609174	0.295296268	0.247321873	0.158898266	0.247311872	0.139512751	0.228005407	0.157491177
TCGA-B8-A54E-01	0.390575787	0.249750205	0.140577683	0.380663124	0.200880916	0.161604486	0.248607213	0.255075007	0.316838669	0.121146816	0.230289385	0.265075261	0.088781687	0.29919916	0.28569137	0.205298856	0.390228856	0.285856858	0.245700062	0.252530114	0.163098639	0.194422191	0.128112276	0.174722093	0.20301572
TCGA-B8-A54F-01	-0.859836808	0.179407321	0.121571607	0.418995221	0.310617112	0.22923887	0.289867139	0.277082046	0.351937063	0.176490988	0.25422146	0.244794164	0.157669787	0.361587289	0.470612769	0.223070907	0.391840346	0.323036952	0.284114063	0.206146723	0.193289721	0.22965519	0.16808704	0.191860996	0.042990055
TCGA-B8-A54G-01	0.599675048	0.34032477	0.137726887	0.420858012	0.375172149	0.237637685	0.280966236	0.29280236	0.338974922	0.05897651	0.254646319	0.271947915	0.16319883	0.30712585	0.381745268	0.390590461	0.434270252	0.351709133	0.300939471	0.258205636	0.162635602	0.275841405	0.156303338	0.227335993	0.319826756
TCGA-B8-A54H-01	0.009415292	0.212350507	0.104161821	0.417305853	0.340367947	0.172959199	0.262090028	0.244602326	0.289335031	0.137381896	0.279080613	0.235904446	0.217119332	0.34958298	0.501892846	0.330154923	0.394348641	0.298934917	0.287384532	0.258470927	0.196644215	0.235374054	0.10371257	0.189979923	0.060731473
TCGA-B8-A54I-01	1.269653324	0.322816222	0.263221987	0.394654328	0.379580685	0.28888782	0.267431448	0.32557437	0.353234344	0.194349244	0.26302367	0.274528794	0.241202567	0.341550242	0.53493744	0.317249771	0.38335497	0.315693353	0.288229556	0.241215568	0.179327787	0.262570004	0.130728737	0.191793702	0.298812961
TCGA-B8-A54J-01	-0.151243764	0.228676058	0.092068158	0.425158238	0.387340609	0.242748941	0.270529289	0.272521453	0.307217922	0.186979999	0.312679104	0.265428439	0.239249825	0.357342036	0.557042028	0.306178356	0.391309618	0.31640699	0.333696372	0.25104472	0.181624329	0.249188586	0.140041409	0.205290281	0.242733397
TCGA-B8-A54K-01	-1.00859698	0.180674495	0.093066437	0.401951079	0.251386433	0.150228741	0.233232477	0.246565073	0.271965751	0.141829733	0.181134406	0.221995701	0.184567582	0.364465618	0.55527751	0.164888184	0.389319159	0.324561597	0.297399748	0.215902251	0.189048713	0.189734794	0.200291898	0.161224298	-0.014982355
TCGA-B8-A7U6-01	-0.275041695	0.1730971	0.167192887	0.42292721	0.352846554	0.226082484	0.267489016	0.282015879	0.328786076	0.237765131	0.293913187	0.275077529	0.21757302	0.344733542	0.544626243	0.259417026	0.39054123	0.275641786	0.289563485	0.217161812	0.210012585	0.258402068	0.114991422	0.210611658	0.082964389
TCGA-B8-A8YJ-01	0.026370248	0.228331842	0.221254004	0.434591128	0.393954415	0.281464521	0.277425619	0.313752676	0.3689433	0.299320135	0.299326969	0.272408075	0.211665588	0.367041217	0.531729227	0.340211096	0.412442214	0.298439414	0.329789179	0.23201514	0.242440383	0.275340329	0.181658953	0.215987756	0.113314084
TCGA-BP-4158-01	-0.152740036	0.244188654	0.06461233	0.403119441	0.335247578	0.189861808	0.248651085	0.269006638	0.302079481	0.158426668	0.264721467	0.19929439	0.197724234	0.351937923	0.50391402	0.243133658	0.387201756	0.336439297	0.316340462	0.223124576	0.196556211	0.220996665	0.175071542	0.204106299	0.089894129
TCGA-BP-4159-01	-0.300991812	0.268565509	0.112282302	0.421897633	0.372744777	0.215152296	0.241721607	0.283528732	0.332509367	0.183816386	0.281778084	0.221331016	0.260676716	0.352876029	0.561373115	0.276612296	0.383980465	0.301300745	0.319064265	0.21904024	0.246173754	0.238532645	0.14141101	0.230504578	0.058517806
TCGA-BP-4160-01	-0.978165572	0.28392643	0.157590644	0.412727594	0.380299498	0.243033422	0.262838206	0.279622111	0.39043144	0.174196646	0.285262253	0.268632722	0.206697421	0.329899482	0.450529355	0.382865647	0.412337254	0.329603472	0.29727181	0.259638745	0.20547708	0.29357408	0.154708564	0.250277992	0.173660571
TCGA-BP-4161-01	0.7207103	0.305190231	0.170529252	0.406834109	0.383569775	0.221857433	0.272349569	0.292905179	0.382346664	0.125275753	0.297175105	0.237875306	0.180964755	0.333331809	0.446775746	0.358690169	0.413530369	0.355378408	0.318845765	0.242419651	0.179183149	0.266785074	0.272318452	0.20518943	0.254154636
TCGA-BP-4162-01	-0.095967903	0.251602909	0.139416733	0.424816584	0.384010985	0.199520667	0.276650745	0.271065009	0.354191607	0.155573673	0.323306695	0.280483902	0.231585376	0.341737118	0.435643247	0.361993812	0.414939768	0.33378156	0.292866266	0.257878632	0.183038959	0.277486616	0.164761455	0.212971686	0.18524222
TCGA-BP-4163-01	0.560925447	0.272369366	0.142793691	0.400184278	0.299970125	0.201013912	0.271686916	0.298394053	0.346208118	0.160736064	0.261854952	0.24018972	0.194232984	0.345250315	0.382643568	0.262170428	0.412032178	0.319403531	0.287262872	0.225635909	0.199168291	0.211346378	0.260977838	0.201132276	0.169072826
TCGA-BP-4164-01	-0.795445058	0.244092755	0.08222603	0.386897707	0.259691074	0.146989588	0.258021061	0.227959001	0.299596956	0.104992391	0.28734427	0.211180851	0.119189745	0.341421073	0.453962143	0.224142156	0.389971921	0.315350469	0.262347536	0.226278841	0.149719938	0.205499511	0.16962793	0.186623387	0.078023741
TCGA-BP-4165-01	0.771712187	0.245883436	0.124777476	0.422565013	0.412275885	0.167162014	0.243604627	0.269490412	0.273151328	0.186945716	0.277098009	0.240402047	0.279653981	0.353257393	0.534648701	0.318891416	0.379992974	0.275388156	0.300333835	0.237563286	0.231082911	0.245833768	0.178469296	0.201942629	0.058614052
TCGA-BP-4166-01	-0.334387397	0.288464906	0.159022432	0.416034295	0.345982049	0.277320935	0.255892859	0.306042775	0.361126369	0.206181821	0.273478841	0.218787179	0.258016639	0.354209476	0.539717677	0.318094741	0.387950687	0.321032576	0.325632146	0.251998173	0.230505165	0.273423599	0.141683021	0.224438253	0.165928778
TCGA-BP-4167-01	0.620791259	0.295810165	0.1670762	0.408013012	0.410096344	0.262271182	0.256456724	0.332633666	0.397987123	0.193169901	0.283403794	0.29096817	0.248094551	0.373399014	0.518062239	0.399697482	0.400461958	0.306429842	0.331769101	0.250699977	0.225087001	0.271099404	0.068583147	0.261774211	0.3457812
TCGA-BP-4169-01	0.328444717	0.313998066	0.189191904	0.419532539	0.365613241	0.292362652	0.291547095	0.348439732	0.384362104	0.232927131	0.363559879	0.236843717	0.204087747	0.357542575	0.501892846	0.326667621	0.41126276	0.303218058	0.311825767	0.24422314	0.19451988	0.294363615	0.143560833	0.241587642	0.167115816
TCGA-BP-4170-01	-0.515776449	0.292270627	0.145727253	0.410750581	0.348127412	0.219510134	0.28237204	0.311623807	0.332865446	0.20052219	0.337700008	0.261201844	0.210197934	0.348279197	0.497208855	0.344314573	0.405893727	0.289367687	0.308525304	0.269495246	0.193426055	0.25475983	0.260014806	0.230106864	0.20587103
TCGA-BP-4173-01	0.128095138	0.360232092	0.185077	0.425749911	0.40627705	0.222792596	0.284062209	0.271163026	0.376479299	0.160259771	0.314519192	0.333832268	0.20397367	0.341956121	0.46159769	0.446928049	0.436932945	0.358990009	0.340584692	0.283635751	0.186122244	0.305901616	0.145463086	0.25984952	0.281552775
TCGA-BP-4174-01	-0.514928645	0.228380622	0.120655191	0.399022419	0.296679574	0.169893674	0.299597236	0.269248464	0.362284685	0.205638665	0.321851634	0.242277233	0.187076848	0.319643909	0.394161052	0.314464683	0.40098233	0.320872509	0.299412523	0.245650773	0.181763239	0.218182532	0.151575245	0.227104627	0.161244787
TCGA-BP-4176-01	-0.145007804	0.297723513	0.177324085	0.40865507	0.334517909	0.303334356	0.292238304	0.314382998	0.435213847	0.175733981	0.346826362	0.248755261	0.155486271	0.330087867	0.453577158	0.340070624	0.40823693	0.339541357	0.312118839	0.230618036	0.186840662	0.278757939	0.23919467	0.226097509	0.227975618
TCGA-BP-4177-01	-1.64188508	0.204432651	0.142632901	0.391691542	0.249241766	0.234944753	0.240824738	0.27119404	0.318459242	0.164809618	0.217384666	0.261367261	0.141324947	0.377967646	0.482162336	0.253767608	0.38611044	0.303077565	0.295232048	0.230936553	0.177074614	0.229468512	0.263041746	0.224140242	0.127494386
TCGA-BP-4325-01	0.106018234	0.192065679	0.089737282	0.416107608	0.360418138	0.147443063	0.2763005	0.240810492	0.305712253	0.103388081	0.279465915	0.202147815	0.156152369	0.323571153	0.392300289	0.342253437	0.404983081	0.311422211	0.273837073	0.233028869	0.174097751	0.202115206	0.201749047	0.193242204	0.044177093
TCGA-BP-4326-01	0.613768606	0.263711477	0.143435509	0.401804121	0.281303564	0.202913787	0.262345828	0.256310213	0.334839537	0.249284236	0.295731879	0.240883549	0.181086523	0.345853466	0.53163298	0.219723108	0.393157437	0.297809484	0.266807191	0.238953261	0.178132044	0.243543161	0.143707182	0.215518549	0.162399743
TCGA-BP-4327-01	0.769528406	0.29506687	0.097764915	0.403576304	0.32803267	0.201299363	0.268398638	0.282375426	0.328459987	0.149673034	0.245741648	0.266483063	0.20408136	0.341092828	0.550882259	0.234953447	0.376518099	0.298955407	0.279859096	0.215187604	0.173006267	0.25939476	0.190749616	0.173487993	0.127173564
TCGA-BP-4329-01	-0.126779993	0.270808108	0.105729148	0.407214188	0.341141022	0.244845997	0.267060656	0.32286818	0.367576235	0.223980692	0.303846987	0.227796706	0.217824287	0.347815059	0.525024062	0.305316475	0.398100118	0.31746177	0.331435001	0.243323579	0.198883863	0.251509299	0.193226065	0.218340651	0.183606031
TCGA-BP-4330-01	0.197725656	0.330319497	0.215236728	0.410371629	0.397212186	0.230318092	0.271586884	0.275882323	0.322914166	0.185416827	0.283650901	0.251747922	0.251293195	0.36077745	0.485049727	0.383019524	0.419493239	0.324142209	0.316886624	0.263599037	0.195654693	0.257661856	0.217875522	0.226346077	0.233012512
TCGA-BP-4331-01	0.129011867	0.295344305	0.108333242	0.403101725	0.318560072	0.218286941	0.284803301	0.286673454	0.360152935	0.169340206	0.276527099	0.254601529	0.177582981	0.340239207	0.48569137	0.292936061	0.398499422	0.323127986	0.323411661	0.227974625	0.189245117	0.246917756	0.181959061	0.209492209	0.102021174
TCGA-BP-4332-01	-0.007603821	0.18065279	0.100637189	0.409970887	0.297607861	0.182842666	0.243392363	0.292742182	0.353988275	0.170418025	0.235316214	0.230399068	0.173866619	0.358417544	0.535931986	0.262876713	0.411937744	0.33789933	0.317618481	0.204650479	0.195786318	0.247064744	0.186121304	0.20636708	0.086685916
TCGA-BP-4334-01	0.416297732	0.163947187	0.048285581	0.417884048	0.256650961	0.152626289	0.227569962	0.284158207	0.28210346	0.173303049	0.187088094	0.282470071	0.127620049	0.343744619	0.461308951	0.120608559	0.338649584	0.297927455	0.30645071	0.230117186	0.171943098	0.191211634	0.177466114	0.187737608	0.015591915
TCGA-BP-4335-01	0.434231709	0.28016631	0.165443877	0.403991792	0.349544983	0.184515739	0.238443055	0.276246021	0.29904789	0.101878356	0.223621593	0.249195637	0.137420897	0.346904777	0.531247995	0.315941254	0.403287111	0.290715147	0.297047237	0.23983938	0.166061082	0.262078705	0.163489275	0.183742061	0.234295797
TCGA-BP-4337-01	0.724769261	0.2044163	0.163216047	0.402518759	0.303319972	0.275281325	0.263201049	0.295627764	0.316448535	0.207399684	0.264967131	0.263530824	0.181466035	0.353745662	0.483028553	0.256726603	0.384600454	0.289402424	0.275244376	0.246041794	0.173467982	0.237726549	0.152940364	0.217618414	0.176227141
TCGA-BP-4338-01	0.133677524	0.28345026	0.146842317	0.394097716	0.271675716	0.26719836	0.262665236	0.297280953	0.379471615	0.14406212	0.284437807	0.23468246	0.138635932	0.320199149	0.382996471	0.283651973	0.388705086	0.316075262	0.294686711	0.225484764	0.181771599	0.225425453	0.271801391	0.227206445	0.20391402
TCGA-BP-4340-01	-0.075687757	0.227077033	0.101245333	0.396598963	0.292885143	0.125496821	0.261818175	0.243865766	0.253022182	0.140838807	0.279334611	0.229005602	0.186726064	0.341025403	0.44382419	0.228108885	0.391019853	0.296437762	0.280652873	0.233375973	0.181772798	0.219333921	0.178607832	0.189945826	0.168142445
TCGA-BP-4341-01	0.725483494	0.231672297	0.066642375	0.402614345	0.342860598	0.128457841	0.253980574	0.267986838	0.256740539	0.200246903	0.277850812	0.236332201	0.15400583	0.348901462	0.519153032	0.197909521	0.374322489	0.29783574	0.323158979	0.196674616	0.180593239	0.185644676	0.202207372	0.14492764	-0.073083093
TCGA-BP-4342-01	0.647298522	0.177728424	0.124413228	0.401367737	0.320722346	0.26759078	0.273178723	0.281781109	0.327753813	0.169617697	0.286248192	0.23693136	0.209341709	0.347678577	0.457042028	0.306095306	0.389723176	0.329151432	0.313486454	0.239687403	0.193961163	0.23877469	0.202399263	0.219900231	0.21822265
TCGA-BP-4343-01	0.303250835	0.283096957	0.200405381	0.396374752	0.35006818	0.278700931	0.280845535	0.329374555	0.398757607	0.215109951	0.268471403	0.198569903	0.211199353	0.329116567	0.497946744	0.375513109	0.409366913	0.330036779	0.311462563	0.262636496	0.224085491	0.281454138	0.099112172	0.27235222	0.259480269
TCGA-BP-4344-01	-0.278321444	0.215422511	0.109258201	0.408346568	0.291347837	0.252731653	0.264101916	0.286422783	0.336772539	0.160221562	0.271702535	0.241548701	0.17384358	0.358234507	0.517677254	0.242394823	0.409385243	0.308328859	0.331839607	0.225730122	0.209811834	0.220096023	0.176836858	0.203796847	0.050946423
TCGA-BP-4345-01	0.50985213	0.296788421	0.125864429	0.42169296	0.336193506	0.314016965	0.249683306	0.331955153	0.425655889	0.196459458	0.249280454	0.240094789	0.223848486	0.366241567	0.570676933	0.341456209	0.397919104	0.321865239	0.361149656	0.245078032	0.214515997	0.286009527	0.09333491	0.266061676	0.26506256
TCGA-BP-4346-01	0.569924298	0.376005833	0.176395411	0.421812419	0.391984328	0.214673484	0.267695511	0.254447071	0.319208634	0.13473279	0.256240031	0.320265417	0.21852225	0.349773551	0.448219442	0.413039166	0.429019012	0.364030495	0.325838527	0.264374038	0.186766518	0.271299722	0.188949572	0.233950325	0.270644851
TCGA-BP-4347-01	0.005683162	0.203343579	0.100060344	0.40999975	0.312183471	0.182533051	0.264322377	0.260915257	0.291892484	0.16142473	0.255350316	0.211477441	0.199136613	0.353304616	0.498299647	0.276838047	0.404426172	0.324934231	0.334245004	0.247428259	0.188474062	0.255148993	0.234127856	0.215644298	0.165415464
TCGA-BP-4349-01	0.841418302	0.265065723	0.091198805	0.411588924	0.3411657	0.202291495	0.259713794	0.257743123	0.290360226	0.137285018	0.258070592	0.237841291	0.22345078	0.354397493	0.529323067	0.259011404	0.381347993	0.302035167	0.304902221	0.230642997	0.189735188	0.223239366	0.166051203	0.175955564	0.102277831
TCGA-BP-4351-01	0.675915974	0.219727688	0.053133292	0.404912262	0.37763152	0.154540751	0.262434099	0.243755973	0.308243203	0.096612968	0.259368703	0.246567693	0.213374072	0.346006495	0.524735322	0.231082639	0.375656255	0.306655584	0.280392832	0.235167757	0.166086726	0.219811373	0.181794541	0.171228147	0.06053898
TCGA-BP-4352-01	1.614905541	0.18712973	0.0792859	0.406206098	0.253137515	0.180343474	0.234098034	0.148816844	0.288973852	0.068431179	0.092069106	0.286589839	0.108645688	0.334057759	0.263233879	0.104544757	0.351633587	0.263623433	0.26303331	0.18153443	0.154370182	0.257590704	0.006251503	0.20861822	0.076612127
TCGA-BP-4353-01	-0.3487902	0.245635617	0.062019026	0.41426065	0.386938434	0.242162481	0.278833589	0.303279994	0.391001549	0.215768407	0.271402297	0.194471591	0.175791231	0.344486551	0.551748476	0.346328353	0.418859739	0.373224098	0.330103179	0.252121279	0.219643372	0.268558719	0.131982491	0.240013745	0.073243503
TCGA-BP-4354-01	1.806132248	0.317297727	0.105778532	0.401324134	0.318489853	0.350280925	0.302891163	0.299614323	0.406686386	0.103887871	0.382284787	0.251410324	0.155857052	0.333592326	0.483445621	0.319737889	0.406400647	0.343563159	0.352112813	0.22780619	0.189555867	0.281512746	0.004301714	0.247593403	0.264324671
TCGA-BP-4355-01	0.210975135	0.25061733	0.064103128	0.395945015	0.274918122	0.198127981	0.236000636	0.270052888	0.294127696	0.166989295	0.22957819	0.239478129	0.132988307	0.366678515	0.541097209	0.214766141	0.396958752	0.285738149	0.314700137	0.231930728	0.191725715	0.24039813	0.141931026	0.182683566	0.021623356
TCGA-BP-4756-01	0.195922835	0.195421243	0.119863961	0.392173343	0.256822401	0.137150235	0.26839559	0.297384922	0.321773631	0.096677952	0.246640437	0.310581593	0.089374086	0.31144052	0.464549246	0.23966139	0.376889437	0.30752012	0.282198069	0.279285482	0.23310077	0.19088671	0.284970392	0.17704983	0.114469041
TCGA-BP-4758-01	-0.018468417	0.269136385	0.154653543	0.430295294	0.38419553	0.25047871	0.268409271	0.290155555	0.301127807	0.181395243	0.27365008	0.303438802	0.224621028	0.361033014	0.540551813	0.382753753	0.407025731	0.314453213	0.320617273	0.280510499	0.215377089	0.280469385	0.1792449	0.234955575	0.269265319
TCGA-BP-4759-01	-0.414869738	0.313159282	0.088630626	0.407446659	0.364907617	0.213003158	0.249641859	0.281952319	0.333565356	0.172952938	0.278550154	0.241232323	0.233051427	0.362349176	0.539878088	0.293211857	0.380485107	0.304106434	0.311064614	0.243037437	0.22059543	0.251531647	0.194702856	0.230697754	0.137086943
TCGA-BP-4760-01	-1.253614882	0.167383455	0.126191737	0.391334053	0.226802315	0.250638508	0.237829378	0.314275747	0.373781386	0.248694511	0.244554845	0.228532053	0.164103336	0.374653302	0.463811357	0.209819867	0.394254406	0.321822359	0.319945559	0.216730293	0.215011082	0.250716344	0.187945445	0.239949422	0.092075714
TCGA-BP-4761-01	0.715648482	0.264597411	0.178455427	0.401173384	0.378097517	0.270379678	0.262398278	0.260493315	0.292083565	0.145754934	0.220587496	0.288127971	0.215240426	0.353229586	0.355854989	0.326228316	0.364884254	0.276789141	0.300904067	0.245052792	0.195850893	0.2436692	0.200899504	0.228393195	0.321976259
TCGA-BP-4762-01	-0.61782548	0.217403715	0.199470148	0.405831821	0.336387671	0.310853117	0.27602283	0.328768309	0.375784506	0.24012603	0.296119652	0.218040212	0.210109143	0.348101555	0.530606352	0.340468318	0.398822819	0.312767176	0.331645314	0.250092618	0.21640578	0.249888417	0.161888631	0.258230845	0.153256336
TCGA-BP-4763-01	-0.922763095	0.283078428	0.120664113	0.404306303	0.309162709	0.217338432	0.2562921	0.289457768	0.349325038	0.168400314	0.261143758	0.213994009	0.192737994	0.351645101	0.510170035	0.304566261	0.411697189	0.313873132	0.296454051	0.25063768	0.21855084	0.254324642	0.118841104	0.247772899	0.147866538
TCGA-BP-4765-01	-0.559275337	0.159876197	0.101121654	0.399881803	0.334858047	0.227259364	0.256188014	0.260349778	0.319521542	0.17779845	0.286776078	0.222261011	0.231042756	0.356170574	0.511228746	0.190846181	0.396909786	0.331551022	0.313786718	0.205108658	0.209422364	0.208310857	0.195115857	0.193507306	-0.002502406
TCGA-BP-4766-01	0.06792675	0.159064146	0.093257103	0.397180999	0.289933709	0.189315359	0.272046112	0.275142513	0.333770365	0.170402887	0.339093227	0.246298544	0.227550859	0.350295935	0.482611485	0.199979806	0.378401572	0.300945522	0.285621846	0.219703791	0.18545276	0.191213364	0.19192872	0.18626756	0.037086943
TCGA-BP-4768-01	-0.035875029	0.148352412	0.070845518	0.392520102	0.243549091	0.136921822	0.242313937	0.244357317	0.330927134	0.097329589	0.233082033	0.234125261	0.126252528	0.342353411	0.430413859	0.252383158	0.385410511	0.336143137	0.28557738	0.217325962	0.149583337	0.217709767	0.21595826	0.190108131	0.170676933
TCGA-BP-4769-01	-1.220312575	0.219746513	0.117056172	0.399852329	0.258956468	0.216896995	0.24515553	0.304210943	0.316009145	0.21826613	0.228556933	0.239318328	0.153018442	0.380001569	0.47590632	0.203524718	0.381291539	0.31229853	0.328324744	0.249140341	0.203099139	0.229954992	0.196402474	0.216268686	0.035739493
TCGA-BP-4770-01	0.750441422	0.245413669	0.116309257	0.395498864	0.315740789	0.193201213	0.265666418	0.303660047	0.412341912	0.176111505	0.224169004	0.254248138	0.185623832	0.316399344	0.411709978	0.26279194	0.375366831	0.250225267	0.312869974	0.249949332	0.213583303	0.28229068	-0.019816401	0.301873065	0.16746872
TCGA-BP-4771-01	0.852575617	0.33956902	0.170411007	0.425396474	0.415682642	0.249943343	0.278544505	0.27165344	0.335649327	0.183612405	0.268672706	0.323651807	0.238586471	0.349554441	0.501090792	0.441963239	0.425891495	0.354964928	0.342365043	0.278559033	0.185358624	0.292917315	0.15776776	0.243268054	0.308790504
TCGA-BP-4774-01	-0.297082229	0.220967922	0.097928892	0.405147072	0.335316537	0.193499688	0.239987031	0.274887935	0.310377583	0.138566571	0.255900851	0.269932852	0.173693597	0.346192808	0.502277831	0.284094151	0.394583954	0.280153983	0.314415192	0.226814225	0.194396028	0.24133119	0.165468622	0.186557671	0.143760026
TCGA-BP-4775-01	-0.34138877	0.227613965	0.141037406	0.402057023	0.305679462	0.212249527	0.273110612	0.285072329	0.331060041	0.160713158	0.321486355	0.240968014	0.17564564	0.333537383	0.470965672	0.286074408	0.401535679	0.31641627	0.283429166	0.246979914	0.151687041	0.236958417	0.186474058	0.215457595	0.149631056
TCGA-BP-4776-01	-0.038688027	0.245218659	0.172807932	0.420112663	0.394071807	0.184521793	0.254793425	0.291340689	0.314682368	0.149553709	0.262179117	0.274444807	0.24223468	0.369336952	0.548508181	0.286701113	0.378623027	0.296569423	0.323108873	0.240426566	0.190033237	0.257123304	0.142371151	0.201671391	0.101154957
TCGA-BP-4777-01	0.142797815	0.261816497	0.206367661	0.428929612	0.40043515	0.235325907	0.257223005	0.305160323	0.387147192	0.170670416	0.27584605	0.28365121	0.197423753	0.32437752	0.469842798	0.413790005	0.422121031	0.333702105	0.299608987	0.258876454	0.181930292	0.292052099	0.218548815	0.240508031	0.251876805
TCGA-BP-4781-01	-0.590953102	0.25391714	0.113563195	0.402772677	0.275207147	0.199705402	0.283322893	0.292932074	0.385729182	0.161313713	0.282176466	0.242109013	0.153819238	0.343160245	0.442188001	0.269625004	0.392449235	0.344219836	0.29371605	0.229946177	0.217611081	0.268007225	0.173092639	0.208548267	0.130959256
TCGA-BP-4782-01	-0.300465751	0.260751828	0.123719165	0.411236205	0.360769806	0.242254892	0.262206468	0.299349328	0.369923756	0.153520885	0.279251345	0.260487788	0.268716835	0.355716549	0.469971126	0.335105134	0.397694523	0.303251999	0.275548586	0.252352283	0.232414563	0.253355018	0.158001528	0.214739652	0.255919153
TCGA-BP-4784-01	-1.124809807	0.251043345	0.172714249	0.405521658	0.275733738	0.327140964	0.232758993	0.293873432	0.320155837	0.233683848	0.229855111	0.221285132	0.192624291	0.369014833	0.534552454	0.223049413	0.387824446	0.281530095	0.291529941	0.24872768	0.211434634	0.237547095	0.175231871	0.230150446	0.085980109
TCGA-BP-4787-01	1.116777626	0.254410076	0.111305517	0.395757488	0.312585902	0.276239952	0.281840939	0.317580074	0.407679847	0.176009646	0.326805249	0.263689683	0.191501466	0.344859279	0.437696503	0.273185106	0.375944919	0.298749394	0.278723645	0.24486212	0.17903491	0.267364705	0.229547688	0.217706666	0.222393327
TCGA-BP-4789-01	-0.934637283	0.213539757	0.104130341	0.416263424	0.319771866	0.267982526	0.269964583	0.277573218	0.313492934	0.223091043	0.280519767	0.221065671	0.228140511	0.359406786	0.439974334	0.254781542	0.397332931	0.338266383	0.332344382	0.242425923	0.221612611	0.244065713	0.243419014	0.236140737	0.065415464
TCGA-BP-4790-01	-0.255321779	0.268082519	0.165299836	0.399685614	0.349348116	0.323255797	0.253891606	0.336894943	0.399584472	0.196143403	0.25439317	0.20589857	0.221892543	0.353113267	0.516393969	0.369166061	0.42282852	0.358221181	0.340924415	0.256406689	0.17596658	0.291884432	0.191456238	0.245024226	0.267212063
TCGA-BP-4795-01	-0.800074991	0.245434384	0.201182755	0.404593683	0.294948895	0.336525518	0.263654577	0.350858471	0.362603674	0.264630606	0.250310214	0.252881675	0.253571646	0.380724515	0.512961181	0.342489735	0.398480152	0.297259895	0.327566901	0.248596175	0.225585618	0.263222649	0.142201613	0.233222377	0.139204363
TCGA-BP-4797-01	-0.060889547	0.278678704	0.147227264	0.406617941	0.356310438	0.254763421	0.280934489	0.286513183	0.370908979	0.182490411	0.330916783	0.264122006	0.225654973	0.355842645	0.456945781	0.348302202	0.397525049	0.337137777	0.310004023	0.259920359	0.197748971	0.258503651	0.236665766	0.236057308	0.210041707
TCGA-BP-4798-01	1.600487457	0.383551792	0.200688986	0.4110442	0.385728501	0.176768956	0.285716487	0.238466525	0.365659736	0.150976714	0.241189147	0.261983216	0.185855543	0.327751225	0.405325634	0.416231926	0.421189285	0.349060402	0.347669565	0.292966266	0.189700966	0.306970071	0.056683986	0.22421316	0.251459737
TCGA-BP-4799-01	0.378597831	0.276750904	0.151437338	0.421748671	0.369022183	0.211475859	0.256904003	0.287132345	0.377641074	0.156296579	0.242792669	0.223928919	0.231161588	0.327197209	0.529226821	0.342425003	0.399090968	0.326473454	0.330319626	0.26837146	0.235128156	0.29604123	0.092803462	0.245347074	0.232017966
TCGA-BP-4801-01	-0.383894824	0.244019878	0.121039693	0.402181825	0.336864819	0.280800836	0.273401485	0.345128419	0.422443896	0.253648274	0.291400818	0.244438781	0.233084138	0.358049696	0.514597369	0.307271288	0.393613329	0.333102313	0.319587738	0.254086868	0.211197799	0.270835581	0.197513363	0.232087029	0.164420918
TCGA-BP-4803-01	-0.31363343	0.247915212	0.13437839	0.400246057	0.338296422	0.208661092	0.260320184	0.295419306	0.361012847	0.16632621	0.264377976	0.192269469	0.207043348	0.349264255	0.517420597	0.299574864	0.394618316	0.334831599	0.3234857	0.236083607	0.207975535	0.252634779	0.193754665	0.203972123	0.146326596
TCGA-BP-4804-01	0.307663101	0.334027061	0.18606205	0.425237047	0.393276646	0.262957672	0.241572021	0.320293357	0.369629179	0.198944097	0.266371448	0.284889875	0.239066927	0.368546514	0.526596086	0.390090436	0.409239979	0.334852533	0.337345604	0.268399053	0.204078213	0.275954257	0.178308884	0.245589383	0.317901829
TCGA-BP-4807-01	-0.666923542	0.263618242	0.125094111	0.388953639	0.280388121	0.25569452	0.282983912	0.33700254	0.393508883	0.201567979	0.304865575	0.235464034	0.205128818	0.350037776	0.427141482	0.228290954	0.39494573	0.320279302	0.300989808	0.22407574	0.208931276	0.244127967	0.185755054	0.226668232	0.071158165
TCGA-BP-4959-01	0.158279135	0.252394566	0.163101632	0.397104747	0.319865719	0.316638523	0.287214288	0.332330292	0.405790231	0.2012521	0.302463305	0.235554463	0.181620541	0.327105493	0.419313442	0.312116872	0.385870168	0.327834344	0.310249132	0.233551517	0.184326877	0.242826765	0.262878381	0.204309308	0.11280077
TCGA-BP-4960-01	0.973236827	0.223432377	0.147148087	0.402676683	0.355033026	0.22314977	0.26065628	0.270002979	0.325574421	0.17909971	0.308141469	0.248444645	0.256973928	0.350811645	0.538755213	0.268134541	0.367125818	0.298034541	0.314247446	0.235424451	0.181404232	0.251757226	0.184998591	0.184828099	0.264998396
TCGA-BP-4961-01	-0.936990779	0.178292178	0.120434262	0.404419165	0.332899896	0.225904583	0.279927699	0.280274842	0.323798262	0.208583131	0.270847661	0.217297903	0.233193601	0.361525582	0.552229708	0.242068524	0.399598397	0.347147163	0.338170415	0.236357964	0.214941594	0.222830801	0.163369381	0.204123274	0.12649984
TCGA-BP-4962-01	-0.047785631	0.261685168	0.184650131	0.409108694	0.399901011	0.28390503	0.261805423	0.323992283	0.384359131	0.183460074	0.283774918	0.251487143	0.192598947	0.355274097	0.3991017	0.360859446	0.389161219	0.315000452	0.305189251	0.258849546	0.204774782	0.246402799	0.253002728	0.252605271	0.225473211
TCGA-BP-4963-01	0.302371906	0.289787444	0.125863409	0.404588293	0.329638188	0.232622415	0.261100825	0.294861028	0.359222394	0.125677122	0.316940404	0.221075667	0.183255833	0.343429671	0.511357074	0.294697427	0.39586857	0.362830754	0.347578058	0.220668283	0.15723819	0.241706193	0.200807078	0.213198817	0.168014116
TCGA-BP-4964-01	-0.040463218	0.289322594	0.112345977	0.41164037	0.343191496	0.244995006	0.268226329	0.306166152	0.359459183	0.168083321	0.263817007	0.245136015	0.208033565	0.349915247	0.506673083	0.321602319	0.406663419	0.318479031	0.283089136	0.244861587	0.203426964	0.239708496	0.190108398	0.211287294	0.180237408
TCGA-BP-4965-01	-0.621562923	0.197691973	0.102511484	0.396146467	0.289940002	0.223937428	0.266164576	0.272638742	0.328387009	0.206798726	0.287588878	0.226251416	0.215637944	0.353492838	0.512832852	0.281860235	0.398609719	0.344914808	0.320600431	0.236535008	0.201079484	0.22804751	0.163625577	0.219330714	0.129034328
TCGA-BP-4967-01	-0.566447564	0.224614528	0.123857316	0.39641827	0.276208332	0.175729223	0.265100738	0.240291907	0.334965481	0.17625719	0.252256428	0.22063699	0.180344312	0.336285805	0.429162656	0.219346885	0.370896619	0.341873649	0.275153942	0.208726197	0.148261687	0.230629641	0.190409446	0.20632301	0.112319538
TCGA-BP-4968-01	0.06693783	0.241557679	0.13715258	0.413898403	0.378842696	0.20283882	0.248795296	0.272356209	0.348491317	0.140930976	0.26493018	0.270531206	0.225455435	0.34536467	0.522361245	0.355194221	0.392108411	0.322465918	0.308497734	0.249426296	0.188345796	0.257626307	0.13359086	0.22021871	0.158293231
TCGA-BP-4969-01	0.228803593	0.167350458	0.104054187	0.395217748	0.277002752	0.175617466	0.224953279	0.249575032	0.266183591	0.121611306	0.228070816	0.198888523	0.171107457	0.34117893	0.522810395	0.189684063	0.365754533	0.274494364	0.270439262	0.206453047	0.162647684	0.182782791	0.167691135	0.161401832	0.003272377
TCGA-BP-4970-01	-0.933829045	0.239723742	0.138110487	0.405243365	0.353857101	0.266635139	0.282846249	0.301998118	0.372028251	0.19257783	0.26318345	0.27110946	0.208875456	0.36018739	0.484472249	0.345181781	0.403349992	0.35428627	0.327678281	0.242798162	0.202826975	0.275425397	0.18249632	0.22825873	0.198652551
TCGA-BP-4971-01	0.621605303	0.325947176	0.127041626	0.411345632	0.352221281	0.327449108	0.242076336	0.317125842	0.375334457	0.148194045	0.203063856	0.261182036	0.203282273	0.372938088	0.530478024	0.346005741	0.395148293	0.348704199	0.341882753	0.211015301	0.204246353	0.257251721	0.203762093	0.216992025	0.356721206
TCGA-BP-4972-01	0.152283939	0.260111439	0.136681496	0.395815492	0.315681954	0.281262664	0.278088509	0.351097989	0.412532028	0.21413695	0.313691623	0.224359752	0.219932661	0.357168722	0.501732435	0.293880007	0.405817303	0.328154997	0.304420883	0.226942131	0.196807929	0.250665619	0.188781064	0.226627376	0.089348733
TCGA-BP-4973-01	0.072743979	0.269486503	0.115494025	0.406385217	0.354187995	0.186888388	0.274221211	0.238683382	0.317893029	0.150467752	0.31283456	0.235868376	0.162873016	0.336893562	0.46791787	0.306735961	0.404012682	0.337447789	0.323210036	0.228064106	0.152848354	0.22856691	0.177340346	0.20053627	0.196374719
TCGA-BP-4974-01	0.273114079	0.188348255	0.11441389	0.41566916	0.309114298	0.201184906	0.258052692	0.276860023	0.29599947	0.155041435	0.230949306	0.238427272	0.211756424	0.362158768	0.557266603	0.285815945	0.408182483	0.316469367	0.31860314	0.249661064	0.198763888	0.245180893	0.220871126	0.199150355	0.130189285
TCGA-BP-4975-01	-0.50986541	0.2336478	0.138877155	0.403111066	0.282638273	0.241225497	0.291492453	0.30082244	0.358219514	0.228381227	0.309518308	0.199763423	0.201169063	0.333116844	0.493294835	0.265522223	0.399416251	0.326911577	0.315160572	0.214668066	0.188081474	0.216937936	0.216598279	0.208947497	0.060956047
TCGA-BP-4976-01	-1.160166259	0.17322265	0.132760208	0.390183904	0.27856859	0.220084279	0.287193757	0.287514093	0.337051461	0.172136027	0.29612823	0.205516323	0.187760021	0.345420339	0.457651588	0.255796594	0.394956088	0.325707739	0.312320059	0.23564663	0.189242492	0.223228547	0.186601326	0.226529467	0.088771254
TCGA-BP-4977-01	0.97323264	0.19421919	0.085170805	0.394198409	0.312062917	0.172921975	0.259035115	0.264823129	0.343339744	0.181423705	0.256626869	0.238321384	0.190554032	0.353794957	0.433686237	0.301725756	0.393799851	0.342166716	0.280906865	0.201059698	0.154004411	0.23400189	0.18760045	0.19566517	0.170163619
TCGA-BP-4981-01	0.8421467	0.255096722	0.097009754	0.412646466	0.367899957	0.157840819	0.252180697	0.261872126	0.284092958	0.078938808	0.253688435	0.269706093	0.232790524	0.359408631	0.517452679	0.269277033	0.373528522	0.288958805	0.275276501	0.217012643	0.160613352	0.21239208	0.163633681	0.167181832	0.180397818
TCGA-BP-4982-01	-0.019302109	0.240491345	0.119467959	0.407933896	0.334075269	0.219041864	0.273231518	0.26259797	0.335164271	0.20437357	0.297350214	0.220456241	0.211042143	0.351400654	0.496855951	0.303348503	0.407816165	0.353737639	0.342497619	0.230110611	0.195330363	0.238200828	0.190677644	0.225161795	0.104619827
TCGA-BP-4983-01	2.01870737	0.329928659	0.20783559	0.413008941	0.363976664	0.259337355	0.250003138	0.309303734	0.412772652	0.073704641	0.242488567	0.282334702	0.192302058	0.325506838	0.327494386	0.412979861	0.42784467	0.313066609	0.315941896	0.252881278	0.164728033	0.299585184	0.064944357	0.278422894	0.351620148
TCGA-BP-4985-01	0.589395186	0.373236474	0.11490791	0.386753524	0.300472501	0.274586174	0.264024982	0.273817686	0.356148966	0.191497963	0.267489148	0.221467097	0.200259558	0.347127768	0.500192493	0.295494043	0.387409029	0.306559038	0.310818491	0.22685512	0.198441647	0.252870244	0.238014295	0.231035511	0.187231312
TCGA-BP-4986-01	0.064065015	0.310793517	0.147918554	0.399206472	0.304427492	0.201185858	0.266839879	0.27415619	0.362615212	0.136483536	0.25468544	0.219930668	0.199262229	0.342810112	0.511806224	0.283101939	0.398796222	0.355018336	0.337603684	0.211700742	0.187929406	0.256605202	0.157246611	0.230998693	0.19021495
TCGA-BP-4987-01	0.083009688	0.191025718	0.124213661	0.415310834	0.367038949	0.176700032	0.257367278	0.279457356	0.31324927	0.17698886	0.282311148	0.246109061	0.228895048	0.365420327	0.481071543	0.308948408	0.396131024	0.318232435	0.299964257	0.233150172	0.19474407	0.208240533	0.21119315	0.193306531	0.089477061
TCGA-BP-4989-01	1.167366131	0.24523842	0.194667972	0.427745481	0.402469875	0.146267868	0.250650465	0.251478123	0.35892228	0.093307023	0.251615667	0.304120301	0.253263144	0.349372125	0.437568175	0.420590588	0.421924716	0.343934013	0.304798024	0.245805467	0.181289366	0.267512934	0.07229426	0.247972474	0.202438242
TCGA-BP-4991-01	-0.043742467	0.237132504	0.083431458	0.414111924	0.317686541	0.234822184	0.264940322	0.269401088	0.324375966	0.170291229	0.287820087	0.231369125	0.21938341	0.349367301	0.519762592	0.276817563	0.412719991	0.361579186	0.341507842	0.229241662	0.20717337	0.255419374	0.242146335	0.218386684	0.106512672
TCGA-BP-4992-01	1.162300352	0.272721926	0.153392943	0.435697632	0.399161622	0.177651763	0.263364204	0.219856443	0.30384147	0.062703102	0.223158138	0.298968698	0.159251792	0.34076372	0.508854668	0.377676872	0.404714192	0.348586024	0.319409768	0.248706686	0.113189292	0.248347671	0.136801363	0.169323093	0.355919153
TCGA-BP-4993-01	-0.68983258	0.230326446	0.117914507	0.421214425	0.389840272	0.22812837	0.265977169	0.273556719	0.331199891	0.189816104	0.273347013	0.256982318	0.268101638	0.371842144	0.546326596	0.310809574	0.390407309	0.322839089	0.318379324	0.248651026	0.217064357	0.257194087	0.165132847	0.211638866	0.049342316
TCGA-BP-4994-01	-0.472559385	0.171625221	0.138420862	0.411008234	0.301154805	0.206934847	0.253863639	0.304160121	0.350590588	0.194428693	0.276156126	0.217642903	0.177812761	0.343327573	0.435033686	0.260701554	0.386627368	0.335134999	0.294097752	0.238123203	0.181258971	0.241926681	0.221629949	0.179235772	0.070131537
TCGA-BP-4995-01	-0.457062417	0.202144579	0.14892014	0.411706804	0.325264625	0.201839861	0.260462225	0.308769727	0.360049235	0.205597163	0.292592867	0.219054542	0.210038485	0.344138523	0.457138274	0.288803447	0.391176992	0.338323461	0.301477725	0.24771215	0.187878073	0.252011777	0.168544355	0.184591043	0.065447546
TCGA-BP-4998-01	-0.292010565	0.301579786	0.136537047	0.403293765	0.361942581	0.218515303	0.255391074	0.312735732	0.366394309	0.1946529	0.274432901	0.217257019	0.191935638	0.348803638	0.510041707	0.322274381	0.410143	0.354500233	0.334021951	0.22382631	0.17701503	0.262951925	0.187628534	0.208770835	0.190343279
TCGA-BP-4999-01	-0.736159805	0.209925677	0.081537417	0.407557218	0.291709263	0.232127305	0.264557566	0.25963607	0.318247572	0.22474156	0.287710813	0.221680998	0.208087461	0.34506283	0.519249278	0.233006999	0.400328587	0.354914063	0.339848134	0.22936571	0.190193205	0.216367112	0.173585807	0.195593426	0.095925569
TCGA-BP-5000-01	0.382473364	0.306319873	0.113804014	0.417172627	0.396239299	0.226190652	0.255912592	0.28544274	0.334388802	0.159563705	0.262141259	0.296638577	0.244619009	0.362686734	0.537760667	0.35616685	0.393074365	0.290879964	0.308030411	0.246611115	0.17849635	0.26490133	0.228101188	0.221102117	0.307571383
TCGA-BP-5001-01	0.790391186	0.216145188	0.098744408	0.414945007	0.375109219	0.185479572	0.251144613	0.270757515	0.249427728	0.103149324	0.247050989	0.272713105	0.23896562	0.352430796	0.501411614	0.320137738	0.400454566	0.274755108	0.286526038	0.241561572	0.166740518	0.229004369	0.193874545	0.158256003	0.180012833
TCGA-BP-5004-01	-0.45965787	0.179746366	0.08776893	0.400853051	0.269927252	0.206718633	0.282504588	0.271136005	0.358336808	0.177025917	0.280735099	0.220355401	0.173615407	0.338708004	0.46701957	0.26284869	0.391190872	0.336130696	0.304415305	0.237052226	0.183921038	0.216027694	0.188335591	0.215832139	0.12845685
TCGA-BP-5006-01	-0.402138753	0.190000044	0.096002691	0.409775118	0.331596862	0.22080373	0.272382165	0.280952213	0.320163758	0.153201945	0.304523705	0.231903499	0.179020362	0.345310853	0.485274302	0.246046461	0.381508375	0.308317782	0.318800844	0.206906452	0.197962601	0.248744215	0.178438796	0.205830338	0.084921399
TCGA-BP-5007-01	-0.360220062	0.262867722	0.113471348	0.406329666	0.363597574	0.180824151	0.251487285	0.25561016	0.316281473	0.093782238	0.233650456	0.236374078	0.185743528	0.358529884	0.536220725	0.290794376	0.395592173	0.335452891	0.331409187	0.23666467	0.178995092	0.236853794	0.209361523	0.201632467	0.165094642
TCGA-BP-5008-01	-0.936947589	0.250284584	0.161968991	0.417370034	0.373380789	0.2829099	0.276865373	0.314770473	0.380308931	0.219286648	0.323253696	0.276990297	0.184997813	0.363892603	0.481841514	0.350879366	0.412904703	0.34706256	0.326912575	0.231971652	0.191540139	0.294966497	0.157069194	0.23472591	0.189124158
TCGA-BP-5009-01	0.401950048	0.258970339	0.142478892	0.418943869	0.343676128	0.160665745	0.243165414	0.262846507	0.344581909	0.150655052	0.240655766	0.272615433	0.199547513	0.360494848	0.522874559	0.35409567	0.404818129	0.334544859	0.318246336	0.238893323	0.186735715	0.233713241	0.110140756	0.22139281	0.18479307
TCGA-BP-5010-01	0.524904687	0.203144547	0.118791706	0.41196206	0.342407803	0.234730261	0.260784754	0.298476229	0.326634035	0.107869979	0.256135688	0.263931203	0.222694593	0.38370265	0.550497273	0.304650308	0.389281208	0.31675399	0.324749391	0.231781008	0.207091791	0.283854034	0.130694733	0.218013719	0.273179339
TCGA-BP-5168-01	-0.403546356	0.271962159	0.093167209	0.398102714	0.317676746	0.246015641	0.255918428	0.289010715	0.327696817	0.184483155	0.268681698	0.265856725	0.224739961	0.360767799	0.527686878	0.281211409	0.387372404	0.314514158	0.319127007	0.240692337	0.221201964	0.240785747	0.190323406	0.209568966	0.183349374
TCGA-BP-5169-01	1.474032409	0.316600276	0.275894164	0.410311933	0.387623429	0.259459102	0.25127952	0.31350755	0.357982536	0.130667486	0.250643693	0.280193707	0.227228309	0.340327169	0.500866218	0.337447237	0.380176085	0.297105059	0.31277539	0.264240951	0.163079809	0.243399982	0.20066366	0.213164832	0.37183189
TCGA-BP-5170-01	-1.240382637	0.279130332	0.158996034	0.405384808	0.312236991	0.240762512	0.252016139	0.308410645	0.36816994	0.238777213	0.243684841	0.24304066	0.195446355	0.370752294	0.544145011	0.290367829	0.380325572	0.310485173	0.319481863	0.234781103	0.214716433	0.258874769	0.176012123	0.214731753	0.209015079
TCGA-BP-5173-01	-0.573060002	0.309237919	0.135701915	0.409633032	0.351679625	0.281994013	0.254766535	0.307261263	0.343723283	0.193350464	0.283976953	0.284534512	0.224685117	0.370660349	0.500192493	0.357326827	0.405560465	0.314554365	0.30286104	0.258718385	0.192427531	0.262139259	0.186015743	0.227194175	0.195733077
TCGA-BP-5174-01	0.19895406	0.211893048	0.104381358	0.38840893	0.305210716	0.202830344	0.260257535	0.267841115	0.319353837	0.135161938	0.248107986	0.247317039	0.195034084	0.350877061	0.444786654	0.252188416	0.37842609	0.273971003	0.263221886	0.225662134	0.183746002	0.199058518	0.164781377	0.193385535	0.107250561
TCGA-BP-5175-01	1.378741849	0.221092105	0.082060238	0.39132684	0.368868398	0.159363449	0.267518792	0.235585921	0.322469485	0.131345854	0.289445576	0.273335758	0.227536093	0.35141038	0.483413539	0.308928598	0.377926661	0.287635918	0.276663996	0.220336013	0.179693863	0.260539276	0.17936887	0.231233373	0.360474816
TCGA-BP-5176-01	-0.107354178	0.240126474	0.110454114	0.400547401	0.362312381	0.228612651	0.257604143	0.290379759	0.324505538	0.181781531	0.268657633	0.249999175	0.246470843	0.351264547	0.499294193	0.290302175	0.381683803	0.263496894	0.288297285	0.231680773	0.211624276	0.249921876	0.170558909	0.202950225	0.14879692
TCGA-BP-5177-01	0.085452731	0.272439161	0.12657659	0.412893607	0.335633536	0.238036123	0.241118912	0.274761477	0.286666473	0.178151573	0.248723992	0.265015801	0.264590026	0.378539766	0.537856914	0.289340764	0.384233081	0.277839884	0.289847712	0.237957984	0.222542849	0.256161687	0.144409404	0.225342824	0.1448829
TCGA-BP-5178-01	0.409017294	0.281257261	0.212410181	0.394818685	0.373588737	0.241032463	0.280735119	0.304315035	0.356048027	0.128612758	0.325148605	0.252865321	0.258134779	0.348132564	0.507025987	0.312621069	0.373074454	0.313993391	0.292118379	0.258524764	0.185658981	0.269747906	0.189870709	0.223123452	0.384151428
TCGA-BP-5180-01	-0.394397264	0.304936274	0.149100054	0.401755255	0.329868704	0.247620188	0.264152306	0.263254378	0.326297252	0.122577584	0.301429581	0.227375631	0.154218842	0.333547989	0.431280077	0.336813403	0.376946059	0.320783783	0.29666045	0.224593922	0.176347289	0.24136118	0.1953912	0.226382993	0.33012512
TCGA-BP-5181-01	-0.694233987	0.297176803	0.092399785	0.40106241	0.33567611	0.2495343	0.270896929	0.285383485	0.307743064	0.183731393	0.301993308	0.25053361	0.236749791	0.359462977	0.488482515	0.304541959	0.372223073	0.298413395	0.282614512	0.22809203	0.211670393	0.212341771	0.183554057	0.198794824	0.147481553
TCGA-BP-5182-01	-0.300865231	0.272706157	0.175786916	0.415687921	0.36739101	0.308578188	0.267780538	0.371528267	0.429783003	0.225036408	0.283374557	0.264673411	0.196984779	0.356140092	0.479146615	0.355590012	0.397510831	0.329948795	0.323474422	0.235823345	0.202516441	0.271119269	0.263411834	0.207051283	0.202598653
TCGA-BP-5183-01	0.272960123	0.300066718	0.114402308	0.398809678	0.36245169	0.144078679	0.250816757	0.247145406	0.316800733	0.090161095	0.257177916	0.240961032	0.220184051	0.331645072	0.479659929	0.338232411	0.404562272	0.334842942	0.306180649	0.23483474	0.175291876	0.220938204	0.195314147	0.217585478	0.294706449
TCGA-BP-5184-01	-0.414333943	0.215530173	0.164223426	0.417299256	0.363200691	0.327429959	0.273970119	0.304954521	0.347616375	0.178186669	0.302541098	0.221539299	0.230455974	0.359836277	0.492556946	0.312598222	0.401415642	0.313066147	0.319216321	0.224144492	0.217113559	0.23416752	0.179930436	0.221040594	0.115014437
TCGA-BP-5185-01	0.631047104	0.271862955	0.120828942	0.405960385	0.350142557	0.223988353	0.236912827	0.258102356	0.281341472	0.151871556	0.251297477	0.271706818	0.224803652	0.343136693	0.518543471	0.262787077	0.353217845	0.277627207	0.288129658	0.22640246	0.182862474	0.222314151	0.17268635	0.219613627	0.136060314
TCGA-BP-5186-01	-0.489549633	0.177322367	0.149143622	0.41194125	0.322319908	0.247076786	0.254406617	0.286689879	0.318275234	0.211995598	0.269367207	0.232356162	0.225098405	0.362863078	0.452390119	0.283503063	0.397265746	0.294274373	0.289551793	0.220974321	0.220131193	0.220468515	0.186412288	0.212916771	0.094417709
TCGA-BP-5187-01	-0.885384569	0.261350617	0.125964894	0.410794598	0.342201269	0.221527561	0.247332154	0.255809758	0.325949021	0.131708795	0.217373589	0.219916531	0.23579056	0.350433551	0.491017004	0.338801001	0.407610196	0.346403229	0.283472717	0.225943457	0.172270806	0.245281978	0.228852093	0.231761282	0.249887713
TCGA-BP-5189-01	-0.223170503	0.336245485	0.127077707	0.396724853	0.308533917	0.250901674	0.278187165	0.292457148	0.381847464	0.187354653	0.319594811	0.247883444	0.197162757	0.349192717	0.534680783	0.291123454	0.395622632	0.339416954	0.328630067	0.247724914	0.20776517	0.254714865	0.250978914	0.229937036	0.22605069
TCGA-BP-5190-01	-0.083536817	0.223555008	0.120739776	0.396029916	0.346346092	0.200384701	0.252660278	0.24857422	0.297875896	0.113102947	0.28398383	0.236078874	0.189973341	0.346987293	0.419955085	0.24660644	0.375579417	0.299447401	0.289661601	0.210368387	0.196451804	0.227742897	0.157103209	0.201421276	0.152967597
TCGA-BP-5191-01	0.859490726	0.393086275	0.195734037	0.414863091	0.443043525	0.304053922	0.271220974	0.305063054	0.384332217	0.102602033	0.285581958	0.297517552	0.24220329	0.357053908	0.438498556	0.390845957	0.391956798	0.320885686	0.289673866	0.242121327	0.222269667	0.270290403	0.169022408	0.207304676	0.453031761
TCGA-BP-5192-01	-1.168186049	0.195582113	0.08738768	0.408880246	0.272168642	0.199046113	0.251975751	0.252951207	0.27827142	0.169208009	0.254622065	0.220881227	0.19927348	0.355760835	0.508694257	0.26114667	0.385026115	0.318500088	0.30317566	0.230850884	0.193541865	0.246566771	0.210915431	0.19957281	0.119698428
TCGA-BP-5194-01	-0.499769397	0.231643553	0.165177555	0.408924619	0.328618	0.221904196	0.275064911	0.311112309	0.341380496	0.230811488	0.277098267	0.228830053	0.234816647	0.355963087	0.523291627	0.292123449	0.394018316	0.338791118	0.320511694	0.228161994	0.226162183	0.244328732	0.198632519	0.231074135	0.161629772
TCGA-BP-5195-01	-0.425508392	0.269625179	0.134226098	0.407592461	0.322592998	0.22085531	0.259064177	0.289281305	0.37389204	0.156728907	0.277024356	0.233594372	0.215489525	0.373609236	0.523099134	0.287070046	0.392716879	0.323380424	0.334850762	0.250555377	0.203228835	0.259761514	0.171574774	0.2132533	0.172698107
TCGA-BP-5196-01	-0.20841113	0.337712186	0.143695508	0.419595714	0.357774476	0.201040226	0.243518053	0.261760229	0.306288251	0.136280533	0.224876713	0.268205294	0.182850319	0.36341456	0.531729227	0.324597543	0.416808061	0.326260155	0.306193817	0.266713535	0.19476544	0.264818399	0.128519737	0.23080366	0.249310234
TCGA-BP-5198-01	0.298313651	0.220728382	0.190753003	0.410265292	0.343205062	0.251710715	0.283494856	0.308546727	0.405031517	0.181372485	0.297403985	0.259183621	0.231188223	0.366551786	0.464388835	0.313202096	0.386719105	0.32705183	0.309953791	0.241824738	0.199602648	0.265194035	0.15449105	0.255643299	0.252582611
TCGA-BP-5199-01	-0.000729017	0.291894049	0.137422692	0.422087091	0.404375009	0.219912736	0.259108733	0.289017312	0.345002803	0.168442277	0.221525992	0.305260608	0.254085094	0.365578906	0.544369586	0.406283636	0.418002185	0.343738485	0.335048244	0.268968475	0.243781231	0.318621648	0.144801792	0.240991645	0.303753609
TCGA-BP-5200-01	-1.073379191	0.292205707	0.173919156	0.413177627	0.351433063	0.25572071	0.28646665	0.308737529	0.38099201	0.202296638	0.339243553	0.267722821	0.209502942	0.348014723	0.497080526	0.33715792	0.402887716	0.346753196	0.324531799	0.264292287	0.191718458	0.293792975	0.14230661	0.228280046	0.202149503
TCGA-BP-5201-01	0.124036476	0.282738648	0.124612374	0.406573068	0.373933525	0.184055977	0.25272809	0.25383797	0.302213229	0.112221757	0.253469687	0.289112429	0.242783033	0.35026756	0.493134424	0.364484933	0.405875842	0.320327332	0.304314297	0.252963298	0.173583938	0.256245558	0.226931712	0.208590778	0.31280077
TCGA-BP-5202-01	-0.990087245	0.20598044	0.098034089	0.412160339	0.318704863	0.198804393	0.271897267	0.280361295	0.342762829	0.129302854	0.27108648	0.232158261	0.190937913	0.348812184	0.48087905	0.234035441	0.394301816	0.320890513	0.307763125	0.196573367	0.199996708	0.206594253	0.173906259	0.216348558	0.107282644
TCGA-CJ-4634-01	0.034309335	0.184206058	0.098352315	0.397614737	0.285491264	0.206267554	0.265705309	0.293910984	0.328685054	0.203445622	0.291693065	0.248176275	0.172560135	0.353871394	0.487070902	0.245359146	0.392467996	0.306839444	0.294681537	0.224699925	0.194436316	0.203461987	0.194975738	0.193122991	0.03946102
TCGA-CJ-4635-01	0.135120432	0.266229479	0.114940489	0.401348271	0.343563515	0.179503252	0.250493409	0.256028238	0.375122066	0.133491042	0.267471398	0.217690673	0.191680701	0.354668864	0.495219763	0.370267904	0.416198074	0.363760984	0.316273203	0.251029244	0.166010049	0.229336249	0.185680623	0.217731298	0.272088547
TCGA-CJ-4636-01	0.844766775	0.299038327	0.130396001	0.415720007	0.352473692	0.22951264	0.263101875	0.278509158	0.377496896	0.149410996	0.267731068	0.256282954	0.218127452	0.342723284	0.475489252	0.327504605	0.405667024	0.332334185	0.310372107	0.242743432	0.192677057	0.254201964	0.150083919	0.212049063	0.213923645
TCGA-CJ-4637-01	1.302782641	0.390167507	0.208333694	0.414977481	0.371301618	0.236360948	0.270559421	0.263967815	0.357595036	0.121788843	0.248723981	0.290634732	0.167384825	0.325186437	0.384376003	0.446785462	0.442790062	0.325720589	0.306459789	0.289198081	0.202337765	0.298113024	0.158562018	0.255355687	0.306833494
TCGA-CJ-4638-01	0.763054161	0.138268062	0.089815853	0.399908706	0.306865586	0.19862627	0.24268403	0.225884412	0.250187086	0.078364401	0.233547931	0.283946186	0.178389653	0.340813876	0.364966314	0.224243029	0.361345139	0.27390148	0.240494871	0.213283979	0.171620421	0.205289401	0.203502745	0.206760377	0.180654475
TCGA-CJ-4639-01	-0.029818589	0.26678474	0.112511716	0.41794364	0.39079079	0.218003634	0.256937012	0.291426514	0.298393446	0.146341385	0.267417518	0.218998845	0.21837292	0.336284573	0.500545396	0.372640366	0.422890814	0.342071576	0.295073469	0.272674063	0.199835059	0.270836234	0.179758496	0.208408566	0.021655438
TCGA-CJ-4640-01	-0.368013175	0.312650277	0.165141612	0.408023989	0.379860786	0.259314497	0.292902534	0.267467115	0.366570857	0.150293024	0.279282185	0.253275005	0.201122274	0.341283328	0.508116779	0.375545487	0.401717439	0.32704882	0.315865762	0.256355014	0.21350212	0.256166146	0.167508251	0.228148819	0.219409689
TCGA-CJ-4641-01	0.222371236	0.312553056	0.202113115	0.416056667	0.397056421	0.284426269	0.268849919	0.330071848	0.353570448	0.155418596	0.276567861	0.297227097	0.213802568	0.349890267	0.360859801	0.417501778	0.430345321	0.322540364	0.297766988	0.271312273	0.227218137	0.289275662	0.170441288	0.237154543	0.301668271
TCGA-CJ-4642-01	0.451978592	0.144692808	0.045411875	0.3424085	0.246359659	0.176816515	0.195853107	0.256253624	0.203389772	0.129413855	0.135351363	0.160541409	0.123889874	0.330586694	0.535514918	0.117424795	0.269917873	0.151636892	0.233709755	0.172755837	0.267322419	0.153619902	0.0385895	0.176787769	-0.039172281
TCGA-CJ-4643-01	-0.047590563	0.296277506	0.118308753	0.401053331	0.333326085	0.220054718	0.26659244	0.288586004	0.332348661	0.159376837	0.308624047	0.261108071	0.220246644	0.350153346	0.501860764	0.294604317	0.412016991	0.320992829	0.321220009	0.23823343	0.193194712	0.238325988	0.177237639	0.196723975	0.161341033
TCGA-CJ-4644-01	-0.506281571	0.327145643	0.152351773	0.409573399	0.358306508	0.187883611	0.259322278	0.295224688	0.35867512	0.150679035	0.311455739	0.2382892	0.22285126	0.334610907	0.486108438	0.338301369	0.399762448	0.292113061	0.307712083	0.270786382	0.20981717	0.247292589	0.157895938	0.236808791	0.160025666
TCGA-CJ-4868-01	0.585162247	0.298124179	0.147866403	0.421242211	0.386270545	0.313788047	0.277650119	0.34269507	0.418777811	0.20323925	0.301134104	0.261713945	0.252321698	0.349758618	0.520147578	0.346981423	0.404077785	0.325770866	0.332628863	0.252657297	0.190991471	0.300173298	0.135692449	0.259470147	0.243663779
TCGA-CJ-4869-01	0.55798763	0.313795993	0.177888335	0.435255659	0.42791042	0.308750492	0.288926848	0.288254813	0.332285967	0.17582563	0.281758238	0.302857657	0.257938014	0.356994931	0.511517485	0.417749086	0.399737507	0.323462086	0.315150319	0.272338307	0.213176211	0.283842509	0.134843352	0.234304218	0.400481232
TCGA-CJ-4870-01	-1.030193717	0.219197065	0.087068441	0.409394606	0.325760429	0.229108562	0.277625905	0.302467744	0.328921002	0.21735548	0.298942222	0.239669803	0.209890168	0.344537539	0.495059352	0.269961085	0.374993565	0.265894289	0.276670516	0.218987431	0.20866802	0.2284499	0.149441032	0.17873686	0.143182547
TCGA-CJ-4871-01	-0.308692231	0.272354305	0.120166731	0.404337783	0.322508759	0.222807949	0.274959265	0.274467582	0.363912848	0.165486603	0.291316603	0.235877466	0.178898986	0.361177975	0.486333013	0.275884791	0.384679268	0.317247025	0.31951974	0.234024107	0.205596745	0.254524251	0.130540506	0.240426513	0.169233237
TCGA-CJ-4872-01	0.585447753	0.28829231	0.152855054	0.417158242	0.386608303	0.290344106	0.255714057	0.304954266	0.350375743	0.219796843	0.278866	0.241362595	0.239421403	0.355695847	0.545973693	0.356071359	0.395820527	0.331715245	0.334709193	0.253885628	0.224364304	0.268374982	0.206795455	0.242986673	0.225344883
TCGA-CJ-4873-01	0.67662104	0.303940328	0.16198214	0.410984614	0.398456521	0.215361962	0.260994045	0.296627674	0.382680986	0.098708309	0.251387393	0.281992153	0.212939222	0.341281461	0.484151428	0.360840055	0.39365983	0.292664285	0.266571806	0.218864229	0.176229292	0.244033487	0.157543316	0.200413627	0.31039461
TCGA-CJ-4874-01	-0.595234953	0.316315147	0.125278282	0.410767284	0.392332254	0.227614154	0.274409725	0.282592408	0.33373216	0.179921478	0.310307849	0.244914386	0.240132	0.341493823	0.475970484	0.336329063	0.402086183	0.309632882	0.302102543	0.267287478	0.210619524	0.271060005	0.142491675	0.246151649	0.120500481
TCGA-CJ-4875-01	0.611068509	0.208823322	0.10108758	0.41687347	0.380691362	0.168693878	0.249616442	0.227997956	0.319476299	0.130416505	0.259183452	0.256468266	0.213080643	0.337173757	0.514725698	0.332112157	0.409315466	0.306374849	0.288132149	0.243794321	0.185164687	0.234805671	0.146459253	0.218331547	0.123612448
TCGA-CJ-4876-01	-0.349133058	0.218270733	0.13133412	0.405382581	0.342121452	0.132105375	0.25715101	0.18421117	0.255822798	0.093385983	0.217813756	0.294223573	0.234150895	0.338421396	0.476612127	0.319343294	0.392546646	0.30969835	0.301121115	0.260891955	0.174171057	0.239903126	0.180264247	0.214422491	0.145299968
TCGA-CJ-4878-01	0.085357892	0.261864368	0.061154415	0.397733213	0.265688378	0.160174099	0.25510042	0.239686432	0.294580006	0.147909467	0.285962027	0.223330035	0.121475575	0.335173528	0.522200834	0.167109444	0.384866924	0.278852324	0.276272238	0.193041128	0.156428143	0.189030064	0.159091339	0.20948419	0.027847289
TCGA-CJ-4881-01	1.321253807	0.291927454	0.156364724	0.403856912	0.349146213	0.207493094	0.270365274	0.287749292	0.346451833	0.16173249	0.293284744	0.271831089	0.17408701	0.324908752	0.487135066	0.308714444	0.387889593	0.314772363	0.316030415	0.233947056	0.183963141	0.259961329	0.211967503	0.211186142	0.256272056
TCGA-CJ-4882-01	0.618677989	0.321151852	0.201856196	0.432765285	0.381827147	0.315353457	0.248897525	0.313925003	0.309872881	0.191432829	0.242979358	0.267636017	0.240847587	0.351904307	0.523387873	0.388732813	0.402631174	0.325346605	0.338225566	0.245743385	0.150605698	0.250789685	0.154434784	0.228464166	0.405582291
TCGA-CJ-4884-01	0.592483308	0.293350002	0.151691414	0.403358432	0.352813251	0.231209375	0.271556179	0.293516971	0.357199377	0.117167356	0.250163188	0.257639368	0.185165613	0.353497372	0.455854989	0.345621214	0.416064412	0.315405645	0.291039001	0.233627818	0.210331916	0.239974272	0.216965691	0.229923354	0.248861084
TCGA-CJ-4885-01	-0.556016712	0.240060454	0.105937806	0.395472514	0.293542855	0.21217152	0.262342185	0.270420507	0.311442401	0.156212713	0.261568457	0.230965474	0.187660587	0.340382515	0.4271094	0.234233209	0.383251431	0.317255189	0.28476886	0.223787175	0.185464881	0.236891564	0.243647724	0.20273151	0.066794995
TCGA-CJ-4886-01	-0.297508382	0.254840703	0.1298643	0.417114855	0.37073002	0.232456404	0.267181624	0.282117046	0.359474943	0.214503355	0.282811744	0.236349265	0.21057139	0.36532179	0.496599294	0.352709284	0.403986847	0.309174545	0.31447645	0.26039826	0.217792335	0.267010985	0.161497094	0.227812654	0.186685916
TCGA-CJ-4887-01	0.280240438	0.358293968	0.144992715	0.406669751	0.392566325	0.199109193	0.263647635	0.278112414	0.319558434	0.123665173	0.285898741	0.264673459	0.239601445	0.335233386	0.506673083	0.367348652	0.404356959	0.326099857	0.315584712	0.255231361	0.182409192	0.257866827	0.175355645	0.2341759	0.182001925
TCGA-CJ-4888-01	1.089632492	0.383158638	0.210082012	0.426479498	0.407446462	0.250164232	0.294608857	0.304637413	0.390876688	0.181001276	0.310867953	0.29039597	0.238630997	0.337156707	0.482932307	0.430382282	0.416216496	0.334558183	0.32594251	0.289844147	0.256427418	0.297774549	0.121979751	0.248807187	0.24427334
TCGA-CJ-4889-01	-0.350443162	0.224282392	0.299966827	0.408276357	0.356296141	0.281571973	0.288407826	0.31655352	0.401082523	0.197399292	0.246661623	0.26122972	0.201491346	0.365974453	0.437888996	0.360967397	0.407482716	0.320729685	0.326689198	0.256897383	0.223856021	0.285628843	0.145267497	0.217529835	0.200288739
TCGA-CJ-4890-01	0.725743952	0.318160058	0.21759565	0.425912866	0.417043968	0.293023837	0.260369229	0.357494653	0.43209208	0.213036225	0.284680192	0.271775618	0.257719057	0.35321837	0.491401989	0.407572012	0.413452584	0.337026753	0.350454454	0.273212586	0.20616511	0.298358698	0.218013261	0.269045443	0.301411614
TCGA-CJ-4891-01	0.788490566	0.375531593	0.105857709	0.403041664	0.323889425	0.327807055	0.279800079	0.296521112	0.398674048	0.111799169	0.34629113	0.266284501	0.175829199	0.335738693	0.465255053	0.236511185	0.377518269	0.282813661	0.292067581	0.218348932	0.21407633	0.271003951	0.145713809	0.202447981	0.260859801
TCGA-CJ-4892-01	0.165469397	0.231505113	0.095550212	0.41517977	0.401302496	0.208430458	0.262138068	0.262248983	0.293051143	0.131781728	0.283304327	0.262519662	0.225868037	0.353192944	0.421398781	0.37238679	0.408885834	0.29981739	0.281847954	0.260182475	0.179200476	0.25607659	0.250155274	0.21236096	0.110972089
TCGA-CJ-4893-01	-0.313877727	0.267499621	0.132200804	0.415689837	0.378988522	0.207552249	0.267529881	0.298820958	0.328930372	0.190030323	0.292056564	0.260761784	0.25007094	0.345421154	0.474462624	0.362468148	0.397507889	0.321849135	0.311452874	0.257172443	0.209765327	0.271375605	0.241152281	0.21608458	0.095091434
TCGA-CJ-4894-01	-0.058694428	0.278038917	0.170387631	0.412715719	0.354012794	0.205358969	0.268289404	0.242785053	0.310315863	0.106261555	0.258984186	0.283666322	0.23143327	0.353931834	0.486685916	0.371174389	0.419353778	0.355239544	0.335495598	0.265880813	0.200109212	0.252605577	0.192217173	0.227228015	0.16551171
TCGA-CJ-4895-01	-0.02582592	0.272712802	0.120602722	0.413989238	0.348691166	0.217187736	0.271294747	0.30573496	0.366392587	0.136954021	0.29662113	0.290939217	0.22400065	0.341478679	0.492781521	0.302723836	0.398535945	0.33374904	0.324223679	0.241399785	0.197742439	0.269386056	0.180327488	0.247842885	0.159544434
TCGA-CJ-4897-01	-0.810099804	0.250533886	0.144788496	0.395705725	0.311072055	0.204312679	0.252890394	0.278187658	0.319578851	0.170058578	0.287184012	0.217546133	0.223340537	0.353097013	0.483798524	0.282434073	0.386443031	0.30244912	0.285745602	0.237676265	0.18118561	0.231201904	0.18167219	0.213665878	0.132916266
TCGA-CJ-4899-01	-0.088584813	0.164958674	0.154606484	0.410047404	0.303180024	0.264573429	0.269537746	0.315866371	0.357857657	0.243420806	0.252958066	0.230632257	0.186441584	0.363868495	0.534135387	0.282501558	0.399930248	0.342834403	0.329992769	0.231421574	0.189762948	0.240085093	0.176572437	0.223953398	0.116618543
TCGA-CJ-4900-01	0.971413668	0.324842997	0.234953919	0.416190033	0.382531208	0.310019514	0.265921242	0.29297773	0.386641009	0.148463599	0.285149378	0.270781299	0.207762365	0.342334125	0.491337825	0.34496268	0.398042312	0.286077568	0.306182817	0.24817053	0.196994982	0.281245307	0.253220478	0.225121425	0.24231633
TCGA-CJ-4901-01	1.09150406	0.410515017	0.210858058	0.419363017	0.430977634	0.2794894	0.261278631	0.29982361	0.387713121	0.138822896	0.255457792	0.272186734	0.249329126	0.337574782	0.533140841	0.420622826	0.421784005	0.338515116	0.320665563	0.275483651	0.213217473	0.316859408	0.111527157	0.243713108	0.442220083
TCGA-CJ-4902-01	0.698596434	0.26755704	0.155918192	0.405810432	0.367925619	0.268901807	0.256320041	0.29919281	0.367040205	0.195343519	0.257412051	0.249799657	0.270404075	0.354980813	0.561373115	0.321007195	0.398854986	0.341829542	0.340699823	0.24444176	0.195981934	0.27670265	0.22793826	0.215122528	0.213442413
TCGA-CJ-4903-01	-0.06372853	0.277880461	0.143041956	0.399354769	0.34870982	0.229684794	0.271501929	0.278096732	0.327485225	0.146153284	0.290056516	0.231883008	0.189712931	0.346364512	0.48283606	0.319436909	0.397551271	0.334650324	0.306514967	0.242873802	0.189792449	0.248933086	0.200034361	0.199375957	0.127398139
TCGA-CJ-4904-01	-0.831208114	0.296191879	0.125389848	0.416249378	0.354462914	0.262585699	0.279056221	0.309724356	0.355958571	0.195509318	0.304785419	0.241885416	0.236745279	0.354863156	0.516554379	0.286081396	0.396211052	0.311170405	0.297449282	0.255916885	0.215269654	0.254089081	0.145122768	0.228177051	0.135450754
TCGA-CJ-4905-01	-0.375242177	0.244946078	0.108600284	0.418110798	0.361579093	0.257111889	0.28284078	0.286543477	0.33068835	0.1954917	0.296685212	0.231594693	0.270059659	0.364357644	0.540904716	0.279349947	0.388321276	0.29900115	0.311431642	0.243734439	0.227889693	0.220646075	0.263722006	0.229652709	0.085915945
TCGA-CJ-4907-01	-0.218215599	0.282662841	0.122764768	0.402024152	0.301843842	0.247857175	0.276073816	0.277793983	0.347550165	0.178722601	0.289514715	0.232226654	0.254543927	0.361773395	0.493006096	0.23149025	0.379720214	0.345913947	0.333899567	0.236619114	0.196574253	0.248666416	0.198091691	0.216949867	0.125858197
TCGA-CJ-4908-01	0.280874591	0.274084655	0.115161079	0.410092194	0.338099418	0.226828344	0.273751103	0.282536797	0.333738916	0.204380932	0.267408824	0.237706887	0.206944501	0.360190381	0.555919153	0.290875068	0.396178913	0.343961347	0.34929499	0.246337886	0.202700535	0.245454804	0.1623709	0.220944795	0.103881938
TCGA-CJ-4912-01	0.716629931	0.220614274	0.133129277	0.385901356	0.336792472	0.120847944	0.253142131	0.246637816	0.292219566	0.12157699	0.218184236	0.283419187	0.16119134	0.337291821	0.500224575	0.246993114	0.375722499	0.300455312	0.304155719	0.227154804	0.156625035	0.208682178	0.178887558	0.170801651	0.144497915
TCGA-CJ-4916-01	0.470535318	0.289436155	0.160239804	0.410751134	0.402134356	0.180656568	0.260197205	0.265580174	0.344765237	0.10125604	0.294285303	0.287413347	0.203372339	0.335431141	0.503047802	0.406000565	0.421143992	0.314108783	0.306560201	0.273318649	0.191915152	0.277350192	0.199519528	0.216515602	0.207250561
TCGA-CJ-4918-01	-0.157647626	0.299153599	0.16985644	0.410659337	0.346513468	0.266428144	0.246456985	0.300636102	0.384987395	0.211533428	0.261260836	0.232491267	0.219243669	0.36534337	0.545460379	0.336069111	0.395523479	0.332099935	0.33575268	0.245939369	0.202699918	0.260401252	0.066071301	0.218116292	0.190535772
TCGA-CJ-4920-01	0.388792557	0.259277705	0.097265037	0.408618727	0.297802056	0.217124325	0.265734867	0.298229341	0.334719002	0.186585308	0.291444713	0.250549383	0.193472815	0.344005067	0.499165865	0.271828904	0.397063819	0.296723425	0.288013622	0.23390991	0.173424144	0.237118577	0.253827028	0.215119904	0.155854989
TCGA-CJ-5671-01	0.515799587	0.29583105	0.193467465	0.416683782	0.385497385	0.288965702	0.272926163	0.336031423	0.4211073	0.229054559	0.285915669	0.22706387	0.249912828	0.361076679	0.545588707	0.378637281	0.389110495	0.330453112	0.332261795	0.256451412	0.204531679	0.276182925	0.214986518	0.24693175	0.271158165
TCGA-CJ-5672-01	0.017653217	0.32632133	0.168859323	0.408668426	0.384221096	0.223669837	0.276075064	0.293455471	0.361328845	0.180484054	0.277216816	0.304838209	0.242332991	0.355289117	0.474045557	0.386373191	0.388664059	0.325837385	0.309023966	0.270522253	0.19806396	0.286682223	0.164924823	0.214602829	0.224478665
TCGA-CJ-5675-01	-0.612319696	0.314198597	0.154962754	0.406923747	0.375355818	0.217749404	0.28528137	0.277980816	0.338276058	0.121717537	0.283367395	0.287228353	0.216002921	0.33751002	0.458870709	0.408784597	0.406628036	0.316414895	0.306152107	0.275963027	0.171425301	0.277794669	0.192909604	0.239624687	0.150593519
TCGA-CJ-5676-01	-0.256247683	0.358188444	0.174216454	0.404121769	0.375609711	0.211315194	0.25171103	0.287077796	0.348499237	0.169713931	0.289797688	0.251759113	0.233214625	0.368473673	0.558421559	0.349034292	0.372761088	0.308818905	0.311897257	0.261747229	0.182522861	0.275258125	0.156324615	0.225037292	0.30240616
TCGA-CJ-5677-01	0.738446369	0.229016007	0.140100869	0.388065002	0.311023824	0.265815996	0.276717771	0.288398063	0.387712434	0.127065558	0.285957689	0.246473852	0.170655683	0.345835764	0.469361566	0.270864405	0.372991205	0.274038666	0.276074417	0.234757405	0.187219923	0.233588525	0.152312719	0.230718281	0.233397498
TCGA-CJ-5678-01	-0.076366195	0.332521714	0.197238392	0.427532842	0.394929091	0.247025674	0.2639181	0.28825304	0.346602488	0.10262761	0.291459083	0.292834088	0.235180822	0.33445225	0.509592557	0.398379185	0.389970285	0.32090998	0.304163788	0.253148579	0.186749264	0.264786336	0.155508162	0.234237663	0.219955085
TCGA-CJ-5679-01	0.238306889	0.258574003	0.101560685	0.389766784	0.27539166	0.172284916	0.254626659	0.270902288	0.333621742	0.124118898	0.26452888	0.223486366	0.171746783	0.339356543	0.489412897	0.19417593	0.352580868	0.269143622	0.265383934	0.209506824	0.168184635	0.240117798	0.169882466	0.246717052	0.087584216
TCGA-CJ-5680-01	-0.340784272	0.259329893	0.088207869	0.393682748	0.286396657	0.218164447	0.290298352	0.280869083	0.329991261	0.133924867	0.301540455	0.266893417	0.195021586	0.355971672	0.419313442	0.205494097	0.37155396	0.291560776	0.278750517	0.234799832	0.197692569	0.190748737	0.185928183	0.193114533	0.089124158
TCGA-CJ-5681-01	-0.418477734	0.149219422	0.084323599	0.375809934	0.198683375	0.369187393	0.257272665	0.346712208	0.339550429	0.145792608	0.217203655	0.303929019	0.120786303	0.318837135	0.331312159	0.166282604	0.370121599	0.249068871	0.258163187	0.244320345	0.210088348	0.213273718	0.193544794	0.218354582	0.174687199
TCGA-CJ-5682-01	0.186332603	0.240795369	0.138297088	0.404777874	0.3680839	0.233197272	0.251168045	0.256780985	0.329230118	0.152864731	0.26988484	0.25626985	0.256777003	0.391025811	0.526852743	0.29235445	0.37548212	0.310980751	0.301571411	0.232802659	0.21899525	0.262107283	0.153703736	0.245844257	0.16008983
TCGA-CJ-5683-01	0.196022056	0.291562531	0.109222227	0.401229234	0.3062426	0.213478336	0.266940154	0.322763837	0.333034714	0.148159041	0.28071196	0.246609329	0.210136727	0.347717024	0.445267886	0.233999033	0.379849842	0.300461613	0.297461124	0.238387358	0.1911804	0.253185065	0.170354255	0.216447657	0.037664421
TCGA-CJ-5684-01	-0.634173094	0.262731943	0.14342697	0.409190342	0.369073015	0.244823926	0.262951456	0.313517912	0.329519569	0.199315004	0.27650604	0.25467915	0.251070673	0.351319347	0.520275906	0.345679744	0.397203186	0.327915888	0.309681184	0.257041813	0.188452459	0.267850887	0.181078868	0.227507023	0.1813282
TCGA-CJ-5686-01	-0.399043519	0.296337935	0.164680661	0.408167913	0.360808127	0.211934451	0.285155132	0.284577509	0.362297637	0.152347492	0.290054672	0.244829719	0.220867948	0.328202424	0.482483157	0.336943209	0.40279229	0.315460862	0.280578923	0.260970867	0.193802543	0.256406628	0.157904724	0.227451739	0.19262111
TCGA-CJ-5689-01	0.102802556	0.25309394	0.164257248	0.416606196	0.381928384	0.32004306	0.269529176	0.34919766	0.388436077	0.260223446	0.31971203	0.252837998	0.265935272	0.357580841	0.515142765	0.322781736	0.394298107	0.305122004	0.315323387	0.27295231	0.24567551	0.289318385	0.13203249	0.241441694	0.219698428
TCGA-CJ-6027-01	1.137456302	0.382569718	0.158896172	0.400816576	0.393846681	0.251666933	0.263174499	0.290698514	0.386438987	0.129637487	0.268938321	0.30233283	0.283229841	0.339267095	0.426820661	0.417081827	0.417198733	0.32804204	0.315012727	0.258046161	0.217527948	0.288053085	0.165067044	0.256591291	0.329387231
TCGA-CJ-6028-01	0.191650181	0.38197801	0.198416574	0.414965633	0.381798584	0.283080302	0.267399135	0.291450328	0.404280178	0.128761246	0.295175865	0.222530627	0.243508553	0.339843615	0.477670837	0.409742187	0.42526398	0.355406948	0.330355394	0.272692527	0.206383834	0.308557702	0.096293251	0.249927193	0.306384344
TCGA-CJ-6030-01	0.484560769	0.336664324	0.187723979	0.405489402	0.383510717	0.267093295	0.285976438	0.329504065	0.396370413	0.20174198	0.290112376	0.254451995	0.21665066	0.344810778	0.505101059	0.357291916	0.405071795	0.329889	0.326700394	0.265984892	0.199039945	0.28198785	0.155674404	0.233843717	0.211613731
TCGA-CJ-6031-01	-0.23555865	0.288258511	0.183261408	0.410423134	0.381224618	0.299811266	0.264801963	0.318056088	0.394167412	0.224650774	0.288674747	0.244594771	0.249872799	0.358304158	0.546134103	0.367833668	0.391299374	0.321675945	0.317706216	0.250538153	0.220555887	0.283119907	0.161817972	0.2585604	0.252486365
TCGA-CJ-6032-01	-0.831612106	0.236070654	0.096516095	0.398335483	0.306073631	0.181896832	0.263500447	0.25877754	0.314439573	0.133095552	0.294258291	0.250753189	0.192064224	0.334292346	0.44683991	0.279178992	0.388559463	0.290389417	0.273850671	0.249481983	0.184825523	0.247451288	0.153519796	0.222987501	0.104299005
TCGA-CJ-6033-01	0.006753609	0.296623217	0.109658292	0.402832443	0.312640014	0.203931148	0.238487753	0.286039796	0.366149443	0.161361109	0.279339893	0.288257215	0.215343465	0.356844567	0.542797562	0.263466971	0.375423878	0.264716149	0.286190553	0.243207647	0.217642371	0.24639309	0.158262718	0.26330879	0.193198588
TCGA-CW-5580-01	0.038544432	0.281723929	0.108101776	0.403564365	0.289009587	0.24395496	0.27810136	0.306162287	0.37057999	0.171094434	0.305307272	0.234939651	0.17452497	0.344112724	0.467115816	0.236656342	0.397747322	0.311323351	0.293221403	0.235315153	0.205123003	0.247951998	0.17448224	0.244237378	0.179403272
TCGA-CW-5581-01	-0.41314455	0.271514156	0.128322815	0.399520352	0.31154466	0.264751977	0.252483924	0.292787234	0.306556063	0.135504526	0.277174086	0.24057012	0.227777813	0.346354545	0.51912095	0.315705165	0.390581013	0.331044052	0.314157114	0.267516162	0.192237001	0.252149603	0.176676038	0.200479035	0.20888675
TCGA-CW-5583-01	-1.109125122	0.193387225	0.103153654	0.411081035	0.334908261	0.255482354	0.267371103	0.259220562	0.31248444	0.209652089	0.308461901	0.217609248	0.219668265	0.373221912	0.471158165	0.241277708	0.396031094	0.319580943	0.289536941	0.238171914	0.201929491	0.223248549	0.215902903	0.211179727	0.043952518
TCGA-CW-5584-01	-0.470580662	0.328716125	0.12458603	0.392437351	0.265626352	0.21281888	0.267975678	0.293837911	0.356292885	0.166891815	0.311174319	0.251480806	0.179883807	0.357065681	0.516201476	0.237781959	0.370734784	0.309232259	0.3213586	0.224178336	0.200652826	0.239509283	0.179964358	0.226649247	0.154700032
TCGA-CW-5585-01	-0.17320753	0.239817305	0.069369028	0.408119344	0.305189398	0.223885549	0.286634997	0.252338993	0.274692726	0.148574309	0.300266875	0.220049667	0.248338553	0.346379576	0.51235162	0.20131412	0.368330863	0.323992338	0.305384472	0.206435734	0.202532713	0.240210362	0.199351967	0.197918453	0.107603465
TCGA-CW-5587-01	-0.012102702	0.302212333	0.13844693	0.405882985	0.376618342	0.254088578	0.282375381	0.285050296	0.377688488	0.144413203	0.323144549	0.262515243	0.250720073	0.353264128	0.434905358	0.382781575	0.406928374	0.315069968	0.305858696	0.268229106	0.208232775	0.266067623	0.190944236	0.230892621	0.270901508
TCGA-CW-5588-01	0.27596937	0.232293022	0.155393419	0.401743437	0.324759678	0.264363713	0.277854941	0.304262501	0.387810035	0.190118901	0.305943491	0.250185494	0.16458454	0.360029473	0.499422522	0.308620921	0.390348507	0.298728942	0.298938226	0.233478945	0.208799334	0.234469472	0.147959481	0.234299547	0.137728585
TCGA-CW-5589-01	-0.572713306	0.243569424	0.154038677	0.403992165	0.347225695	0.256875316	0.262289458	0.337286606	0.375571798	0.198517039	0.298707195	0.245707612	0.240212093	0.353833028	0.53342958	0.289628414	0.384742887	0.311434052	0.317296701	0.244953985	0.205420587	0.242615762	0.209557026	0.217969373	0.116586461
TCGA-CW-5590-01	-0.245117669	0.293954153	0.086591592	0.410973867	0.360842611	0.227962177	0.26363443	0.2877176	0.342595066	0.186651288	0.28336905	0.270564568	0.2579682	0.359961103	0.534969522	0.303714823	0.395627356	0.329582121	0.323901945	0.259205928	0.191774107	0.264821917	0.180520685	0.226198822	0.25360924
TCGA-CW-5591-01	-1.175047822	0.140470637	0.167001893	0.385722081	0.239003092	0.262647589	0.259836932	0.301461175	0.351138854	0.186907633	0.281838635	0.254776226	0.156273358	0.356717707	0.401347449	0.214861498	0.378391089	0.320731081	0.30734356	0.245860574	0.189604078	0.217338705	0.119331409	0.204321992	0.081520693
TCGA-CW-6087-01	1.241783685	0.382397604	0.22533985	0.408478694	0.380503398	0.322127126	0.305992949	0.278152352	0.406524447	0.196777326	0.275877759	0.298998909	0.277385381	0.322445658	0.302053256	0.457222599	0.446099039	0.350532684	0.340363336	0.288070607	0.238381654	0.327734715	0.141970115	0.284414018	0.272313122
TCGA-CW-6088-01	-0.704583588	0.230946715	0.101437514	0.393807093	0.288760689	0.210439367	0.273099627	0.269638925	0.320530697	0.177663145	0.300584164	0.199525984	0.230562316	0.356391864	0.520211742	0.23305032	0.397396614	0.342495473	0.325276807	0.227170958	0.200037819	0.221027069	0.184564337	0.207812193	0.093583574
TCGA-CW-6090-01	-0.877544731	0.23621158	0.176023549	0.401114791	0.333352076	0.263571411	0.27720421	0.309109268	0.391337148	0.225427115	0.283231745	0.238231955	0.189852098	0.35627098	0.533076676	0.314985489	0.396941328	0.329856908	0.332493781	0.231900218	0.224539278	0.262386357	0.185153094	0.223459208	0.204299005
TCGA-CW-6093-01	-1.226075053	0.218151701	0.092482643	0.406412708	0.312226197	0.211134718	0.274968069	0.279767867	0.312953728	0.212211758	0.309753769	0.228138803	0.231369613	0.354493708	0.551074751	0.255531137	0.401628131	0.331420023	0.336765925	0.213878603	0.22342218	0.241663416	0.145849925	0.220427205	0.062335579
TCGA-CW-6097-01	0.888921463	0.2996875	0.269022339	0.416304473	0.367862921	0.31130286	0.283192411	0.324588993	0.396703213	0.192006094	0.278689724	0.273483825	0.215504388	0.353790685	0.447545717	0.39548358	0.408873448	0.363728685	0.327584695	0.263976851	0.211985099	0.274572813	0.195720567	0.254308295	0.332114212
TCGA-CZ-4853-01	-0.569631046	0.275264724	0.134708217	0.393846576	0.322326176	0.208309403	0.262888978	0.259605423	0.292516903	0.122690541	0.289393058	0.244636069	0.203866138	0.334412586	0.43163298	0.290002192	0.378405982	0.343623286	0.304108885	0.216580127	0.181158292	0.225834467	0.203188917	0.206568882	0.244369586
TCGA-CZ-4854-01	0.741365852	0.241818559	0.155671212	0.394803029	0.318767276	0.179649582	0.262709626	0.247779825	0.34134674	0.145622011	0.232100831	0.228557715	0.160110529	0.342113766	0.436541546	0.312255943	0.386772992	0.331384679	0.29836762	0.229239126	0.184941227	0.237885453	0.130811312	0.224893673	0.145813282
TCGA-CZ-4856-01	-0.44536342	0.250599447	0.161207689	0.415494521	0.377216406	0.257944924	0.266534529	0.286978617	0.344509872	0.172816282	0.291251011	0.256806949	0.255571559	0.359980338	0.488129612	0.326997587	0.398238839	0.286770301	0.285742486	0.26405763	0.221786918	0.25197185	0.164473705	0.243608063	0.221783766
TCGA-CZ-4857-01	1.217334155	0.283147143	0.148394981	0.405400733	0.312901054	0.237757006	0.267446639	0.267060522	0.362264322	0.157311526	0.270379393	0.246582489	0.164228629	0.338953291	0.444914982	0.29111176	0.401273293	0.349543224	0.322391416	0.245752928	0.160674482	0.238273221	0.139972658	0.247297519	0.253577158
TCGA-CZ-4858-01	2.020816693	0.277177549	0.151607757	0.399080971	0.346204904	0.21740513	0.247975471	0.279217315	0.374948643	0.120170072	0.24280511	0.249593388	0.220320171	0.314763578	0.388739172	0.366679034	0.415522221	0.306179851	0.306158417	0.285953318	0.257018066	0.295651524	0.16548307	0.291901453	0.268046198
TCGA-CZ-4859-01	-1.182820862	0.216592394	0.092625889	0.407094964	0.301323328	0.189262934	0.292651111	0.267993307	0.275898754	0.133825667	0.309556021	0.255331938	0.206369214	0.333258161	0.429130574	0.233424622	0.379747564	0.283081246	0.275892805	0.223121323	0.19694415	0.228173229	0.277019425	0.204581677	0.157651588
TCGA-CZ-4860-01	1.338969773	0.267325176	0.113720534	0.389221901	0.232132042	0.230634321	0.271403999	0.263988259	0.379746951	0.13270645	0.244687514	0.253808475	0.16690323	0.321589027	0.300673725	0.272908494	0.40044672	0.327374287	0.287207226	0.214849473	0.179793316	0.242977942	0.172797594	0.267522625	0.288386269
TCGA-CZ-4861-01	-0.085398581	0.320714321	0.143100507	0.409365872	0.330572032	0.289395064	0.315513789	0.310889064	0.416400939	0.151386952	0.34086333	0.241536346	0.157773815	0.328467537	0.356721206	0.326351458	0.415670738	0.360718998	0.31205791	0.233053914	0.193697581	0.274357653	0.276322341	0.242501288	0.323452037
TCGA-CZ-4862-01	0.166316837	0.324201623	0.17615493	0.411867654	0.369958363	0.235200053	0.278990086	0.277326193	0.344569633	0.158468267	0.250838048	0.273030423	0.209615243	0.343668417	0.453031761	0.404782054	0.432659997	0.378009007	0.32913777	0.273762619	0.202885889	0.263879527	0.178601746	0.235525471	0.186653834
TCGA-CZ-4863-01	-0.113671093	0.288255344	0.137318964	0.403927009	0.360463525	0.190318964	0.26787113	0.235373056	0.334934679	0.126465167	0.283321575	0.285409377	0.205825782	0.341304826	0.430221367	0.394915979	0.414620084	0.312820513	0.288746178	0.275122768	0.176700698	0.261413873	0.153228739	0.231711596	0.121783766
TCGA-CZ-4864-01	0.026139969	0.285677865	0.117576351	0.415511845	0.387926477	0.185719481	0.28900778	0.245717346	0.341903737	0.127720045	0.286153782	0.265230319	0.216152598	0.329885817	0.439653513	0.365109417	0.42352126	0.359749384	0.317347518	0.252635042	0.1736965	0.248733671	0.182456604	0.217204271	0.186076355
TCGA-CZ-4865-01	-0.655216051	0.31869783	0.178190747	0.408362365	0.359456571	0.245513484	0.272453752	0.314151516	0.372628257	0.17520848	0.264482347	0.243214842	0.232175065	0.35673219	0.510940006	0.31546283	0.385832361	0.296651788	0.291571923	0.24205237	0.211056015	0.256391045	0.240419441	0.227666544	0.143535451
TCGA-CZ-4866-01	-0.046639184	0.198051652	0.116616977	0.391724094	0.249938428	0.161146762	0.273064052	0.267812764	0.362175075	0.113281616	0.248145271	0.216071032	0.089329457	0.312036914	0.306416426	0.206563222	0.393065776	0.315311735	0.257154252	0.186309593	0.175907583	0.187582406	0.153429349	0.180003358	0.056368303
TCGA-CZ-5451-01	-0.775238567	0.28782309	0.115580255	0.408869687	0.375478304	0.169869284	0.262831859	0.286901056	0.329722577	0.153683621	0.293482426	0.255784063	0.256612696	0.347122158	0.504202759	0.297821914	0.394593311	0.317399094	0.303995283	0.250939152	0.203594164	0.257045342	0.191676019	0.219277207	0.177157523
TCGA-CZ-5452-01	0.15100943	0.335626316	0.205499705	0.42230375	0.391152745	0.248229555	0.285277487	0.253598303	0.351461892	0.098928399	0.273045272	0.307383408	0.202117584	0.340744316	0.491690728	0.405621929	0.405011326	0.334044977	0.316442234	0.28198035	0.193285036	0.261336106	0.270684604	0.225657984	0.347802374
TCGA-CZ-5453-01	-1.184288653	0.229488554	0.082011062	0.405794381	0.24988961	0.199242105	0.261180125	0.269345137	0.333538072	0.159876784	0.28754223	0.245642819	0.220374465	0.344251351	0.483702278	0.162004729	0.384267116	0.299393105	0.286301092	0.205916275	0.196366138	0.228649498	0.157400044	0.184930212	0.029836381
TCGA-CZ-5454-01	-0.570734184	0.328249045	0.122371804	0.401015106	0.328323757	0.297716608	0.263945445	0.343591378	0.42380076	0.162855965	0.308071271	0.245782562	0.214520903	0.334929092	0.527366057	0.314236506	0.39208193	0.332092571	0.296580471	0.234677254	0.21549227	0.262108699	0.278576881	0.212761404	0.176483799
TCGA-CZ-5455-01	-0.199089529	0.344108784	0.126254028	0.415761935	0.368904804	0.222077809	0.301064646	0.302943649	0.395351109	0.145879735	0.313424316	0.268401723	0.253391978	0.345595664	0.476259224	0.362563439	0.42468349	0.340470327	0.319605742	0.263441109	0.20400389	0.293068563	0.161123964	0.249666563	0.221815849
TCGA-CZ-5456-01	0.42177422	0.24044941	0.183832744	0.405493409	0.332530943	0.205751415	0.27150056	0.295410817	0.363836649	0.110942157	0.28473029	0.246265929	0.22273593	0.334487793	0.385948027	0.335145456	0.381001378	0.332795188	0.289099718	0.241225573	0.180247921	0.248472353	0.203701212	0.222164303	0.243407122
TCGA-CZ-5457-01	-0.962262466	0.251654535	0.180410695	0.403073156	0.318787441	0.207982401	0.264188837	0.2848355	0.364762591	0.185401229	0.297991287	0.223346303	0.205857266	0.365142626	0.532338787	0.273756211	0.383434872	0.323488292	0.301549603	0.260713226	0.211045117	0.238109707	0.121316324	0.215930841	0.11912095
TCGA-CZ-5458-01	-1.170208041	0.290712212	0.151713312	0.408281882	0.351059504	0.22612964	0.271880599	0.263582517	0.323887034	0.17319526	0.265287276	0.258178114	0.19974393	0.363534498	0.541642605	0.333846848	0.387793772	0.323198575	0.319858039	0.251939075	0.200363966	0.266721919	0.270284833	0.234414358	0.152069297
TCGA-CZ-5459-01	-0.931570687	0.262278228	0.137366462	0.405822283	0.359656136	0.216563802	0.261693219	0.266994357	0.366575194	0.166131551	0.280122624	0.267732897	0.17217263	0.350207788	0.520564645	0.301615251	0.390126933	0.310647104	0.26950101	0.246362946	0.174935764	0.27225174	0.172111304	0.22955999	0.246294514
TCGA-CZ-5460-01	-0.318521046	0.303245968	0.153736935	0.419394595	0.354187447	0.195132489	0.264616444	0.27761699	0.349670436	0.172278375	0.317213873	0.270357437	0.168679815	0.356077363	0.511357074	0.340554878	0.395468134	0.317870362	0.309476081	0.252078352	0.160292839	0.288401412	0.254178105	0.20918208	0.407346808
TCGA-CZ-5461-01	-0.183155712	0.322262625	0.144043834	0.400520635	0.303326579	0.256521775	0.27665476	0.300726884	0.361014103	0.212181827	0.299422152	0.24648273	0.185404711	0.347186342	0.486076355	0.334417932	0.389765593	0.343603757	0.318079817	0.250163256	0.208451987	0.27298354	0.14723965	0.232047787	0.279659929
TCGA-CZ-5462-01	-0.445599492	0.294861348	0.16434301	0.388967411	0.329820308	0.224716908	0.289442282	0.283536163	0.376476846	0.120062548	0.316517329	0.268057386	0.211188386	0.325117331	0.407058069	0.286885557	0.385333956	0.329398195	0.296537221	0.228947282	0.197358741	0.255332243	0.220177695	0.205716143	0.203785691
TCGA-CZ-5463-01	-0.88194712	0.247361906	0.105378831	0.400712773	0.297636397	0.199988829	0.295076833	0.264847853	0.335740213	0.153570759	0.265938731	0.233870457	0.183267228	0.330312384	0.447513635	0.299601752	0.410712758	0.357396693	0.28052356	0.242795921	0.192648147	0.246704915	0.186243819	0.217255101	0.129002246
TCGA-CZ-5464-01	0.631542902	0.311564197	0.16715338	0.407978907	0.380793626	0.279334809	0.26363653	0.30932014	0.373364994	0.176987585	0.293110193	0.241713578	0.237570605	0.35348512	0.538049406	0.341053221	0.395349871	0.326184088	0.30427923	0.274236459	0.209721827	0.290133948	0.161148748	0.250796566	0.359833173
TCGA-CZ-5465-01	-0.986484711	0.262144886	0.080208021	0.394103334	0.248075143	0.172923033	0.270527257	0.254768886	0.324601545	0.166982441	0.263848048	0.250817417	0.160086131	0.349140088	0.480846968	0.224631233	0.383540088	0.308847424	0.286185794	0.226424732	0.175593807	0.240298049	0.196500697	0.194170692	0.118447225
TCGA-CZ-5466-01	0.629444829	0.303256041	0.186709416	0.406811582	0.372917667	0.256895097	0.272865888	0.338726596	0.399397455	0.172467829	0.270986841	0.290142557	0.201546213	0.347333705	0.406127687	0.357432032	0.393361422	0.320043905	0.293273959	0.246511576	0.191789134	0.258825768	0.177524456	0.227620811	0.311357074
TCGA-CZ-5467-01	-1.174563271	0.25453937	0.123146186	0.411298996	0.299915746	0.204842055	0.268341665	0.276102364	0.345962543	0.179276898	0.271275276	0.232756736	0.253835258	0.355439358	0.538915624	0.252587147	0.387222624	0.319657444	0.280120661	0.240843075	0.193515902	0.231352672	0.145659634	0.201162696	0.086333013
TCGA-CZ-5468-01	1.340098061	0.236013414	0.066950414	0.398395792	0.309384257	0.222378468	0.249456364	0.273313376	0.341945121	0.026572435	0.260164292	0.260725473	0.250550241	0.320994423	0.522938723	0.279219826	0.384381931	0.300452348	0.306094141	0.227356499	0.174949856	0.261972628	0.102017835	0.257800009	0.238049406
TCGA-CZ-5469-01	0.318128036	0.196513628	0.129324493	0.406643733	0.274998258	0.21507785	0.258898727	0.263911794	0.337745368	0.118871108	0.225036969	0.239799162	0.129431002	0.353047859	0.510651267	0.233906371	0.365116534	0.298686618	0.2702739	0.237180518	0.163983928	0.235213524	0.16319258	0.210220868	0.220853385
TCGA-CZ-5470-01	0.185041236	0.315690063	0.146730173	0.41025395	0.368543662	0.267814771	0.289124852	0.302566353	0.344776629	0.140755914	0.281496342	0.259669047	0.232870655	0.33682593	0.45813282	0.343874908	0.400738276	0.31211517	0.29167388	0.249551948	0.193543742	0.272309979	0.122142644	0.243794928	0.266891242
TCGA-CZ-5982-01	-1.068981914	0.19406546	0.098655603	0.406156151	0.282710101	0.196492613	0.274854435	0.284710151	0.31632432	0.204827007	0.325090222	0.231544856	0.201705824	0.346797444	0.451138916	0.247366301	0.395461367	0.305342135	0.307955104	0.248464181	0.201278956	0.232961338	0.235852148	0.220588902	0.114565287
TCGA-CZ-5984-01	-0.089159044	0.300499426	0.187296269	0.389298555	0.324161456	0.247145382	0.283807283	0.328257859	0.340009982	0.13469284	0.288967019	0.263102438	0.20736165	0.332417806	0.501636189	0.331832678	0.390770328	0.349349162	0.312779814	0.247232033	0.175924315	0.266313381	0.218990204	0.232749501	0.240551813
TCGA-CZ-5985-01	-0.338727956	0.316488582	0.181337978	0.406464714	0.334545373	0.263226146	0.296776155	0.300713792	0.391449304	0.196808302	0.296385625	0.220541707	0.211143664	0.314048893	0.399711261	0.332521728	0.401839272	0.366131999	0.29275479	0.231485202	0.192672288	0.272413743	0.267713982	0.221618449	0.21671479
TCGA-CZ-5986-01	-1.579095191	0.26077325	0.095258954	0.378840236	0.271837927	0.24637985	0.274518556	0.285978178	0.338355938	0.178910115	0.290024449	0.232944345	0.224742778	0.343063344	0.478569137	0.266342083	0.406242725	0.357851108	0.31517396	0.218194972	0.206228804	0.244181237	0.289909575	0.231288239	0.177157523
TCGA-CZ-5987-01	0.44552706	0.290002189	0.151481825	0.396498159	0.340705546	0.195394656	0.26486569	0.260180224	0.339299654	0.133187865	0.303257072	0.281151452	0.21327786	0.346849157	0.368142445	0.315443869	0.395878022	0.325164929	0.301460626	0.225010664	0.181812094	0.2692561	0.159525604	0.235156251	0.329258903
TCGA-CZ-5988-01	-1.148588476	0.294112296	0.147053366	0.397420867	0.305010021	0.259724667	0.25534987	0.278810274	0.320784453	0.169055473	0.248470812	0.223109046	0.213439415	0.349422303	0.519858839	0.318709636	0.40660263	0.353474083	0.314703048	0.229456214	0.202539247	0.276681881	0.165330747	0.250314098	0.220949631
TCGA-CZ-5989-01	-0.415653192	0.248187217	0.090688858	0.381781964	0.306835781	0.182593793	0.276787792	0.231438771	0.363545744	0.151949573	0.28054404	0.144836497	0.178795396	0.291546523	0.37831248	0.384547333	0.453103462	0.419141006	0.316569337	0.244788162	0.232098943	0.291261874	0.107907446	0.284074984	0.109592557
TCGA-DV-5565-01	0.148729338	0.242061938	0.093735413	0.410561142	0.308737445	0.280886592	0.264120167	0.315643293	0.353295254	0.188277957	0.306826546	0.240720282	0.217800748	0.357917552	0.557298685	0.230450441	0.37749384	0.299619968	0.311813051	0.250386696	0.187032185	0.259196744	0.107575808	0.21779045	0.212255374
TCGA-DV-5566-01	-0.819168172	0.250322919	0.128912681	0.398478639	0.282689888	0.208997052	0.265437722	0.302239615	0.320902234	0.15642372	0.294324797	0.261916984	0.188024689	0.363381501	0.45813282	0.238390876	0.373545766	0.291585436	0.28010518	0.241794088	0.184263601	0.244344339	0.249423747	0.232360454	0.161020212
TCGA-DV-5567-01	-1.315294824	0.225123276	0.076966633	0.396310386	0.231686497	0.185206059	0.239645681	0.237939577	0.322488112	0.188963961	0.192113891	0.218054227	0.157595572	0.364936022	0.51235162	0.191364721	0.386859782	0.294310038	0.283346572	0.240135845	0.191370959	0.210894055	0.202116918	0.202551968	0.151844722
TCGA-DV-5568-01	-0.338224073	0.245548362	0.117154589	0.410151643	0.35911129	0.215464941	0.242559986	0.284640825	0.395773532	0.139418997	0.274700763	0.279568815	0.20926084	0.361549244	0.543984601	0.329224061	0.387710334	0.323840116	0.306899283	0.25069792	0.176447797	0.265268697	0.126401185	0.228840387	0.156913699
TCGA-DV-5569-01	-1.107333893	0.218074069	0.1397879	0.403777941	0.330928863	0.212524771	0.26765704	0.303431056	0.361248655	0.121089394	0.308863523	0.271782308	0.236595771	0.352314836	0.490920757	0.276800544	0.391849413	0.291141845	0.27853692	0.244861293	0.207019515	0.265799049	0.144426606	0.230075387	0.078280398
TCGA-DV-5573-01	0.164690057	0.281510745	0.157255505	0.419791049	0.379004208	0.224655062	0.24819113	0.306553044	0.354651374	0.137492738	0.252445883	0.276910321	0.190299099	0.34856294	0.42078922	0.39723654	0.419157115	0.345369952	0.298210465	0.282010697	0.173309763	0.302481053	0.140645196	0.245177198	0.09201155
TCGA-DV-5574-01	-0.610054663	0.249796208	0.202250918	0.415858979	0.384865516	0.236012579	0.249506154	0.34824945	0.395213943	0.229415158	0.284929557	0.248132418	0.247286026	0.36129797	0.552069297	0.350751357	0.398548891	0.327202213	0.318294178	0.257354281	0.222624625	0.28487376	0.193151411	0.234156769	0.067179981
TCGA-DV-5575-01	-1.121120036	0.283489614	0.156325379	0.416869872	0.356977643	0.250762518	0.259940431	0.292013771	0.355042607	0.16729708	0.287292414	0.268502635	0.23347411	0.367268817	0.462560154	0.318091528	0.393310789	0.30124506	0.295054207	0.244675889	0.179297902	0.277536776	0.164046431	0.230056105	0.179788258
TCGA-DV-5576-01	-1.021385693	0.153603263	0.109244638	0.398750317	0.232801272	0.191473169	0.238921276	0.256909541	0.305887408	0.167347543	0.253135067	0.223538254	0.18942457	0.38163145	0.488161694	0.155363839	0.38989729	0.312774606	0.297529983	0.243570144	0.184265204	0.200905741	0.187106246	0.200593595	0.124189926
TCGA-DV-A4VX-01	1.027882866	0.258800551	0.113605635	0.413781924	0.307612194	0.122167477	0.26150754	0.245765659	0.313003189	0.046260097	0.298190141	0.273801146	0.156387531	0.325434997	0.406063523	0.250360966	0.371896457	0.314607754	0.255457728	0.232382198	0.133875865	0.224041765	0.118489861	0.203067255	0.154347129
TCGA-DV-A4VZ-01	0.692466629	0.141384583	0.118892067	0.395684509	0.194052151	0.100835186	0.220580521	0.224190001	0.264451048	0.150654111	0.178135735	0.235601977	0.121322537	0.354831939	0.539749759	0.148979945	0.376088412	0.310110012	0.309859745	0.213729838	0.16609347	0.203414951	0.173241872	0.189106994	0.140038499
TCGA-DV-A4W0-01	-0.314274885	0.263027355	0.079845664	0.40745713	0.305638975	0.224831201	0.27628558	0.253452186	0.343399904	0.130774944	0.256512236	0.234420715	0.22177972	0.35244999	0.513025345	0.203304427	0.391478044	0.339676992	0.297872325	0.19317014	0.175920749	0.216753117	0.151770952	0.220910864	0.089990375
	-0.430021782	0.17168963	0.092640729	0.398030947	0.245373456	0.133577792	0.228099003	0.23780064	0.278673209	0.155322802	0.186940473	0.201743833	0.180399309	0.362945022	0.473660571	0.168929372	0.398468799	0.33467102	0.315858411	0.200116396	0.189736237	0.197850503	0.177263367	0.205771734	0.000545396
TCGA-EU-5904-01	-0.555247875	0.249420057	0.125905809	0.414510579	0.330948959	0.24647594	0.286089801	0.299899102	0.31854428	0.224362372	0.334865727	0.262001225	0.199678504	0.35016999	0.533782483	0.300063546	0.396350943	0.324451439	0.298282569	0.245452596	0.20311094	0.276753956	0.183434201	0.196087016	0.109432146
TCGA-EU-5905-01	-0.949238822	0.281552629	0.119312131	0.405702246	0.320105423	0.213637306	0.258995541	0.270111661	0.371112244	0.151934549	0.253615731	0.239039786	0.167316725	0.366324089	0.515174848	0.258676929	0.378818954	0.312941876	0.268145714	0.240687496	0.200447783	0.226567661	0.130258375	0.21710436	0.155373757
TCGA-EU-5906-01	-1.024858694	0.248062924	0.112537213	0.40425964	0.310963833	0.251166553	0.284628413	0.298306663	0.347844144	0.216387704	0.340538381	0.235748071	0.198607648	0.34252263	0.527398139	0.261594012	0.404266672	0.337821154	0.333436851	0.249559946	0.210287208	0.238749413	0.177588774	0.227439117	0.135258261
TCGA-EU-5907-01	-0.885462344	0.276691735	0.107639815	0.384106954	0.236122685	0.170697236	0.264888589	0.24615642	0.349830134	0.131376846	0.279466871	0.242110486	0.171342337	0.318776838	0.410683349	0.224938064	0.376432162	0.315968267	0.28396172	0.215525717	0.195609261	0.21855661	0.179560698	0.243693268	0.096021816
TCGA-G6-A5PC-01	-0.226976799	0.254239485	0.090475494	0.416118809	0.396618377	0.203155893	0.260446651	0.240745962	0.295904802	0.080231796	0.267169965	0.284762639	0.240619858	0.351331889	0.492845685	0.304894995	0.369198528	0.264957713	0.234798023	0.243699396	0.176986704	0.216742829	0.167386266	0.194817698	0.147994867
TCGA-G6-A8L6-01	0.35605643	0.259257461	0.129362611	0.416868276	0.354796385	0.21892716	0.251949874	0.261220401	0.308251453	0.137591193	0.293372326	0.268833642	0.227838692	0.35398129	0.57725377	0.271897727	0.39016495	0.308481764	0.322968686	0.224611016	0.191867841	0.238950683	0.176169251	0.189336866	0.213827398
TCGA-G6-A8L7-01	1.612781231	0.182176395	0.124394371	0.407972395	0.366686133	0.182522059	0.247172555	0.226685662	0.27132063	0.089672009	0.207325853	0.277844509	0.216475698	0.322451628	0.504234841	0.276914278	0.361405691	0.246696828	0.256036002	0.251431623	0.148078901	0.236920031	0.139985047	0.288058501	0.172377286
TCGA-G6-A8L8-01	0.225764246	0.23958469	0.072066588	0.412639629	0.322032504	0.196975071	0.256845684	0.281223649	0.254177144	0.129488219	0.252855024	0.325623926	0.252848269	0.34237049	0.553705486	0.20666502	0.364230581	0.270236975	0.270075612	0.212812167	0.164725085	0.20524974	0.182396895	0.17832551	0.14472249
TCGA-GK-A6C7-01	-0.734206139	0.247405824	0.102541961	0.420931403	0.353123947	0.246346624	0.267490397	0.281229775	0.279157712	0.150269708	0.269737848	0.251106134	0.272390354	0.360927498	0.553930061	0.259479412	0.387103411	0.309009208	0.30992416	0.242978845	0.194947785	0.236602148	0.157617693	0.210772237	0.139396856
TCGA-MM-A563-01	0.871978515	0.327776295	0.188301429	0.415725966	0.382967817	0.314060548	0.262428139	0.335545376	0.396626865	0.158551235	0.303947413	0.303288602	0.213742928	0.365702038	0.538626885	0.367779598	0.410380495	0.324395	0.328485549	0.25230534	0.203856052	0.273523167	0.232036302	0.230180188	0.294546038
TCGA-MM-A564-01	0.357239296	0.199539845	0.078558072	0.416712667	0.335692569	0.179235189	0.259728161	0.257946888	0.296241754	0.135265801	0.270811348	0.252650073	0.272789948	0.354067687	0.574815528	0.219575032	0.386164438	0.285603439	0.320583868	0.231962718	0.314754525	0.2177449	0.136374065	0.175688309	0.121270452
TCGA-MM-A84U-01	0.415822139	0.189582663	0.154934395	0.404538509	0.366529042	0.265670515	0.265931138	0.298042294	0.328731569	0.177299642	0.263094855	0.281145282	0.216525964	0.358078643	0.503432788	0.266002728	0.387212821	0.267056978	0.261913846	0.221156034	0.197742246	0.2194204	0.147502384	0.189117975	0.161822265
TCGA-MW-A4EC-01	-0.602302073	0.171440133	0.084232567	0.409057585	0.308770133	0.228411615	0.257607208	0.277957484	0.311837491	0.176592197	0.25335823	0.262566109	0.182195947	0.353504031	0.500513314	0.264445671	0.393999062	0.277893122	0.277356766	0.217789227	0.185315884	0.22886353	0.153660262	0.189252261	0.126564004
TCGA-T7-A92I-01	-0.742881089	0.155780133	0.126972	0.401576697	0.221917534	0.185999298	0.275677641	0.295228547	0.277601123	0.136634446	0.207535671	0.288385253	0.052392551	0.324213952	0.320885467	0.221581366	0.391396397	0.275379677	0.260958223	0.22861386	0.207554177	0.201531009	0.207335614	0.165155324	0.071414822
