# Supplementary material for: Establishment and validation of a polygene prognostic model for clear cell renal cell carcinoma
Source: Front Genet. 2022 Oct 20;13:1021163. doi: 10.3389/fgene.2022.1021163 (PMC9630580; doi:10.3389/fgene.2022.1021163)
Supplement: Supplementary file 1 [file DataSheet1.ZIP › Supplementary Files/Supplementary Table 7.txt]

sample_id	riskscore	StromalScore	ImmuneScore	ESTIMATEScore
TCGA-3Z-A93Z-01	-0.305114263	619.6236648	1282.652909	1902.276574
TCGA-6D-AA2E-01	-0.53330245	-13.77348301	736.3907075	722.6172245
TCGA-A3-3306-01	-0.462089286	-31.26310171	1318.442299	1287.179198
TCGA-A3-3307-01	-0.454871256	510.2519911	1759.251912	2269.503903
TCGA-A3-3308-01	0.467564236	1220.306796	1328.840916	2549.147711
TCGA-A3-3311-01	0.363208778	886.2544689	1818.67539	2704.929859
TCGA-A3-3313-01	-0.122809892	-181.4530061	132.1882231	-49.26478301
TCGA-A3-3316-01	0.144714522	1505.957148	1546.326527	3052.283675
TCGA-A3-3317-01	0.558961699	1051.995007	1600.742406	2652.737413
TCGA-A3-3319-01	1.584097498	-43.24093493	1641.30508	1598.064145
TCGA-A3-3320-01	-0.245920714	483.0576554	1213.631804	1696.689459
TCGA-A3-3322-01	-0.320944361	701.6756156	935.390304	1637.06592
TCGA-A3-3323-01	-0.184991653	1043.175491	2071.547645	3114.723136
TCGA-A3-3324-01	-0.062484362	613.5042098	1749.044457	2362.548667
TCGA-A3-3325-01	-0.020382713	933.6238394	1556.868771	2490.492611
TCGA-A3-3326-01	0.252616499	490.7620234	2433.256937	2924.01896
TCGA-A3-3328-01	-0.889253352	-1487.984431	-441.5983916	-1929.582822
TCGA-A3-3329-01	-0.594815233	551.0085581	1785.152822	2336.161381
TCGA-A3-3331-01	-0.128187296	784.8160636	1732.097943	2516.914007
TCGA-A3-3335-01	-0.140766053	-37.10972266	1069.404425	1032.294703
TCGA-A3-3343-01	0.052166354	295.1181143	2145.677503	2440.795617
TCGA-A3-3346-01	1.817758546	-26.17376073	2091.131623	2064.957862
TCGA-A3-3347-01	1.606529747	1622.205433	2498.977574	4121.183008
TCGA-A3-3349-01	-0.143397918	1356.273737	1489.643487	2845.917224
TCGA-A3-3351-01	0.162934367	789.383429	2582.797619	3372.181048
TCGA-A3-3352-01	0.107855027	434.3800171	1665.575049	2099.955066
TCGA-A3-3357-01	-0.069164772	169.3639785	1899.01924	2068.383218
TCGA-A3-3358-01	0.628281568	903.2835893	2437.7655	3341.04909
TCGA-A3-3359-01	0.030926325	636.863243	2040.441681	2677.304924
TCGA-A3-3362-01	-0.28914457	841.958045	1064.773642	1906.731687
TCGA-A3-3363-01	-0.550385742	-284.5148808	1032.394928	747.8800477
TCGA-A3-3365-01	-0.789419092	1080.717697	1522.019693	2602.73739
TCGA-A3-3367-01	0.00530307	488.3291338	1467.27327	1955.602404
TCGA-A3-3370-01	-0.256181163	1063.500361	2171.968077	3235.468438
TCGA-A3-3372-01	-0.345223418	755.1109706	1624.061577	2379.172548
TCGA-A3-3373-01	-0.791544992	827.2508623	1237.685459	2064.936321
TCGA-A3-3374-01	0.143142924	97.27943833	1957.50623	2054.785668
TCGA-A3-3376-01	0.031357432	1407.01593	1831.606054	3238.621985
TCGA-A3-3378-01	0.105456965	849.0552271	2771.20428	3620.259507
TCGA-A3-3380-01	-0.226731465	766.4789107	1365.446994	2131.925905
TCGA-A3-3382-01	0.027884137	519.0871071	1588.156477	2107.243584
TCGA-A3-3383-01	0.099433801	369.2243281	2169.338805	2538.563133
TCGA-A3-3385-01	-0.783566021	-180.4937704	369.2431188	188.7493484
TCGA-A3-3387-01	1.072388313	1221.937095	1953.046339	3174.983434
TCGA-A3-A6NI-01	-0.205815696	359.1575544	1435.744952	1794.902506
TCGA-A3-A6NJ-01	-0.52332406	591.6463179	2364.011916	2955.658234
TCGA-A3-A6NL-01	0.159533252	902.6527701	1945.759678	2848.412448
TCGA-A3-A6NN-01	-0.148279471	868.3615701	1731.619456	2599.981026
TCGA-A3-A8CQ-01	-0.027793165	696.27537	992.4601649	1688.735535
TCGA-A3-A8OU-01	0.17676291	618.1343894	1541.575821	2159.71021
TCGA-A3-A8OV-01	-0.155133823	87.32770293	1300.31362	1387.641323
TCGA-A3-A8OW-01	-0.407496637	457.3625161	1295.166079	1752.528595
TCGA-A3-A8OX-01	-0.28469731	1043.735359	1895.244772	2938.980131
TCGA-AK-3425-01	-0.374271302	1205.793234	2445.984329	3651.777563
TCGA-AK-3426-01	1.317347193	1151.583441	3414.257585	4565.841026
TCGA-AK-3427-01	-1.355412256	-1157.146901	-131.6470395	-1288.79394
TCGA-AK-3428-01	-1.514582565	468.4966678	1440.594596	1909.091264
TCGA-AK-3429-01	-0.809333135	446.8635987	2334.323165	2781.186763
TCGA-AK-3431-01	-0.773221078	1414.678575	1548.392823	2963.071398
TCGA-AK-3433-01	-0.394110145	-882.003498	-145.5621884	-1027.565686
TCGA-AK-3434-01	0.001230324	661.0409628	1675.336775	2336.377738
TCGA-AK-3436-01	-0.124832207	229.7403328	993.9649972	1223.70533
TCGA-AK-3440-01	-0.725290674	-1207.156235	-179.9530063	-1387.109241
TCGA-AK-3443-01	-1.045271612	-1526.649328	-724.167141	-2250.816469
TCGA-AK-3445-01	0.498172425	794.2711087	2069.067937	2863.339046
TCGA-AK-3447-01	-0.582868305	-1046.402822	255.839478	-790.5633442
TCGA-AK-3450-01	-0.275896348	194.5996276	982.0613782	1176.661006
TCGA-AK-3451-01	-0.427901366	483.0179668	1787.239846	2270.257812
TCGA-AK-3453-01	0.721770421	126.5125715	2646.202432	2772.715004
TCGA-AK-3454-01	0.91679984	997.0623506	1730.92289	2727.985241
TCGA-AK-3455-01	0.36577291	-32.15165601	2062.618194	2030.466538
TCGA-AK-3456-01	-0.540015926	-352.5895779	956.8079805	604.2184025
TCGA-AK-3458-01	-0.325564995	-8.542424097	1448.565809	1440.023385
TCGA-AK-3460-01	-0.612700757	713.9267328	1474.144847	2188.07158
TCGA-AK-3461-01	-0.173662684	745.8227061	1520.341319	2266.164025
TCGA-AK-3465-01	-0.229031896	-411.758508	-415.1917719	-826.95028
TCGA-AS-3777-01	0.79149466	-467.0001976	344.1914437	-122.8087539
TCGA-AS-3778-01	-0.396321748	801.8155125	1275.382349	2077.197862
TCGA-B0-4688-01	1.93180994	215.0578845	1134.671464	1349.729348
TCGA-B0-4690-01	1.952827446	1192.72396	2639.0585	3831.782461
TCGA-B0-4691-01	0.670879061	663.3162524	2044.875523	2708.191776
TCGA-B0-4693-01	-0.438119138	309.6980178	2063.815969	2373.513986
TCGA-B0-4694-01	0.553363335	1228.430517	2686.085478	3914.515995
TCGA-B0-4696-01	1.924430199	67.71679328	67.71368628	135.4304796
TCGA-B0-4697-01	1.483303114	1053.554136	3181.127144	4234.68128
TCGA-B0-4698-01	1.958735464	-412.779444	2425.159542	2012.380098
TCGA-B0-4699-01	1.160825453	478.9078667	1896.847428	2375.755295
TCGA-B0-4700-01	0.997026153	1526.133648	2795.874805	4322.008454
TCGA-B0-4701-01	0.23017225	473.8566784	1972.096895	2445.953573
TCGA-B0-4703-01	0.338412468	1608.759966	2062.729853	3671.489819
TCGA-B0-4706-01	0.556107363	221.1972902	1218.827235	1440.024525
TCGA-B0-4707-01	1.124381394	-9.352928756	849.9022172	840.5492885
TCGA-B0-4710-01	0.112952874	633.0646719	1441.913815	2074.978487
TCGA-B0-4712-01	0.543736496	1035.368332	2152.230583	3187.598914
TCGA-B0-4713-01	0.996309134	0.749983464	1438.604412	1439.354395
TCGA-B0-4714-01	0.647960183	657.8988922	2705.227798	3363.12669
TCGA-B0-4718-01	0.245628909	455.6813879	1592.716943	2048.398331
TCGA-B0-4810-01	0.49068746	1128.789581	2289.116946	3417.906528
TCGA-B0-4811-01	0.66538516	292.880169	1117.604481	1410.48465
TCGA-B0-4813-01	1.055393804	283.5597094	963.9530476	1247.512757
TCGA-B0-4814-01	-0.215484293	480.5597182	926.2469342	1406.806652
TCGA-B0-4815-01	1.511471233	823.5245314	2978.470839	3801.995371
TCGA-B0-4816-01	0.226947304	986.1036519	2303.68855	3289.792202
TCGA-B0-4817-01	1.162062303	-350.3020925	2015.027395	1664.725303
TCGA-B0-4818-01	0.002204523	488.7899708	1910.689638	2399.479609
TCGA-B0-4819-01	1.008194105	1248.139385	3347.754533	4595.893918
TCGA-B0-4821-01	1.526579116	-306.362435	1212.959799	906.5973635
TCGA-B0-4822-01	1.134077174	974.8543787	1878.373034	2853.227412
TCGA-B0-4823-01	-1.34336289	1148.869936	1821.282279	2970.152215
TCGA-B0-4824-01	0.557985168	739.2775995	2324.645315	3063.922914
TCGA-B0-4827-01	-0.385675472	1320.307683	2065.83985	3386.147533
TCGA-B0-4828-01	0.152010885	-495.4922457	1203.949612	708.4573665
TCGA-B0-4833-01	0.551300657	517.0318677	1973.442751	2490.474618
TCGA-B0-4834-01	-0.508793084	-654.4127583	-474.013581	-1128.426339
TCGA-B0-4836-01	0.357895625	832.5096208	2020.699774	2853.209395
TCGA-B0-4837-01	0.418962148	891.2640027	1234.695799	2125.959802
TCGA-B0-4838-01	0.179910752	471.3328457	2349.005591	2820.338437
TCGA-B0-4839-01	0.017617047	835.358104	1983.658323	2819.016427
TCGA-B0-4841-01	0.54753737	868.8137077	1340.215964	2209.029672
TCGA-B0-4842-01	0.28422707	600.1393803	2334.708766	2934.848147
TCGA-B0-4843-01	1.085230283	999.0694981	1329.518486	2328.587984
TCGA-B0-4844-01	0.495335342	113.9956127	1409.852756	1523.848369
TCGA-B0-4845-01	0.238186948	210.8411528	862.9811193	1073.822272
TCGA-B0-4846-01	-0.614599203	835.481632	1962.249992	2797.731624
TCGA-B0-4847-01	0.752754222	-4.868469036	2712.910824	2708.042355
TCGA-B0-4848-01	0.434989152	978.2633016	1974.239983	2952.503285
TCGA-B0-4849-01	-0.065982261	516.1842377	1621.468538	2137.652776
TCGA-B0-4852-01	-0.069524165	505.1585839	1291.577067	1796.735651
TCGA-B0-4945-01	-0.205512985	521.6803768	1038.635253	1560.31563
TCGA-B0-5075-01	0.276556684	229.6795964	2255.184286	2484.863883
TCGA-B0-5077-01	0.001283991	318.1119318	1396.566239	1714.678171
TCGA-B0-5080-01	0.202822956	1515.948032	1965.977194	3481.925226
TCGA-B0-5081-01	1.448917964	1291.647925	3094.051633	4385.699558
TCGA-B0-5083-01	-0.107852669	1260.496377	1826.941881	3087.438258
TCGA-B0-5084-01	1.666419456	-460.7144517	794.5607229	333.8462712
TCGA-B0-5085-01	1.148488944	42.75890354	1188.634943	1231.393847
TCGA-B0-5088-01	0.464899005	1090.361422	2125.404981	3215.766403
TCGA-B0-5092-01	0.847149526	664.458466	2793.466638	3457.925104
TCGA-B0-5094-01	0.656486229	-230.4889067	910.3971068	679.9082001
TCGA-B0-5095-01	0.718985486	1501.691903	1609.04545	3110.737354
TCGA-B0-5096-01	0.235741041	905.6720075	1907.790147	2813.462155
TCGA-B0-5097-01	0.965628454	1692.337412	1984.880096	3677.217508
TCGA-B0-5098-01	2.098274934	-1545.629494	-758.2353398	-2303.864834
TCGA-B0-5099-01	-0.38753856	-167.8949849	-50.37604226	-218.2710271
TCGA-B0-5100-01	-0.035330577	842.9791181	691.9239526	1534.903071
TCGA-B0-5102-01	-0.076517795	-13.70468858	1159.234687	1145.529999
TCGA-B0-5104-01	-0.31710076	237.9127132	1137.840433	1375.753146
TCGA-B0-5106-01	0.354417272	832.8468174	2172.268184	3005.115002
TCGA-B0-5107-01	0.950734142	-774.387359	1849.848277	1075.460918
TCGA-B0-5108-01	0.344544933	1670.581576	2661.57073	4332.152306
TCGA-B0-5109-01	1.336304789	280.2484508	2156.20171	2436.450161
TCGA-B0-5110-01	-0.332366391	1018.125711	1304.768882	2322.894592
TCGA-B0-5113-01	-0.549701295	822.2854106	1754.174865	2576.460276
TCGA-B0-5115-01	-0.430990893	848.3139633	1507.624306	2355.93827
TCGA-B0-5116-01	0.115504606	485.3094888	468.8851868	954.1946756
TCGA-B0-5117-01	0.3191773	-485.6754757	-289.8646857	-775.5401614
TCGA-B0-5119-01	-0.560434749	594.141088	1263.801909	1857.942997
TCGA-B0-5120-01	-0.938136096	1283.916665	1547.442985	2831.35965
TCGA-B0-5121-01	-0.27022897	737.2252774	1883.519076	2620.744353
TCGA-B0-5399-01	-0.021652721	838.9258219	1835.333144	2674.258966
TCGA-B0-5400-01	0.309187053	827.9300572	1970.753091	2798.683148
TCGA-B0-5402-01	-0.890128803	866.7958499	1326.900803	2193.696653
TCGA-B0-5690-01	-0.029565053	887.3027713	1643.141266	2530.444038
TCGA-B0-5691-01	-0.589724946	1233.119502	1415.404951	2648.524453
TCGA-B0-5692-01	-0.159550696	104.6286518	2425.594467	2530.223119
TCGA-B0-5693-01	-1.122291834	620.0025183	548.0133658	1168.015884
TCGA-B0-5694-01	-0.037072613	759.5083779	1473.775162	2233.28354
TCGA-B0-5695-01	-1.127581051	450.7603918	889.7650009	1340.525393
TCGA-B0-5696-01	-0.425280389	475.4193558	997.4718405	1472.891196
TCGA-B0-5697-01	-0.535288355	494.3308741	2339.986495	2834.317369
TCGA-B0-5698-01	-0.791209131	423.8342715	2198.581755	2622.416026
TCGA-B0-5699-01	-0.480080644	59.30637555	1483.376813	1542.683189
TCGA-B0-5700-01	-1.267538456	349.0590352	1270.678922	1619.737957
TCGA-B0-5701-01	-0.136236738	148.6774296	1645.167666	1793.845096
TCGA-B0-5702-01	0.136846132	702.9730446	1808.265729	2511.238774
TCGA-B0-5703-01	-0.530828006	55.83357601	1379.229941	1435.063517
TCGA-B0-5705-01	-0.974927458	367.3612901	1513.091462	1880.452752
TCGA-B0-5706-01	0.142146807	705.7247281	2386.764096	3092.488824
TCGA-B0-5707-01	-1.141508039	-354.4339095	730.248315	375.8144054
TCGA-B0-5709-01	-0.610195682	1632.850055	2699.617291	4332.467346
TCGA-B0-5710-01	-0.051151487	804.2246598	1450.612219	2254.836878
TCGA-B0-5711-01	-0.685556896	787.4067082	1634.413819	2421.820527
TCGA-B0-5712-01	-0.735407173	-161.4428681	717.8508855	556.4080174
TCGA-B0-5713-01	-0.488114131	489.0778735	1372.105961	1861.183835
TCGA-B0-5812-01	-0.614444773	1175.005972	1616.861933	2791.867905
TCGA-B2-3923-01	-0.262113215	-770.3997019	1.352836043	-769.0468658
	0.116671584	-722.6311824	-97.03839606	-819.6695785
	-0.031382879	306.4061338	-156.1624186	150.2437152
TCGA-B2-3924-01	-0.444602905	683.1364357	2763.057696	3446.194132
	-0.006264335	645.2847065	2533.754	3179.038707
	0.428634384	710.3564181	1761.282979	2471.639397
TCGA-B2-4098-01	0.199775274	-18.30205158	1726.892397	1708.590346
TCGA-B2-4099-01	-0.48147296	497.3249147	2175.848647	2673.173562
TCGA-B2-4101-01	0.491990678	841.4209737	2292.175767	3133.596741
TCGA-B2-4102-01	0.196795031	678.7072775	2111.365132	2790.072409
TCGA-B2-5633-01	-0.479446122	989.4881588	1851.304008	2840.792167
	-0.294833737	862.8867261	1809.004876	2671.891602
	0.866302815	1239.403244	1868.606973	3108.010217
TCGA-B2-5635-01	-0.232923771	630.9513544	2253.570545	2884.521899
	-0.431319724	614.5941846	1981.576104	2596.170289
	0.27398263	789.7503908	2129.480785	2919.231176
TCGA-B2-5636-01	-1.009610433	831.2990129	931.8078725	1763.106885
TCGA-B2-5639-01	-0.075121487	370.0853879	1812.899502	2182.984889
TCGA-B2-5641-01	-0.434648111	749.0530299	2511.935169	3260.988199
TCGA-B2-A4SR-01	0.19913683	634.8254027	1542.346892	2177.172295
TCGA-B4-5377-01	-0.811417999	494.2648563	1555.836138	2050.100995
TCGA-B4-5378-01	-1.490719755	360.3339605	533.5837211	893.9176816
TCGA-B4-5832-01	1.009737017	1185.301715	1449.426374	2634.728089
TCGA-B4-5834-01	-1.08214351	870.4963467	1133.944929	2004.441275
TCGA-B4-5835-01	1.1789444	-268.2983847	1184.912313	916.6139286
TCGA-B4-5836-01	-0.167034355	981.1965599	1629.838076	2611.034636
TCGA-B4-5838-01	-1.236375541	792.9152781	783.5463136	1576.461592
TCGA-B4-5843-01	-0.553997912	749.0538117	674.7027067	1423.756518
TCGA-B4-5844-01	-0.305653808	667.5800557	1008.337532	1675.917588
TCGA-B8-4143-01	1.666883638	716.0692159	2496.400265	3212.469481
TCGA-B8-4146-01	-0.579032428	572.9227773	1628.068823	2200.9916
TCGA-B8-4148-01	0.19876967	508.3680106	2505.201015	3013.569026
TCGA-B8-4151-01	-0.992268116	118.2388714	843.3961021	961.6349735
TCGA-B8-4153-01	-0.147839363	250.1699633	1156.101993	1406.271956
TCGA-B8-4154-01	-0.322779763	582.8052208	1941.706167	2524.511388
TCGA-B8-4619-01	-0.205478895	-297.8917476	35.17102253	-262.720725
TCGA-B8-4620-01	0.680770589	1207.492862	1852.071891	3059.564753
TCGA-B8-4621-01	-0.058445487	-304.3696941	1373.236833	1068.867139
TCGA-B8-4622-01	0.680161455	762.0488111	2058.347401	2820.396212
TCGA-B8-5158-01	-0.057100096	628.1425346	2014.687306	2642.82984
TCGA-B8-5159-01	-1.202343209	444.3360552	1378.375145	1822.711201
TCGA-B8-5162-01	-0.153474355	1764.688352	3206.86306	4971.551412
TCGA-B8-5163-01	0.027127366	1841.065897	2677.715622	4518.781519
TCGA-B8-5164-01	-0.646093352	658.7216335	2919.890235	3578.611869
TCGA-B8-5165-01	-0.781137389	1146.892598	1189.175222	2336.06782
TCGA-B8-5545-01	-0.65049461	1497.76201	1811.92011	3309.68212
TCGA-B8-5546-01	-0.505682273	-724.7498352	-206.712588	-931.4624232
TCGA-B8-5549-01	-1.160894025	604.5034711	1644.525289	2249.02876
TCGA-B8-5550-01	-0.328415646	1471.74416	1485.759368	2957.503528
TCGA-B8-5551-01	0.758583014	910.719473	3246.955212	4157.674685
TCGA-B8-5552-01	-0.511353515	1494.856808	2000.066848	3494.923656
TCGA-B8-5553-01	-1.123104485	810.1239015	1963.292326	2773.416228
TCGA-B8-A54D-01	0.198474542	314.7835825	2539.780497	2854.56408
TCGA-B8-A54E-01	0.390575787	-695.6218316	468.2301437	-227.3916879
TCGA-B8-A54F-01	-0.859836808	862.0819198	1526.432244	2388.514164
TCGA-B8-A54G-01	0.599675048	168.3292579	3124.108925	3292.438183
TCGA-B8-A54H-01	0.009415292	445.9230839	1501.178094	1947.101177
TCGA-B8-A54I-01	1.269653324	561.3241776	2393.941548	2955.265725
TCGA-B8-A54J-01	-0.151243764	635.3602019	1679.066191	2314.426393
TCGA-B8-A54K-01	-1.00859698	-451.7012858	-184.5170417	-636.2183275
TCGA-B8-A7U6-01	-0.275041695	790.7981226	1439.901617	2230.699739
TCGA-B8-A8YJ-01	0.026370248	1767.00676	2293.460597	4060.467358
TCGA-BP-4158-01	-0.152740036	505.7254709	1106.247574	1611.973045
TCGA-BP-4159-01	-0.300991812	1099.27785	1684.426113	2783.703963
TCGA-BP-4160-01	-0.978165572	1077.9217	2477.823996	3555.745696
TCGA-BP-4161-01	0.7207103	579.992996	2552.387325	3132.380321
TCGA-BP-4162-01	-0.095967903	590.2219102	2323.269095	2913.491005
TCGA-BP-4163-01	0.560925447	776.3502061	1747.206042	2523.556248
TCGA-BP-4164-01	-0.795445058	-75.54860838	803.0584759	727.5098675
TCGA-BP-4165-01	0.771712187	548.3089302	1727.041193	2275.350123
TCGA-BP-4166-01	-0.334387397	1115.896653	1627.464292	2743.360946
TCGA-BP-4167-01	0.620791259	1768.134602	2894.397456	4662.532057
TCGA-BP-4169-01	0.328444717	1579.238716	2423.565838	4002.804554
TCGA-BP-4170-01	-0.515776449	1057.753957	2027.388533	3085.14249
TCGA-BP-4173-01	0.128095138	1400.218865	3447.19173	4847.410595
TCGA-BP-4174-01	-0.514928645	393.4441761	1791.982835	2185.427011
TCGA-BP-4176-01	-0.145007804	1135.419352	2414.215826	3549.635178
TCGA-BP-4177-01	-1.64188508	326.392781	220.3715271	546.7643081
TCGA-BP-4325-01	0.106018234	360.1442604	1867.045968	2227.190228
TCGA-BP-4326-01	0.613768606	811.0723711	1199.798413	2010.870784
TCGA-BP-4327-01	0.769528406	398.3148818	1132.099636	1530.414518
TCGA-BP-4329-01	-0.126779993	1103.902047	1753.101046	2857.003092
TCGA-BP-4330-01	0.197725656	921.7917341	2611.164369	3532.956103
TCGA-BP-4331-01	0.129011867	717.8144552	1946.70723	2664.521685
TCGA-BP-4332-01	-0.007603821	660.9162238	1103.894082	1764.810306
TCGA-BP-4334-01	0.416297732	-925.6603218	145.767809	-779.8925128
TCGA-BP-4335-01	0.434231709	749.9727686	1980.024844	2729.997613
TCGA-BP-4337-01	0.724769261	1048.356206	1209.406083	2257.762289
TCGA-BP-4338-01	0.133677524	-106.3200505	1439.418613	1333.098562
TCGA-BP-4340-01	-0.075687757	-154.2291851	664.1570591	509.927874
TCGA-BP-4341-01	0.725483494	111.4386646	905.5834676	1017.022132
TCGA-BP-4342-01	0.647298522	859.0523883	1408.852747	2267.905135
TCGA-BP-4343-01	0.303250835	1695.229195	2361.006097	4056.235292
TCGA-BP-4344-01	-0.278321444	1282.484752	1516.603917	2799.088669
TCGA-BP-4345-01	0.50985213	1910.712405	2233.139311	4143.851717
TCGA-BP-4346-01	0.569924298	769.4815008	2960.538352	3730.019853
TCGA-BP-4347-01	0.005683162	577.108196	1163.568957	1740.677153
TCGA-BP-4349-01	0.841418302	591.1484047	1159.665662	1750.814067
TCGA-BP-4351-01	0.675915974	492.0808905	1194.161785	1686.242675
TCGA-BP-4352-01	1.614905541	-599.3871219	221.3368403	-378.0502816
TCGA-BP-4353-01	-0.3487902	1235.747986	2247.193789	3482.941776
TCGA-BP-4354-01	1.806132248	1508.410186	2984.125836	4492.536023
TCGA-BP-4355-01	0.210975135	935.9013873	840.7947235	1776.696111
TCGA-BP-4756-01	0.195922835	-727.3959166	868.0729826	140.677066
TCGA-BP-4758-01	-0.018468417	643.9945096	2320.720495	2964.715004
TCGA-BP-4759-01	-0.414869738	623.8475761	1337.765417	1961.612993
TCGA-BP-4760-01	-1.253614882	441.9631159	516.070534	958.0336498
TCGA-BP-4761-01	0.715648482	-263.3138485	1493.909204	1230.595355
TCGA-BP-4762-01	-0.61782548	1596.088242	1947.576026	3543.664268
TCGA-BP-4763-01	-0.922763095	937.5134289	1158.862429	2096.375858
TCGA-BP-4765-01	-0.559275337	770.9154129	1088.224369	1859.139782
TCGA-BP-4766-01	0.06792675	487.3820019	1160.843655	1648.225657
TCGA-BP-4768-01	-0.035875029	-54.51199652	693.2354228	638.7234263
TCGA-BP-4769-01	-1.220312575	734.6931037	86.64018778	821.3332915
TCGA-BP-4770-01	0.750441422	1772.672526	1306.692846	3079.365372
TCGA-BP-4771-01	0.852575617	1114.271639	3252.025602	4366.297241
TCGA-BP-4774-01	-0.297082229	542.7121912	1167.904661	1710.616853
TCGA-BP-4775-01	-0.34138877	352.4711222	1434.88005	1787.351172
TCGA-BP-4776-01	-0.038688027	576.8562501	1513.124097	2089.980348
TCGA-BP-4777-01	0.142797815	945.9663624	2827.115501	3773.081863
TCGA-BP-4781-01	-0.590953102	827.2919114	1317.335614	2144.627526
TCGA-BP-4782-01	-0.300465751	802.6049622	1936.400695	2739.005657
TCGA-BP-4784-01	-1.124809807	686.6641803	674.5392583	1361.203439
TCGA-BP-4787-01	1.116777626	1525.278655	2143.896285	3669.17494
TCGA-BP-4789-01	-0.934637283	973.2492033	805.5650479	1778.814251
TCGA-BP-4790-01	-0.255321779	1363.507918	2203.417214	3566.925132
TCGA-BP-4795-01	-0.800074991	1416.093715	1652.527876	3068.621591
TCGA-BP-4797-01	-0.060889547	1009.527726	2004.564916	3014.092643
TCGA-BP-4798-01	1.600487457	1337.526591	3204.830112	4542.356703
TCGA-BP-4799-01	0.378597831	975.792898	1990.903931	2966.696829
TCGA-BP-4801-01	-0.383894824	1483.334203	2016.582182	3499.916385
TCGA-BP-4803-01	-0.31363343	861.2992213	1291.624923	2152.924145
TCGA-BP-4804-01	0.307663101	1367.195526	2648.877111	4016.072637
TCGA-BP-4807-01	-0.666923542	1238.338135	1470.747049	2709.085184
TCGA-BP-4959-01	0.158279135	756.2206092	1928.450488	2684.671097
TCGA-BP-4960-01	0.973236827	1004.12802	2096.563752	3100.691772
TCGA-BP-4961-01	-0.936990779	908.9258523	1020.651238	1929.577091
TCGA-BP-4962-01	-0.047785631	1414.313675	2256.316212	3670.629887
TCGA-BP-4963-01	0.302371906	760.2253152	2050.311148	2810.536463
TCGA-BP-4964-01	-0.040463218	660.2146198	1609.343753	2269.558373
TCGA-BP-4965-01	-0.621562923	828.8973349	1229.181353	2058.078688
TCGA-BP-4967-01	-0.566447564	297.5475471	984.3015848	1281.849132
TCGA-BP-4968-01	0.06693783	637.0002214	2030.184545	2667.184766
TCGA-BP-4969-01	0.228803593	44.85050862	304.5148031	349.3653117
TCGA-BP-4970-01	-0.933829045	1489.076129	2231.842276	3720.918405
TCGA-BP-4971-01	0.621605303	1364.179608	2463.777165	3827.956773
TCGA-BP-4972-01	0.152283939	1592.507224	1943.813292	3536.320516
TCGA-BP-4973-01	0.072743979	464.1264827	1793.53079	2257.657273
TCGA-BP-4974-01	0.273114079	876.1130994	1055.344629	1931.457729
TCGA-BP-4975-01	-0.50986541	1019.045443	1088.766561	2107.812003
TCGA-BP-4976-01	-1.160166259	449.6068267	825.6236338	1275.23046
TCGA-BP-4977-01	0.97323264	439.3925653	1518.850577	1958.243142
TCGA-BP-4981-01	0.8421467	129.1330358	1628.064942	1757.197978
TCGA-BP-4982-01	-0.019302109	1269.005178	1710.710432	2979.715609
TCGA-BP-4983-01	2.01870737	567.2016726	2816.698294	3383.899966
TCGA-BP-4985-01	0.589395186	759.4625376	1443.617224	2203.079762
TCGA-BP-4986-01	0.064065015	1304.721314	1734.871059	3039.592373
TCGA-BP-4987-01	0.083009688	709.4769984	1462.074088	2171.551087
TCGA-BP-4989-01	1.167366131	1063.061014	3157.593972	4220.654986
TCGA-BP-4991-01	-0.043742467	816.4951897	1388.808012	2205.303202
TCGA-BP-4992-01	1.162300352	-31.77254304	2723.200897	2691.428354
TCGA-BP-4993-01	-0.68983258	1040.895412	1566.026695	2606.922107
TCGA-BP-4994-01	-0.472559385	-133.8261381	703.2977855	569.4716474
TCGA-BP-4995-01	-0.457062417	145.5044361	1125.862071	1271.366507
TCGA-BP-4998-01	-0.292010565	1382.981545	2229.337072	3612.318617
TCGA-BP-4999-01	-0.736159805	970.3788456	1019.126931	1989.505777
TCGA-BP-5000-01	0.382473364	980.5158323	2009.46202	2989.977853
TCGA-BP-5001-01	0.790391186	153.5077299	1465.549282	1619.057012
TCGA-BP-5004-01	-0.45965787	657.812487	1048.796541	1706.609028
TCGA-BP-5006-01	-0.402138753	569.6035617	1352.901032	1922.504594
TCGA-BP-5007-01	-0.360220062	419.3951476	1521.638041	1941.033189
TCGA-BP-5008-01	-0.936947589	1187.719413	2082.779004	3270.498417
TCGA-BP-5009-01	0.401950048	809.2168953	2104.640225	2913.85712
TCGA-BP-5010-01	0.524904687	1299.753292	1498.708233	2798.461525
TCGA-BP-5168-01	-0.403546356	386.2645931	1076.860623	1463.125216
TCGA-BP-5169-01	1.474032409	728.9556407	2484.526339	3213.48198
TCGA-BP-5170-01	-1.240382637	1217.193242	1560.479873	2777.673114
TCGA-BP-5173-01	-0.573060002	636.8969594	1784.736409	2421.633368
TCGA-BP-5174-01	0.19895406	234.6277551	1063.067093	1297.694848
TCGA-BP-5175-01	1.378741849	432.1868827	1668.105367	2100.29225
TCGA-BP-5176-01	-0.107354178	556.2144095	1253.934302	1810.148711
TCGA-BP-5177-01	0.085452731	1146.379272	1067.478997	2213.858269
TCGA-BP-5178-01	0.409017294	773.4772348	2229.961731	3003.438966
TCGA-BP-5180-01	-0.394397264	-86.82908788	1956.954246	1870.125158
TCGA-BP-5181-01	-0.694233987	696.2821394	1270.070198	1966.352337
TCGA-BP-5182-01	-0.300865231	1701.226237	2492.61675	4193.842987
TCGA-BP-5183-01	0.272960123	59.53660396	1987.179051	2046.715655
TCGA-BP-5184-01	-0.414333943	1067.537551	1606.042677	2673.580227
TCGA-BP-5185-01	0.631047104	269.350544	1156.973302	1426.323846
TCGA-BP-5186-01	-0.489549633	675.0530163	1057.91189	1732.964907
TCGA-BP-5187-01	-0.885384569	872.4948308	1255.131625	2127.626456
TCGA-BP-5189-01	-0.223170503	1138.931165	1879.724124	3018.655288
TCGA-BP-5190-01	-0.083536817	62.97069054	1110.793485	1173.764175
TCGA-BP-5191-01	0.859490726	297.0453431	2926.052968	3223.098311
TCGA-BP-5192-01	-1.168186049	82.09101971	390.1131259	472.2041456
TCGA-BP-5194-01	-0.499769397	910.2268841	1454.838674	2365.065558
TCGA-BP-5195-01	-0.425508392	1263.583643	1588.338815	2851.922457
TCGA-BP-5196-01	-0.20841113	988.1118797	1808.001663	2796.113543
TCGA-BP-5198-01	0.298313651	1337.367965	1965.895667	3303.263632
TCGA-BP-5199-01	-0.000729017	1330.245697	2603.97049	3934.216187
TCGA-BP-5200-01	-1.073379191	1210.79706	1913.157652	3123.954712
TCGA-BP-5201-01	0.124036476	185.7412113	2060.760184	2246.501395
TCGA-BP-5202-01	-0.990087245	560.1400576	1160.984489	1721.124546
TCGA-CJ-4634-01	0.034309335	971.6891021	1012.853619	1984.542721
TCGA-CJ-4635-01	0.135120432	795.32552	2113.531965	2908.857485
TCGA-CJ-4636-01	0.844766775	1271.367627	2463.678256	3735.045882
TCGA-CJ-4637-01	1.302782641	1031.815838	3229.416156	4261.231995
TCGA-CJ-4638-01	0.763054161	-313.4488627	676.3191895	362.8703268
TCGA-CJ-4639-01	-0.029818589	568.2353639	1930.612824	2498.848188
TCGA-CJ-4640-01	-0.368013175	885.9759499	2390.638083	3276.614033
TCGA-CJ-4641-01	0.222371236	1017.984546	2806.632705	3824.617251
TCGA-CJ-4642-01	0.451978592	685.9373074	799.7954733	1485.732781
TCGA-CJ-4643-01	-0.047590563	1164.270546	1801.231804	2965.502351
TCGA-CJ-4644-01	-0.506281571	922.0173643	1981.987151	2904.004515
TCGA-CJ-4868-01	0.585162247	1541.838288	2480.346746	4022.185034
TCGA-CJ-4869-01	0.55798763	715.5557481	2813.974512	3529.53026
TCGA-CJ-4870-01	-1.030193717	523.2672759	1194.251971	1717.519246
TCGA-CJ-4871-01	-0.308692231	989.3109375	1364.770321	2354.081258
TCGA-CJ-4872-01	0.585447753	1405.543572	2108.73602	3514.279592
TCGA-CJ-4873-01	0.67662104	867.2658916	2761.801482	3629.067374
TCGA-CJ-4874-01	-0.595234953	746.6020739	2040.872084	2787.474158
TCGA-CJ-4875-01	0.611068509	281.9964394	1991.796362	2273.792801
TCGA-CJ-4876-01	-0.349133058	-293.6073522	1066.434334	772.8269816
TCGA-CJ-4878-01	0.085357892	161.7213765	741.0402817	902.7616582
TCGA-CJ-4881-01	1.321253807	1055.693493	2185.625097	3241.318589
TCGA-CJ-4882-01	0.618677989	1196.409673	2631.244234	3827.653907
TCGA-CJ-4884-01	0.592483308	632.484627	2252.39778	2884.882407
TCGA-CJ-4885-01	-0.556016712	266.5823533	895.9848309	1162.567184
TCGA-CJ-4886-01	-0.297508382	1100.989616	1901.643309	3002.632925
TCGA-CJ-4887-01	0.280240438	718.4317114	2632.947752	3351.379463
TCGA-CJ-4888-01	1.089632492	1182.388962	3151.891449	4334.280412
TCGA-CJ-4889-01	-0.350443162	1707.279425	2445.015918	4152.295344
TCGA-CJ-4890-01	0.725743952	1975.97935	3234.658389	5210.637739
TCGA-CJ-4891-01	0.788490566	751.6352227	2174.325786	2925.961009
TCGA-CJ-4892-01	0.165469397	661.6620684	1990.869258	2652.531326
TCGA-CJ-4893-01	-0.313877727	855.444293	2084.794269	2940.238562
TCGA-CJ-4894-01	-0.058694428	678.2341706	2268.537789	2946.771959
TCGA-CJ-4895-01	-0.02582592	1419.150841	1996.290833	3415.441675
TCGA-CJ-4897-01	-0.810099804	687.5774043	1031.088003	1718.665407
TCGA-CJ-4899-01	-0.088584813	1277.046194	1464.233565	2741.279759
TCGA-CJ-4900-01	0.971413668	803.0862065	2702.098915	3505.185121
TCGA-CJ-4901-01	1.09150406	1005.072468	3072.17801	4077.250478
TCGA-CJ-4902-01	0.698596434	1350.947414	2149.463711	3500.411125
TCGA-CJ-4903-01	-0.06372853	821.2975813	1867.472626	2688.770208
TCGA-CJ-4904-01	-0.831208114	823.8696322	1556.632074	2380.501706
TCGA-CJ-4905-01	-0.375242177	1265.683705	1241.330595	2507.014299
TCGA-CJ-4907-01	-0.218215599	1180.082818	1273.270549	2453.353367
TCGA-CJ-4908-01	0.280874591	1172.289614	1503.473094	2675.762708
TCGA-CJ-4912-01	0.716629931	97.44299316	1154.263553	1251.706546
TCGA-CJ-4916-01	0.470535318	790.39991	2861.55239	3651.9523
TCGA-CJ-4918-01	-0.157647626	1655.616065	1954.503251	3610.119316
TCGA-CJ-4920-01	0.388792557	980.1278447	1376.501579	2356.629424
TCGA-CJ-5671-01	0.515799587	1786.198842	2630.046411	4416.245252
TCGA-CJ-5672-01	0.017653217	776.9390447	2615.205048	3392.144093
TCGA-CJ-5675-01	-0.612319696	284.1511974	2627.122364	2911.273562
TCGA-CJ-5676-01	-0.256247683	1183.492533	2099.983436	3283.475969
TCGA-CJ-5677-01	0.738446369	1385.714213	1876.95137	3262.665584
TCGA-CJ-5678-01	-0.076366195	395.336407	2600.725421	2996.061828
TCGA-CJ-5679-01	0.238306889	322.9373233	483.7413159	806.6786392
TCGA-CJ-5680-01	-0.340784272	412.4935975	986.8590276	1399.352625
TCGA-CJ-5681-01	-0.418477734	-391.4291635	241.1266078	-150.3025557
TCGA-CJ-5682-01	0.186332603	1118.639617	1339.370009	2458.009625
TCGA-CJ-5683-01	0.196022056	444.1668249	1025.559272	1469.726097
TCGA-CJ-5684-01	-0.634173094	647.5744593	1699.22578	2346.800239
TCGA-CJ-5686-01	-0.399043519	775.3674521	2064.363476	2839.730928
TCGA-CJ-5689-01	0.102802556	1440.237935	2111.370543	3551.608477
TCGA-CJ-6027-01	1.137456302	350.4267624	2621.126377	2971.55314
TCGA-CJ-6028-01	0.191650181	992.1450797	2587.84419	3579.98927
TCGA-CJ-6030-01	0.484560769	992.7319165	2776.959467	3769.691383
TCGA-CJ-6031-01	-0.23555865	1596.701885	2444.181059	4040.882944
TCGA-CJ-6032-01	-0.831612106	289.9454297	1172.665432	1462.610861
TCGA-CJ-6033-01	0.006753609	888.5713683	1439.481181	2328.052549
TCGA-CW-5580-01	0.038544432	831.8760696	1349.444325	2181.320394
TCGA-CW-5581-01	-0.41314455	201.0257028	1044.955333	1245.981036
TCGA-CW-5583-01	-1.109125122	686.3833647	771.2933425	1457.676707
TCGA-CW-5584-01	-0.470580662	838.8296502	1367.847902	2206.677552
TCGA-CW-5585-01	-0.17320753	191.5295551	429.1526873	620.6822424
TCGA-CW-5587-01	-0.012102702	1075.116112	2571.682919	3646.799031
TCGA-CW-5588-01	0.27596937	1361.979547	1830.855787	3192.835333
TCGA-CW-5589-01	-0.572713306	884.9651478	1574.398622	2459.36377
TCGA-CW-5590-01	-0.245117669	967.5386007	1624.350795	2591.889395
TCGA-CW-5591-01	-1.175047822	508.1532897	171.3219738	679.4752635
TCGA-CW-6087-01	1.241783685	809.0091243	3341.447834	4150.456958
TCGA-CW-6088-01	-0.704583588	766.9014499	858.1467413	1625.048191
TCGA-CW-6090-01	-0.877544731	1244.498865	2209.54769	3454.046554
TCGA-CW-6093-01	-1.226075053	716.70159	1059.020844	1775.722434
TCGA-CW-6097-01	0.888921463	1391.372696	2616.572655	4007.945351
TCGA-CZ-4853-01	-0.569631046	-38.04004039	1183.774201	1145.734161
TCGA-CZ-4854-01	0.741365852	448.9020916	1350.123839	1799.02593
TCGA-CZ-4856-01	-0.44536342	808.4837491	1797.839228	2606.322977
TCGA-CZ-4857-01	1.217334155	793.122398	1766.049636	2559.172034
TCGA-CZ-4858-01	2.020816693	434.0315222	2220.900196	2654.931719
TCGA-CZ-4859-01	-1.182820862	-81.25641014	613.676742	532.4203319
TCGA-CZ-4860-01	1.338969773	462.6101445	1384.603951	1847.214095
TCGA-CZ-4861-01	-0.085398581	539.6749171	2612.211459	3151.886376
TCGA-CZ-4862-01	0.166316837	796.0451395	2725.979749	3522.024888
TCGA-CZ-4863-01	-0.113671093	751.902537	2399.778163	3151.6807
TCGA-CZ-4864-01	0.026139969	640.9809285	2567.844773	3208.825701
TCGA-CZ-4865-01	-0.655216051	1097.349011	1926.719348	3024.068359
TCGA-CZ-4866-01	-0.046639184	66.65374879	1265.202892	1331.856641
TCGA-CZ-5451-01	-0.775238567	303.1785228	1472.551784	1775.730307
TCGA-CZ-5452-01	0.15100943	296.8681215	2791.635518	3088.50364
TCGA-CZ-5453-01	-1.184288653	173.4602261	373.451208	546.9114341
TCGA-CZ-5454-01	-0.570734184	721.598327	2306.801819	3028.400146
TCGA-CZ-5455-01	-0.199089529	831.3589133	2392.887057	3224.24597
TCGA-CZ-5456-01	0.42177422	697.3621619	1990.172981	2687.535143
TCGA-CZ-5457-01	-0.962262466	687.2027114	1547.724402	2234.927113
TCGA-CZ-5458-01	-1.170208041	665.1212464	1773.245766	2438.367013
TCGA-CZ-5459-01	-0.931570687	411.456729	1456.624377	1868.081106
TCGA-CZ-5460-01	-0.318521046	363.1644724	2045.753628	2408.9181
TCGA-CZ-5461-01	-0.183155712	1061.193592	1780.463803	2841.657395
TCGA-CZ-5462-01	-0.445599492	182.6979961	1901.137387	2083.835383
TCGA-CZ-5463-01	-0.88194712	228.0046506	1310.232603	1538.237253
TCGA-CZ-5464-01	0.631542902	1096.244683	2368.955899	3465.200582
TCGA-CZ-5465-01	-0.986484711	249.3555545	800.7644478	1050.120002
TCGA-CZ-5466-01	0.629444829	764.2728736	2424.79018	3189.063054
TCGA-CZ-5467-01	-1.174563271	616.0613724	1017.855517	1633.91689
TCGA-CZ-5468-01	1.340098061	543.1533333	1501.859557	2045.012891
TCGA-CZ-5469-01	0.318128036	15.82460451	948.8911234	964.7157279
TCGA-CZ-5470-01	0.185041236	552.8869007	2215.428117	2768.315018
TCGA-CZ-5982-01	-1.068981914	386.8751886	747.9426882	1134.817877
TCGA-CZ-5984-01	-0.089159044	407.4048043	1806.627043	2214.031847
TCGA-CZ-5985-01	-0.338727956	416.1018617	2204.940429	2621.042291
TCGA-CZ-5986-01	-1.579095191	390.8387006	1081.816477	1472.655178
TCGA-CZ-5987-01	0.44552706	130.1276766	1862.472772	1992.600448
TCGA-CZ-5988-01	-1.148588476	878.7825613	1315.761492	2194.544053
TCGA-CZ-5989-01	-0.415653192	983.387746	1768.48934	2751.877086
TCGA-DV-5565-01	0.148729338	815.9165022	1290.689055	2106.605558
TCGA-DV-5566-01	-0.819168172	323.6930827	974.0439257	1297.737008
TCGA-DV-5567-01	-1.315294824	-87.44117505	-16.63286854	-104.0740436
TCGA-DV-5568-01	-0.338224073	942.2524025	1809.189041	2751.441444
TCGA-DV-5569-01	-1.107333893	802.7881664	1708.806582	2511.594749
TCGA-DV-5573-01	0.164690057	661.0844996	2413.910459	3074.994959
TCGA-DV-5574-01	-0.610054663	1605.471972	2402.777253	4008.249225
TCGA-DV-5575-01	-1.121120036	918.2108208	1673.551919	2591.76274
TCGA-DV-5576-01	-1.021385693	-103.3716285	-260.0601124	-363.4317409
TCGA-DV-A4VX-01	1.027882866	-526.7359934	1130.710399	603.9744061
TCGA-DV-A4VZ-01	0.692466629	-474.6195708	-17.2967439	-491.9163147
TCGA-DV-A4W0-01	-0.314274885	231.0750284	759.0750591	990.1500875
	-0.430021782	-643.3162722	51.75927616	-591.556996
TCGA-EU-5904-01	-0.555247875	921.0811467	1388.740737	2309.821884
TCGA-EU-5905-01	-0.949238822	924.2278683	1246.061414	2170.289282
TCGA-EU-5906-01	-1.024858694	951.9334442	1475.798118	2427.731562
TCGA-EU-5907-01	-0.885462344	221.1527641	531.0163343	752.1690983
TCGA-G6-A5PC-01	-0.226976799	-168.7992556	1609.615226	1440.81597
TCGA-G6-A8L6-01	0.35605643	396.274253	1973.20773	2369.481983
TCGA-G6-A8L7-01	1.612781231	-244.5375014	1077.77125	833.2337485
TCGA-G6-A8L8-01	0.225764246	-351.7895739	685.1382053	333.3486314
TCGA-GK-A6C7-01	-0.734206139	592.0350608	1294.501878	1886.536938
TCGA-MM-A563-01	0.871978515	1361.216338	2585.455005	3946.671343
TCGA-MM-A564-01	0.357239296	485.3084889	1210.368239	1695.676728
TCGA-MM-A84U-01	0.415822139	885.2374528	1669.970421	2555.207874
TCGA-MW-A4EC-01	-0.602302073	280.7196352	1106.395542	1387.115178
TCGA-T7-A92I-01	-0.742881089	-708.8338239	567.7155681	-141.1182559
